# Supplementary material for: Transcriptomic analysis of pea plant responses to chitooligosaccharides’ treatment revealed stimulation of mitogen-activated protein kinase cascade
Source: Front Plant Sci. 2023 Mar 8;14:1092013. doi: 10.3389/fpls.2023.1092013 (PMC10030943; doi:10.3389/fpls.2023.1092013)
Supplement: Supplementary file 1 [file DataSheet_1.zip]

Archive with 9 entries (9 files):
- Supplementary materials/Figure S1.png
- Supplementary materials/Figure S2.png
- Supplementary materials/Figure S3.png
- Supplementary materials/Figure S4.tif
- Supplementary materials/Figure S5.tif
- Supplementary materials/Figure S6.tif
- Supplementary materials/Table S1.docx
- Supplementary materials/Table S2.xlsx
- Supplementary materials/Table S3.xlsx
