# Supplementary material for: Transcriptomic analysis of pea plant responses to chitooligosaccharides’ treatment revealed stimulation of mitogen-activated protein kinase cascade
Source: Front Plant Sci. 2023 Mar 8;14:1092013. doi: 10.3389/fpls.2023.1092013 (PMC10030943; doi:10.3389/fpls.2023.1092013)
Supplement: Supplementary file 1 [file DataSheet_1.zip › Supplementary materials/Table S2.xlsx]

## Sheet: Sheet 1
Locus	baseMean	log2FoldChange	padj	best.hit.to.nr	GO_annotation
Psat5g100920	78.0414	9.62748	2.97809e-13	gi|502135070|ref|XP_004502209.1| PREDICTED: uncharacterized protein LOC101508366	GO:0006829 zinc ion transport | GO:0010197 polar nucleus fusion | GO:0010119 regulation of stomatal movement | GO:0010200 response to chitinGO:0005737 cytoplasm | GO:0005634 nucleusGO:0005385 zinc ion transmembrane transporter activity | GO:0005516 calmodulin binding-NA
Psat7g016000	34.7078	8.45211	1.06196e-09	gi|502138634|ref|XP_004503477.1| PREDICTED: uncharacterized protein LOC101509321	GO:0010200 response to chitinGO:0005773 vacuolepfam05553 DUF761NA
Psat7g118200	32.5959	8.36199	1.67014e-09	gi|922369474|ref|XP_013456901.1| glutamate receptor 3.4	GO:0071311 cellular response to acetate | GO:0070588 calcium ion transmembrane transport | GO:0009611 response to wounding | GO:0035235 ionotropic glutamate receptor signaling pathway | GO:0070417 cellular response to cold | GO:0071230 cellular response to amino acid stimulus | GO:0071260 cellular response to mechanical stimulus | GO:0007186 G-protein coupled receptor signaling pathway | GO:00150…
Psat7g056440	31.8587	8.32651	6.35853e-09	gi|922337535|ref|XP_013446757.1| Avr9/Cf-9 rapidly elicited protein	NA
Psat4g065400	42.947	7.79956	2.13185e-08	gi|922371063|ref|XP_013457693.1| EF hand calcium-binding family protein	GO:0009611 response to woundingGO:0005737 cytoplasm | GO:0005886 plasma membraneGO:0005509 calcium ion binding-pfam13833 EF_hand_6 | pfam13499 EF_hand_5 | pfam13405 EF_hand_4 | pfam00036 efhand | pfam13202 EF_hand_3NA
Psat6g068960	114.437	7.72788	1.25897e-16	gi|922402341|ref|XP_013468306.1| C2H2 type zinc finger transcription factor family protein	GO:0035556 intracellular signal transduction | GO:0009693 ethylene biosynthetic process | GO:0002679 respiratory burst involved in defense response | GO:0006355 regulation of transcription DNA-dependent | GO:0010200 response to chitin | GO:0009555 pollen developmentGO:0005634 nucleusGO:0008270 zinc ion binding | GO:0003677 DNA binding | GO:0003700 sequence-specific DNA binding transcription facto…
Psat4g194640	17.36	7.4569	3.4544e-07	gi|922332518|ref|XP_013444250.1| hypothetical protein MTR_8g015560	NA
Psat5g236480	17.3547	7.4501	9.12695e-07	gi|357452045|ref|XP_003596299.1| cysteine-tRNA ligase	GO:0045893 positive regulation of transcription DNA-dependent | GO:0009738 abscisic acid mediated signaling pathway | GO:0009863 salicylic acid mediated signaling pathwayGO:0008270 zinc ion binding | GO:0043565 sequence-specific DNA binding | GO:0003700 sequence-specific DNA binding transcription factor activity-pfam03106 WRKYNA
Psat4g207840	61.9709	7.43944	6.18953e-10	gi|922332072|ref|XP_013444027.1| ethylene response factor	GO:0010286 heat acclimation | GO:0048364 root development | GO:0045893 positive regulation of transcription DNA-dependent | GO:0009735 response to cytokinin stimulus | GO:0051707 response to other organism | GO:0048825 cotyledon development | GO:0009753 response to jasmonic acid stimulus | GO:0008219 cell death | GO:0042991 transcription factor import into nucleus | GO:0009723 response to ethylen…
Psat3g133400	33.0912	7.42136	1.40909e-07	gi|922344156|ref|XP_013448997.1| transmembrane protein	GO:2000601 positive regulation of Arp2/3 complex-mediated actin nucleationGO:0003779 actin binding
Psat6g069040	29.5829	7.25772	3.35542e-07	gi|922402343|ref|XP_013468307.1| Cys2-His2 zinc finger transcription factor	GO:0010200 response to chitin | GO:0009555 pollen developmentGO:0046872 metal ion binding | GO:0003677 DNA binding-pfam13912 zf-C2H2_6 | pfam13894 zf-C2H2_4NA
Psat6g026640	14.698	7.21137	1.78361e-06	gi|357437105|ref|XP_003588828.1| WRKY family transcription factor	GO:0009751 response to salicylic acid stimulus | GO:0042742 defense response to bacterium | GO:0006355 regulation of transcription DNA-dependent | GO:0050691 regulation of defense response to virus by host | GO:0010200 response to chitin | GO:0002237 response to molecule of bacterial origin | GO:0050832 defense response to fungusGO:0042802 identical protein binding | GO:0043565 sequence-specific …
Psat7g065080	78.71	7.18237	4.65161e-14	gi|357519245|ref|XP_003629911.1| inactive poly	GO:0008152 metabolic processGO:0003950 NAD+ ADP-ribosyltransferase activity-pfam12174 RSTNA
Psat4g067400	12.2533	6.95483	9.89451e-06	gi|922371013|ref|XP_013457668.1| dehydration-responsive element-binding protein	GO:0016049 cell growth | GO:0048510 regulation of timing of transition from vegetative to reproductive phase | GO:0009414 response to water deprivation | GO:0010371 regulation of gibberellin biosynthetic process | GO:0009651 response to salt stress | GO:0009408 response to heat | GO:0006355 regulation of transcription DNA-dependent | GO:0050826 response to freezingGO:0005634 nucleusGO:0043565 seq…
Psat5g245600	10.9601	6.79372	1.97914e-05	gi|922392680|ref|XP_013464749.1| toll-interleukin-resistance (TIR) domain protein	GO:0007165 signal transductionpfam01582 TIR | pfam13676 TIR_2NA
Psat4g153160	10.692	6.76504	3.09889e-05	gi|922325229|ref|XP_013442007.1| proton pump interactor	NA
Psat1g179440	9.90442	6.6349	7.60158e-05	gi|922388654|ref|XP_013462857.1| F-box plant-like protein	GO:0005975 carbohydrate metabolic processGO:0004553 hydrolase activity hydrolyzing O-glycosyl compounds-NA
Psat3g049400	156.909	6.60092	1.08704e-33	gi|357510471|ref|XP_003625524.1| Cys2-His2 zinc finger transcription factor	GO:0006979 response to oxidative stress | GO:0035556 intracellular signal transduction | GO:0009693 ethylene biosynthetic process | GO:0009414 response to water deprivation | GO:0010117 photoprotection | GO:0009651 response to salt stress | GO:0009409 response to cold | GO:0009611 response to wounding | GO:0002679 respiratory burst involved in defense response | GO:0035264 multicellular organism …
Psat5g030840	51.9709	6.59379	2.32304e-10	gi|922376412|ref|XP_003603337.2| SPFH/band 7/PHB domain membrane-associated family protein	GO:0010324 membrane invagination | GO:0071456 cellular response to hypoxia | GO:0009877 nodulation | GO:0006897 endocytosisGO:0005768 endosome | GO:0005901 caveola | GO:0009506 plasmodesma | GO:0005774 vacuolar membranepfam01145 Band_7 | pfam00430 ATP-synt_BNA
Psat3g183160	18.7479	6.5893	1.10755e-05	gi|357503243|ref|XP_003621910.1| cysteine/histidine-rich C1 domain protein	GO:0055114 oxidation-reduction processGO:0047134 protein-disulfide reductase activity-pfam07649 C1_3NA
Psat6g225600	17.1125	6.46279	3.49226e-05	gi|502120742|ref|XP_004497066.1| PREDICTED: uncharacterized protein LOC101490811	GO:0008152 metabolic processGO:0005802 transGOlgi network | GO:0016020 membrane | GO:0005794 Golgi apparatus | GO:0005768 endosome | GO:0005739 mitochondrionGO:0008375 acetylglucosaminyltransferase activity-pfam02485 BranchNA
Psat5g267320	122.006	6.40467	1.45311e-27	gi|502083083|ref|XP_004487354.1| PREDICTED: calcium-binding protein PBP1-like	GO:0009733 response to auxin stimulus | GO:0009611 response to wounding | GO:0010200 response to chitin | GO:0010091 trichome branching | GO:0051336 regulation of hydrolase activity | GO:0080167 response to karrikin | GO:0009612 response to mechanical stimulusGO:0005829 cytosol | GO:0009506 plasmodesma | GO:0005634 nucleus | GO:0005886 plasma membraneGO:0005507 copper ion binding | GO:0005509 cal…
Psat3g182680	8.41134	6.40463	0.000155678	gi|357503257|ref|XP_003621917.1| cysteine/histidine-rich C1 domain protein	GO:0055114 oxidation-reduction process | GO:0035556 intracellular signal transductionGO:0008270 zinc ion binding | GO:0047134 protein-disulfide reductase activity-pfam07649 C1_3 | pfam03107 C1_2
Psat7g246160	209.365	6.28917	2.74958e-13	-
Psat1g198520	315.883	6.20069	1.52674e-08	gi|922385852|ref|XP_003593772.2| papain family cysteine protease	GO:0006508 proteolysisGO:0005829 cytosolGO:0008234 cysteine-type peptidase activity-pfam00112 Peptidase_C1 | pfam08246 Inhibitor_I29
Psat5g043960	73.2169	6.07224	1.60588e-18	gi|357465459|ref|XP_003603014.1| patatin-like phospholipase	GO:0031348 negative regulation of defense response | GO:0009595 detection of biotic stimulus | GO:0009867 jasmonic acid mediated signaling pathway | GO:0009697 salicylic acid biosynthetic process | GO:0009862 systemic acquired resistance salicylic acid mediated signaling pathway | GO:0010363 regulation of plant-type hypersensitive response | GO:0010310 regulation of hydrogen peroxide metabolic pr…
Psat1g147560	1034.68	5.9995	4.26778e-19	gi|357449285|ref|XP_003594919.1| glycoside hydrolase family 18 protein	GO:0005975 carbohydrate metabolic processGO:0004553 hydrolase activity hydrolyzing O-glycosyl compounds-NA
Psat7g242040	6.06451	5.95166	0.00178754	gi|357469071|ref|XP_003604820.1| SOUL heme-binding family protein	GO:0010017 red or far-red light signaling pathwayGO:0005773 vacuole | GO:0005794 Golgi apparatus | GO:0005886 plasma membrane | GO:0042644 chloroplast nucleoid | GO:0005634 nucleuspfam04832 SOULNA
Psat7g178640	12.0918	5.94511	0.000261891	gi|922368841|ref|XP_013456585.1| transmembrane amino acid transporter family protein	GO:0016021 integral to membrane | GO:0009536 plastidpfam01490 Aa_trans
Psat4g201520	32.9325	5.92471	6.95359e-09	gi|922333852|ref|XP_013444917.1| BON1-associated-like protein	NA
Psat1g003160	5.48718	5.77759	0.00720346	gi|922374454|ref|XP_003598009.2| hypothetical protein MTR_3g005230	GO:0006355 regulation of transcription DNA-dependentGO:0003700 sequence-specific DNA binding transcription factor activity | GO:0043565 sequence-specific DNA binding-pfam00170 bZIP_1 | pfam07716 bZIP_2 | pfam06156 DUF972NA
Psat2g187680	5.35965	5.76495	0.00257201	gi|357481199|ref|XP_003610885.1| eukaryotic aspartyl protease family protein	GO:0006508 proteolysisGO:0009505 plant-type cell wall | GO:0048046 apoplastGO:0004190 aspartic-type endopeptidase activity-pfam00026 Asp
Psat5g257040	504.771	5.72451	4.99045e-91	gi|922350691|ref|XP_013451181.1| calcium-transporting ATPase	GO:0070588 calcium ion transmembrane transport | GO:0008152 metabolic process | GO:0009624 response to nematodeGO:0016021 integral to membrane | GO:0009506 plasmodesmaGO:0005388 calcium-transporting ATPase activity | GO:0005516 calmodulin binding | GO:0046872 metal ion binding | GO:0043621 protein self-association | GO:0005524 ATP binding3.6.3.8 pfam00122 E1-E2_ATPase | pfam00689 Cation_ATPase_C …
Psat7g178760	9.39064	5.57753	0.00102221	gi|922368841|ref|XP_013456585.1| transmembrane amino acid transporter family protein	GO:0016021 integral to membrane | GO:0009536 plastidpfam01490 Aa_trans
Psat6g223040	4.59605	5.54966	0.00696995	gi|147775218|emb|CAN68112.1| hypothetical protein VITISV_040983	-29760|Vitis viniferaVitisVitaceaeVitales-StreptophytaViridiplantaeEukaryota
Psat0s4506g0080	9.13177	5.53165	0.00173068	gi|922388696|ref|XP_013462878.1| STIG1-like protein	NA
Psat1g014320	4.45727	5.50438	0.00855766	gi|356528663|ref|XP_003532919.1| PREDICTED: uncharacterized protein LOC100798065	GO:0009507 chloroplast | GO:0005773 vacuolepfam01464 SLTNA
Psat7g050880	4.29122	5.43646	0.0108971	gi|357519659|ref|XP_003630118.1| WRKY family transcription factor WRKY51	GO:0009867 jasmonic acid mediated signaling pathway | GO:0042742 defense response to bacterium | GO:0006355 regulation of transcription DNA-dependent | GO:0050832 defense response to fungusGO:0043565 sequence-specific DNA binding | GO:0003700 sequence-specific DNA binding transcription factor activity-pfam03106 WRKYNA
Psat3g182720	23.6788	5.43603	3.65207e-06	gi|357503247|ref|XP_003621912.1| cysteine/histidine-rich C1 domain protein	GO:0055114 oxidation-reduction process | GO:0035556 intracellular signal transductionGO:0008270 zinc ion binding | GO:0047134 protein-disulfide reductase activity-pfam07649 C1_3 | pfam03107 C1_2
Psat4g201600	38.5922	5.40618	2.44313e-10	gi|922333856|ref|XP_013444919.1| C2 domain protein	NA
Psat3g009160	15.5567	5.40263	9.27544e-05	gi|357512123|ref|XP_003626350.1| calcium-dependent phospholipid-binding copine family protein	GO:0060548 negative regulation of cell death | GO:0009270 response to humidity | GO:0045793 positive regulation of cell size | GO:0009266 response to temperature stimulusGO:0009506 plasmodesma | GO:0005886 plasma membrane | GO:0005634 nucleusGO:0005544 calcium-dependent phospholipid binding-pfam07002 Copine | pfam00168 C2 | pfam00092 VWANA
Psat6g159360	21.7536	5.31301	1.96715e-06	gi|357442109|ref|XP_003591332.1| cationic peroxidase	GO:0006979 response to oxidative stress | GO:0055114 oxidation-reduction processGO:0005634 nucleus | GO:0005739 mitochondrionGO:0046872 metal ion binding | GO:0020037 heme binding | GO:0004601 peroxidase activity1.11.1.7 NA
Psat5g236960	7.77481	5.28712	0.00810732	gi|357452017|ref|XP_003596285.1| hypothetical protein MTR_2g075520
Psat4g088560	486.419	5.26879	2.24844e-114	gi|828326349|ref|XP_012573658.1| PREDICTED: probable disease resistance protein At5g66900	GO:0010951 negative regulation of endopeptidase activity | GO:0006952 defense responseGO:0004869 cysteine-type endopeptidase inhibitor activity | GO:0043531 ADP binding | GO:0005524 ATP binding | GO:0017111 nucleoside-triphosphatase activity-pfam00931 NB-ARC | pfam13855 LRR_8 | pfam12799 LRR_4NA
Psat2g046160	20.1419	5.18643	2.9065e-06	gi|922357030|ref|XP_003616245.2| PHD finger protein MALE meiocyte DEATH protein	GO:0045893 positive regulation of transcription DNA-dependent | GO:0071367 cellular response to brassinosteroid stimulus | GO:0010208 pollen wall assembly | GO:0009846 pollen germination | GO:0007060 male meiosis chromosome segregation | GO:0048235 pollen sperm cell differentiation | GO:0048655 tapetal layer morphogenesisGO:0005739 mitochondrionGO:0008270 zinc ion binding | GO:0003677 DNA binding…
Psat7g246240	165.125	5.16052	3.03867e-37	-
Psat7g177200	3.5217	5.15216	0.022332	gi|922363276|ref|XP_003607863.2| lignin-forming anionic peroxidase	GO:0006979 response to oxidative stress | GO:0071456 cellular response to hypoxia | GO:0055114 oxidation-reduction processGO:0005737 cytoplasm | GO:0005634 nucleusGO:0046872 metal ion binding | GO:0020037 heme binding | GO:0004601 peroxidase activity-NA
Psat4g218440	155.525	5.08637	5.31486e-37	gi|922342017|ref|XP_013447934.1| RALF-like protein
Psat4g033080	6.11264	4.95835	0.0162035	gi|922363936|ref|XP_003609514.2| octicosapeptide/phox/Bem1p domain kinase superfamily protein	GO:0006468 protein phosphorylation | GO:0009644 response to high light intensity | GO:0042542 response to hydrogen peroxideGO:0005829 cytosol | GO:0005634 nucleusGO:0004674 protein serine/threonine kinase activity | GO:0004712 protein serine/threonine/tyrosine kinase activity | GO:0005524 ATP binding2.7.11.1 pfam07714 Pkinase_Tyr | pfam00069 Pkinase | pfam00564 PB1NA
Psat6g159680	11.6416	4.95803	0.00130468	gi|357442109|ref|XP_003591332.1| cationic peroxidase	GO:0006979 response to oxidative stress | GO:0055114 oxidation-reduction processGO:0005634 nucleus | GO:0005739 mitochondrionGO:0046872 metal ion binding | GO:0020037 heme binding | GO:0004601 peroxidase activity1.11.1.7 -
Psat3g029760	756.185	4.94086	3.14213e-71	gi|922346560|ref|XP_013450194.1| harpin-induced-like protein	GO:0010150 leaf senescence | GO:0042742 defense response to bacterium | GO:0051607 defense response to virusGO:0005794 Golgi apparatus | GO:0009506 plasmodesma | GO:0005886 plasma membrane | GO:0005774 vacuolar membrane | GO:0009507 chloroplastpfam03168 LEA_2NA
Psat6g069000	106.295	4.92879	2.86999e-31	gi|922402341|ref|XP_013468306.1| C2H2 type zinc finger transcription factor family protein	GO:0010200 response to chitin | GO:0009555 pollen developmentGO:0046872 metal ion binding | GO:0003677 DNA binding-pfam13912 zf-C2H2_6 | pfam13894 zf-C2H2_4 | pfam12171 zf-C2H2_jaz
Psat0s952g0040	21.7341	4.87954	4.05144e-06	gi|922402315|ref|XP_013468293.1| exocyst subunit exo70 family protein	GO:0006887 exocytosisGO:0000145 exocyst | GO:0090406 pollen tube | GO:0005634 nucleus | GO:0005829 cytosolpfam03081 Exo70NA
Psat0s4450g0040	5.92237	4.87564	0.024573	-
Psat4g115720	199.306	4.86881	4.65378e-05	gi|922336269|ref|XP_013446124.1| transmembrane protein	NA
Psat4g005960	26.2521	4.83104	5.5387e-08	gi|357480345|ref|XP_003610458.1| F-box plant-like protein	GO:0005975 carbohydrate metabolic processGO:0009536 plastidGO:0004553 hydrolase activity hydrolyzing O-glycosyl compounds
Psat0ss1494g0120	25.9299	4.82305	4.75764e-08	gi|357483193|ref|XP_003611883.1| cytochrome P450 family 71 protein	GO:0055114 oxidation-reduction processGO:0020037 heme binding | GO:0016705 oxidoreductase activity acting on paired donors with incorporation or reduction of molecular oxygen | GO:0004497 monooxygenase activity | GO:0005506 iron ion binding-pfam00067 p450
Psat0s32g0080	5.63582	4.82163	0.0162555	gi|922336269|ref|XP_013446124.1| transmembrane protein	NA
Psat7g117360	10.358	4.81081	0.00171926	gi|53988152|gb|AAQ10282.2| isoflavone synthase	GO:0009717 isoflavonoid biosynthetic process | GO:0055114 oxidation-reduction processGO:0031090 organelle membrane | GO:0016021 integral to membrane | GO:0005783 endoplasmic reticulumGO:0033770 2-hydroxyisoflavanone synthase activity | GO:0005506 iron ion binding | GO:0020037 heme binding1.14.13.86 pfam00067 p450NA
Psat4g201480	25.4696	4.77425	1.18042e-07	gi|922333858|ref|XP_013444920.1| BON1-associated-like protein	NA
Psat1g206680	5.28327	4.73119	0.0200606	gi|124360594|gb|ABN08593.1| TIR	GO:0007165 signal transductionpfam01582 TIR | pfam13676 TIR_2NA
Psat5g140800	29.2679	4.7306	8.40658e-09	gi|502130435|ref|XP_004500649.1| PREDICTED: calcium-binding protein CML38-like	GO:0009611 response to wounding | GO:0010193 response to ozoneGO:0005737 cytoplasm | GO:0005634 nucleus | GO:0005886 plasma membraneGO:0005509 calcium ion binding-pfam13833 EF_hand_6 | pfam13499 EF_hand_5 | pfam00036 efhand | pfam13202 EF_hand_3 | pfam13405 EF_hand_4NA
Psat1g036680	180.687	4.69596	2.799e-29	gi|922349450|ref|XP_003620423.2| calmodulin-binding-like protein	GO:0010112 regulation of systemic acquired resistance | GO:0071456 cellular response to hypoxia | GO:0006355 regulation of transcription DNA-dependent | GO:0002237 response to molecule of bacterial origin | GO:0009816 defense response to bacterium incompatible interaction | GO:0080142 regulation of salicylic acid biosynthetic processGO:0005634 nucleusGO:0005516 calmodulin binding | GO:0043565 seq…
Psat0s32g0120	145.908	4.67017	2.77308e-37	gi|922336269|ref|XP_013446124.1| transmembrane protein
Psat7g101920	37.3172	4.65424	2.71966e-12	gi|357476163|ref|XP_003608367.1| lectin receptor kinase	GO:0006468 protein phosphorylation | GO:0006278 RNA-dependent DNA replication | GO:0015074 DNA integration | GO:0006950 response to stressGO:0005634 nucleusGO:0003723 RNA binding | GO:0004674 protein serine/threonine kinase activity | GO:0003964 RNA-directed DNA polymerase activity | GO:0005524 ATP binding | GO:0030246 carbohydrate binding2.7.11.1 pfam00069 Pkinase | pfam07714 Pkinase_Tyr | pfam0…
Psat6g010360	124.755	4.61831	9.62859e-06	gi|922395463|ref|XP_003589297.2| cysteine-rich receptor-kinase-like protein	GO:0006468 protein phosphorylation | GO:0009737 response to abscisic acid stimulusGO:0005773 vacuole | GO:0005886 plasma membraneGO:0005524 ATP binding | GO:0004674 protein serine/threonine kinase activity2.7.11.1 pfam00069 Pkinase | pfam07714 Pkinase_Tyr | pfam01657 Stress-antifung | pfam01163 RIO1
Psat5g267280	93.9106	4.61539	7.27736e-21	gi|502083083|ref|XP_004487354.1| PREDICTED: calcium-binding protein PBP1-like	GO:0009733 response to auxin stimulus | GO:0009611 response to wounding | GO:0010200 response to chitin | GO:0010091 trichome branching | GO:0051336 regulation of hydrolase activity | GO:0080167 response to karrikin | GO:0009612 response to mechanical stimulusGO:0005829 cytosol | GO:0009506 plasmodesma | GO:0005634 nucleus | GO:0005886 plasma membraneGO:0005507 copper ion binding | GO:0005509 cal…
Psat1g004640	63.163	4.60855	9.39888e-20	gi|922394264|ref|XP_013465536.1| coatomer subunit beta-like protein	GO:0016192 vesicle-mediated transport | GO:0006511 ubiquitin-dependent protein catabolic process | GO:0010498 proteasomal protein catabolic process | GO:0007010 cytoskeleton organization | GO:0006094 gluconeogenesis | GO:0006886 intracellular protein transportGO:0030126 COPI vesicle coat | GO:0005829 cytosol | GO:0019773 proteasome core complex alpha-subunit complex | GO:0005634 nucleusGO:0004298…
Psat4g016000	22.2529	4.59092	1.08386e-06	gi|37778571|gb|AAO72954.1| heavy metal-induced protein 6B	GO:0031348 negative regulation of defense response | GO:0009595 detection of biotic stimulus | GO:0010119 regulation of stomatal movement | GO:0009867 jasmonic acid mediated signaling pathway | GO:0009697 salicylic acid biosynthetic process | GO:0009862 systemic acquired resistance salicylic acid mediated signaling pathway | GO:0010363 regulation of plant-type hypersensitive response | GO:0010310…
Psat6g132560	26.9385	4.58422	1.61829e-08	gi|922403037|ref|XP_013468654.1| hypothetical protein MTR_1g073770
Psat1g054680	180.207	4.57053	1.10684e-48	gi|357495747|ref|XP_003618162.1| germin family protein	GO:0009651 response to salt stressGO:0005576 extracellular region | GO:0005618 cell wall | GO:0031012 extracellular matrixGO:0045735 nutrient reservoir activity | GO:0030145 manganese ion binding-pfam00190 Cupin_1 | pfam07883 Cupin_2NA
Psat4g028800	13.183	4.56963	0.000293046	gi|357478525|ref|XP_003609548.1| transmembrane protein	GO:0010256 endomembrane system organizationGO:0005783 endoplasmic reticulum | GO:0009705 plant-type vacuole membranepfam05078 DUF679
Psat5g221160	4.71388	4.55383	0.0342121	gi|357456543|ref|XP_003598552.1| transmembrane protein	NA
Psat7g177240	34.4154	4.55333	2.60287e-08	gi|922368769|ref|XP_013456549.1| lignin-forming anionic peroxidase	GO:0006979 response to oxidative stress | GO:0071456 cellular response to hypoxia | GO:0055114 oxidation-reduction processGO:0005794 Golgi apparatus | GO:0005618 cell wall | GO:0005829 cytosol | GO:0048046 apoplastGO:0046872 metal ion binding | GO:0020037 heme binding | GO:0004601 peroxidase activity1.11.1.7 NA
Psat0s3961g0080	129.207	4.52344	3.05301e-06	gi|922371063|ref|XP_013457693.1| EF hand calcium-binding family protein	GO:0009611 response to wounding | GO:0010193 response to ozoneGO:0005737 cytoplasm | GO:0005634 nucleus | GO:0005886 plasma membraneGO:0005509 calcium ion binding-pfam13833 EF_hand_6 | pfam13499 EF_hand_5 | pfam00036 efhand | pfam13405 EF_hand_4 | pfam13202 EF_hand_3NA
Psat3g132800	8.55068	4.51667	0.00693465	-
Psat0s3961g0120	88.0141	4.50708	1.66538e-20	gi|357477123|ref|XP_003608847.1| EF hand calcium-binding family protein	GO:0009611 response to wounding | GO:0010193 response to ozoneGO:0005737 cytoplasm | GO:0005634 nucleus | GO:0005886 plasma membraneGO:0005509 calcium ion binding-pfam13833 EF_hand_6 | pfam13499 EF_hand_5 | pfam13405 EF_hand_4 | pfam00036 efhand | pfam13202 EF_hand_3NA
Psat0s744g0080	8.16033	4.48015	0.0088883	gi|502145468|ref|XP_004506042.1| PREDICTED: alpha carbonic anhydrase 7-like	GO:0006882 cellular zinc ion homeostasis | GO:0006730 one-carbon metabolic process | GO:0010037 response to carbon dioxide | GO:0009555 pollen development | GO:0006816 calcium ion transport | GO:0009624 response to nematodeGO:0009535 chloroplast thylakoid membrane | GO:0005886 plasma membraneGO:0005388 calcium-transporting ATPase activity | GO:0004089 carbonate dehydratase activity | GO:0005516 c…
Psat4g152600	16.3141	4.44987	2.84506e-05	gi|922333840|ref|XP_013444911.1| BON1-associated-like protein	NA
Psat5g084320	60.8687	4.44934	2.96299e-13	gi|922382189|ref|XP_013461322.1| EF hand calcium-binding family protein	GO:0006468 protein phosphorylationGO:0004683 calmodulin-dependent protein kinase activity | GO:0005509 calcium ion binding | GO:0005524 ATP binding-pfam13499 EF_hand_5 | pfam13833 EF_hand_6 | pfam13405 EF_hand_4 | pfam00036 efhand | pfam13202 EF_hand_3NA
Psat7g214520	36.3624	4.44648	3.3775e-11	gi|922368207|ref|XP_013456268.1| glycoside hydrolase family 1 protein	GO:0071472 cellular response to salt stress | GO:0005975 carbohydrate metabolic process | GO:0052544 defense response by callose deposition in cell wall | GO:0009682 induced systemic resistance | GO:0070417 cellular response to cold | GO:0009817 defense response to fungus incompatible interaction | GO:0042344 indole glucosinolate catabolic processGO:0009506 plasmodesma | GO:0009941 chloroplast en…
Psat2g149240	68.8849	4.4448	4.27262e-20	gi|502161717|ref|XP_004512261.1| PREDICTED: probable serine/threonine-protein kinase Cx32	GO:0031348 negative regulation of defense response | GO:0006995 cellular response to nitrogen starvation | GO:0009697 salicylic acid biosynthetic process | GO:0010200 response to chitin | GO:0050832 defense response to fungus | GO:0006468 protein phosphorylation | GO:0009863 salicylic acid mediated signaling pathway | GO:0009627 systemic acquired resistanceGO:0009507 chloroplast | GO:0005886 plas…
Psat2g023080	64.5279	4.43122	3.09786e-16	gi|357493547|ref|XP_003617062.1| hypothetical protein MTR_5g087510	NA
Psat1g101720	48.2393	4.42646	9.78815e-16	gi|922352059|ref|XP_013451846.1| plant/F1M20-13 protein	GO:0010363 regulation of plant-type hypersensitive response | GO:0009611 response to wounding | GO:0009963 positive regulation of flavonoid biosynthetic process | GO:0010200 response to chitin | GO:0006612 protein targeting to membrane | GO:0009612 response to mechanical stimulusGO:0009507 chloroplastpfam05633 DUF793
Psat1g016080	71.2327	4.39867	9.86823e-21	gi|922391515|ref|XP_013464171.1| gamete-like protein	GO:0009553 embryo sac development | GO:0009790 embryo development | GO:0009555 pollen developmentGO:0042802 identical protein binding-pfam08702 Fib_alpha
Psat4g080720	7.78467	4.39121	0.00992483	gi|922370700|ref|XP_013457512.1| myb transcription factor	GO:0009751 response to salicylic acid stimulus | GO:0009785 blue light signaling pathway | GO:0009739 response to gibberellin stimulus | GO:0009737 response to abscisic acid stimulus | GO:0009753 response to jasmonic acid stimulusGO:0003677 DNA binding | GO:0003682 chromatin binding-pfam00249 Myb_DNA-binding | pfam13921 Myb_DNA-bind_6NA
Psat2g114240	139.355	4.3387	8.39665e-32	gi|357486127|ref|XP_003613351.1| UDP-glucosyltransferase family protein	GO:0015706 nitrate transport | GO:0042742 defense response to bacterium | GO:0018874 benzoate metabolic process | GO:0009696 salicylic acid metabolic process | GO:0052544 defense response by callose deposition in cell wall | GO:0010167 response to nitrate | GO:0046482 para-aminobenzoic acid metabolic process | GO:0019761 glucosinolate biosynthetic processGO:0005737 cytoplasmGO:0080002 UDP-glucose…
Psat0s26g0040	629.048	4.29389	2.12483e-11	gi|357468893|ref|XP_003604731.1| germin family protein	GO:0009651 response to salt stressGO:0005576 extracellular region | GO:0005618 cell wallGO:0045735 nutrient reservoir activity | GO:0030145 manganese ion binding-pfam00190 Cupin_1 | pfam07883 Cupin_2NA
Psat0s1368g0080	389.044	4.29148	6.39983e-29	gi|922400577|ref|XP_013467425.1| Hop-interacting protein THI031	GO:0005634 nucleus | GO:0005737 cytoplasmNA
Psat0s137g0160	174.417	4.25849	2.89844e-40	gi|502100033|ref|XP_004491617.1| PREDICTED: nudix hydrolase 7-like isoform X1	GO:0009611 response to wounding | GO:0006979 response to oxidative stress | GO:0080151 positive regulation of salicylic acid mediated signaling pathway | GO:0051707 response to other organism | GO:0008152 metabolic processGO:0046872 metal ion binding | GO:0035529 NADH pyrophosphatase activity | GO:0051287 NAD binding3.6.1.13 | 3.6.1.22 pfam00293 NUDIXNA
Psat4g207480	92.9827	4.25075	2.75291e-22	gi|502155806|ref|XP_004510198.1| PREDICTED: MLO-like protein 1	GO:0006952 defense response | GO:0009607 response to biotic stimulusGO:0016021 integral to membrane | GO:0016023 cytoplasmic membrane-bounded vesicle | GO:0005886 plasma membraneGO:0005516 calmodulin binding-pfam03094 Mlo | pfam01757 Acyl_transf_3
Psat3g034960	24.5476	4.22002	6.71948e-08	-
Psat2g041360	58.8544	4.20685	1.66289e-16	gi|922357072|ref|XP_003616408.2| elicitor-responsive-like protein	NA
Psat3g053520	89.0637	4.1982	2.72858e-17	gi|920695784|gb|KOM39009.1| hypothetical protein LR48_Vigan03g239100	GO:0009741 response to brassinosteroid stimulus | GO:0000041 transition metal ion transport | GO:0009691 cytokinin biosynthetic processGO:0005886 plasma membranepfam03140 DUF247
Psat6g011960	70.7393	4.17924	3.297e-18	gi|357437921|ref|XP_003589236.1| patatin-like phospholipase	GO:0071456 cellular response to hypoxia | GO:0009626 plant-type hypersensitive response | GO:0010311 lateral root formation | GO:0046686 response to cadmium ion | GO:0051607 defense response to virus | GO:0009737 response to abscisic acid stimulus | GO:0031408 oxylipin biosynthetic processGO:0005737 cytoplasm | GO:0016020 membraneGO:0004620 phospholipase activity-pfam01734 PatatinNA
Psat7g000840	628.458	4.17304	1.52345e-99	gi|502137998|ref|XP_004503253.1| PREDICTED: NF-X1-type zinc finger protein NFXL1-like isoform X1	GO:0009642 response to light intensity | GO:0009651 response to salt stress | GO:0042742 defense response to bacterium | GO:0010188 response to microbial phytotoxin | GO:0000122 negative regulation of transcription from RNA polymerase II promoter | GO:0045347 negative regulation of MHC class II biosynthetic process | GO:0010310 regulation of hydrogen peroxide metabolic process | GO:0009697 salicy…
Psat1g168800	122.661	4.16178	0.046461	gi|828288259|ref|XP_012569824.1| PREDICTED: peroxidase E5-like	GO:0006979 response to oxidative stress | GO:0045926 negative regulation of growth | GO:0055114 oxidation-reduction process | GO:0009651 response to salt stress | GO:0042742 defense response to bacterium | GO:0009416 response to light stimulus | GO:0072593 reactive oxygen species metabolic process | GO:0009826 unidimensional cell growth | GO:0010043 response to zinc ion | GO:0050832 defense respo…
Psat4g018680	53.2284	4.13623	1.20619e-10	gi|922364122|ref|XP_003609962.2| flavin containing monooxygenase family protein	GO:0071456 cellular response to hypoxia | GO:0055114 oxidation-reduction process | GO:0009626 plant-type hypersensitive response | GO:0042742 defense response to bacterium | GO:0009870 defense response signaling pathway resistance gene-dependent | GO:0009627 systemic acquired resistance | GO:0010204 defense response signaling pathway resistance gene-independent | GO:0050832 defense response to fu…
Psat4g182800	16.2593	4.11207	1.97914e-05	gi|922328997|ref|XP_003627248.2| disease resistance protein (TIR-NBS-LRR class)	GO:0006952 defense response | GO:0007165 signal transduction | GO:0008152 metabolic processGO:0043531 ADP binding | GO:0005524 ATP binding | GO:0017111 nucleoside-triphosphatase activity-pfam01582 TIR | pfam13676 TIR_2NA
Psat6g224640	29.1338	4.10331	1.79273e-06	gi|922408014|ref|XP_013470154.1| transmembrane protein
Psat4g016600	224.269	4.08719	1.16589e-57	gi|502150462|ref|XP_004507965.1| PREDICTED: putative nuclease HARBI1	GO:0005774 vacuolar membrane | GO:0009507 chloroplast | GO:0005886 plasma membranepfam13359 DDE_4 | pfam04827 Plant_tranNA
Psat1g198680	371.502	4.07102	0.00125784	gi|922385852|ref|XP_003593772.2| papain family cysteine protease	GO:0006508 proteolysis | GO:0010623 developmental programmed cell death | GO:0009651 response to salt stressGO:0000325 plant-type vacuole | GO:0005618 cell wall | GO:0005634 nucleus | GO:0005829 cytosol | GO:0005783 endoplasmic reticulumGO:0008234 cysteine-type peptidase activity-pfam00112 Peptidase_C1 | pfam08246 Inhibitor_I29
Psat5g272680	293.733	4.04707	8.52391e-45	gi|922325229|ref|XP_013442007.1| proton pump interactor	NA
Psat3g141320	6.08049	4.00727	0.0394784	-
Psat1g029320	57.33	3.99308	1.09361e-14	gi|357488053|ref|XP_003614314.1| Avr9/Cf-9 rapidly elicited protein	GO:0035556 intracellular signal transduction | GO:0009693 ethylene biosynthetic process | GO:0002679 respiratory burst involved in defense response | GO:0032491 detection of molecule of fungal origin | GO:0016567 protein ubiquitination | GO:0010200 response to chitinGO:0000151 ubiquitin ligase complex | GO:0005634 nucleusGO:0004842 ubiquitin-protein ligase activity-pfam04564 U-box | pfam13445 zf-…
Psat0s1812g0040	14.8827	3.98206	7.78795e-05	gi|922344170|ref|XP_013449004.1| hypothetical protein MTR_7g064050	GO:0016023 cytoplasmic membrane-bounded vesicleNA
Psat4g172440	65.4222	3.97887	1.25819e-18	gi|357512727|ref|XP_003626652.1| plant acid phosphatase	GO:0016311 dephosphorylationGO:0009505 plant-type cell wall | GO:0009506 plasmodesma | GO:0016023 cytoplasmic membrane-bounded vesicle | GO:0005774 vacuolar membrane | GO:0009507 chloroplast | GO:0005829 cytosolGO:0003993 acid phosphatase activity-pfam03767 Acid_phosphat_B
Psat4g106120	332.17	3.96319	2.16085e-30	gi|502153803|ref|XP_004509468.1| PREDICTED: uncharacterized protein LOC101498991	GO:0005975 carbohydrate metabolic processGO:0004553 hydrolase activity hydrolyzing O-glycosyl compounds-pfam00704 Glyco_hydro_18NA
Psat6g159600	76.885	3.96016	9.25326e-19	gi|357442145|ref|XP_003591350.1| hypothetical protein MTR_1g086450	NA
Psat7g102320	14.5772	3.95753	0.000106993	gi|357476271|ref|XP_003608421.1| leguminosin group485 secreted peptide	NA
Psat6g201400	79.2834	3.95599	8.52606e-24	gi|302952543|gb|ADL74429.1| CRT/DRE binding factor 4	GO:0045893 positive regulation of transcription DNA-dependent | GO:0009414 response to water deprivation | GO:0009631 cold acclimationGO:0005634 nucleusGO:0003677 DNA binding | GO:0003700 sequence-specific DNA binding transcription factor activity-pfam00847 AP2NA
Psat4g145360	8.47632	3.9164	0.00827772	gi|357515269|ref|XP_003627923.1| VQ motif protein	NA
Psat6g170880	48.0573	3.91246	5.49807e-12	gi|357442733|ref|XP_003591644.1| glutathione S-transferase	GO:0008152 metabolic processGO:0016740 transferase activity2.5.1.18 pfam13417 GST_N_3 | pfam02798 GST_N | pfam13409 GST_N_2 | pfam00043 GST_C | pfam13410 GST_C_2NA
Psat1g097600	44.7576	3.88812	5.34756e-13	gi|922351601|ref|XP_013451617.1| phosphate carrier protein	GO:0006810 transport | GO:0009651 response to salt stressGO:0005618 cell wall | GO:0005774 vacuolar membrane | GO:0016021 integral to membrane | GO:0009507 chloroplastpfam00153 Mito_carrNA
Psat7g124720	5.56121	3.88707	0.0405023	gi|357475395|ref|XP_003607983.1| AP2/ERF domain transcription factor	GO:0045893 positive regulation of transcription DNA-dependent | GO:0009611 response to wounding | GO:0009414 response to water deprivation | GO:0009751 response to salicylic acid stimulus | GO:0010200 response to chitin | GO:0009651 response to salt stress | GO:0050832 defense response to fungus | GO:0048510 regulation of timing of transition from vegetative to reproductive phase | GO:0009753 res…
Psat0s26g0080	1087.23	3.84849	1.70456e-09	gi|357468893|ref|XP_003604731.1| germin family protein	GO:0009651 response to salt stressGO:0005576 extracellular region | GO:0005618 cell wallGO:0045735 nutrient reservoir activity | GO:0030145 manganese ion binding-pfam00190 Cupin_1 | pfam07883 Cupin_2NA
Psat0s1271g0080	76.334	3.84806	1.82944e-20	gi|357443827|ref|XP_003592191.1| heavy metal transport/detoxification superfamily protein	GO:0030001 metal ion transportGO:0046872 metal ion binding-pfam00403 HMANA
Psat5g079680	21.8701	3.84163	2.25849e-06	gi|357463827|ref|XP_003602195.1| WRKY family transcription factor	GO:0006355 regulation of transcription DNA-dependentGO:0003700 sequence-specific DNA binding transcription factor activity | GO:0043565 sequence-specific DNA binding-pfam03106 WRKYNA
Psat7g248720	58.9356	3.81768	2.02479e-17	gi|502147529|ref|XP_004506818.1| PREDICTED: dirigent protein 22-like	NA
Psat6g099840	48.7803	3.80965	5.80426e-13	gi|357438899|ref|XP_003589726.1| nodulin MtN21/EamA-like transporter family protein	GO:0016020 membranepfam00892 EamA | pfam03151 TPT
Psat7g003200	29.293	3.80323	9.13206e-09	gi|763769483|gb|KJB36698.1| hypothetical protein B456_006G171800	GO:0051301 cell division | GO:0006508 proteolysisGO:0016021 integral to membrane | GO:0005743 mitochondrial inner membrane | GO:0009535 chloroplast thylakoid membraneGO:0017111 nucleoside-triphosphatase activity | GO:0008270 zinc ion binding | GO:0004222 metalloendopeptidase activity | GO:0005524 ATP binding-pfam01434 Peptidase_M41 | pfam00004 AAA | pfam07728 AAA_5 | pfam13401 AAA_2229730|Gossypi…
Psat3g133440	70.6342	3.7992	3.56462e-16	gi|922344170|ref|XP_013449004.1| hypothetical protein MTR_7g064050	GO:0004523 ribonuclease H activity | GO:0003676 nucleic acid binding | GO:0000166 nucleotide binding-NA
Psat1g180400	7.91087	3.79657	0.0160161	gi|502079154|ref|XP_004486171.1| PREDICTED: probable F-box protein At4g22030	GO:0005975 carbohydrate metabolic processGO:0009536 plastidGO:0004553 hydrolase activity hydrolyzing O-glycosyl compounds-NA
Psat5g286280	47.2464	3.7865	3.94811e-13	gi|357454315|ref|XP_003597438.1| ADP/ATP carrier protein	GO:0055085 transmembrane transport | GO:0015867 ATP transport | GO:0015866 ADP transportGO:0005618 cell wall | GO:0016021 integral to membrane | GO:0005730 nucleolus | GO:0005743 mitochondrial inner membrane | GO:0009941 chloroplast envelope | GO:0005774 vacuolar membrane | GO:0005886 plasma membraneGO:0005507 copper ion binding | GO:0005471 ATP:ADP antiporter activity-pfam00153 Mito_carr
Psat3g127280	36.9637	3.76745	8.32079e-10	gi|922344478|ref|XP_013449158.1| temperature-sensitive omega-3 fatty acid desaturase	GO:0009409 response to cold | GO:0006636 unsaturated fatty acid biosynthetic process | GO:0055114 oxidation-reduction processGO:0031969 chloroplast membraneGO:0016717 oxidoreductase activity acting on paired donors with oxidation of a pair of donors resulting in the reduction of molecular oxygen to two molecules of water-pfam11960 DUF3474 | pfam00487 FA_desaturase
Psat5g071760	10.8718	3.7522	0.0316339	-
Psat4g152560	137.755	3.74908	4.57564e-28	gi|922333840|ref|XP_013444911.1| BON1-associated-like protein	NA
Psat1g202400	147.677	3.71514	7.02215e-37	gi|357446761|ref|XP_003593656.1| NAC transcription factor-like protein	GO:0045893 positive regulation of transcription DNA-dependent | GO:0006468 protein phosphorylation | GO:2000652 regulation of secondary cell wall biogenesisGO:0005634 nucleusGO:0004672 protein kinase activity | GO:0003677 DNA binding | GO:0005524 ATP binding-pfam02365 NAMNA
Psat3g144160	52.5015	3.69376	2.20033e-14	gi|357505309|ref|XP_003622943.1| synaptobrevin-like protein	GO:0016192 vesicle-mediated transport | GO:0009651 response to salt stress | GO:0072661 protein targeting to plasma membrane | GO:0009920 cell plate formation involved in plant-type cell wall biogenesisGO:0016021 integral to membrane | GO:0009504 cell plate | GO:0009506 plasmodesma | GO:0005774 vacuolar membrane | GO:0009507 chloroplast | GO:0005794 Golgi apparatus | GO:0005886 plasma membranepfa…
Psat1g198760	228.85	3.68782	3.66386e-05	gi|947094283|gb|KRH42868.1| hypothetical protein GLYMA_08G116400	GO:0009817 defense response to fungus incompatible interaction | GO:0007568 aging | GO:0006508 proteolysisGO:0010282 senescence-associated vacuole | GO:0048046 apoplastGO:0008234 cysteine-type peptidase activity-pfam00112 Peptidase_C1 | pfam08246 Inhibitor_I29
Psat4g067440	17.3487	3.68769	3.26047e-05	gi|922371013|ref|XP_013457668.1| dehydration-responsive element-binding protein	GO:0016049 cell growth | GO:0048510 regulation of timing of transition from vegetative to reproductive phase | GO:0009414 response to water deprivation | GO:0010371 regulation of gibberellin biosynthetic process | GO:0009651 response to salt stress | GO:0009408 response to heat | GO:0006355 regulation of transcription DNA-dependent | GO:0050826 response to freezingGO:0005634 nucleusGO:0043565 seq…
Psat0s2493g0040	46.05	3.66384	5.72947e-08	gi|922371204|ref|XP_013457763.1| armadillo repeat only 1 protein	GO:0009506 plasmodesmaNA
Psat5g071640	53.2024	3.63986	9.78815e-16	gi|357464227|ref|XP_003602395.1| 2OG-Fe(II) oxygenase family oxidoreductase	GO:0009617 response to bacterium | GO:0009620 response to fungus | GO:0055114 oxidation-reduction processGO:0005506 iron ion binding | GO:0016706 oxidoreductase activity acting on paired donors with incorporation or reduction of molecular oxygen 2-oxoglutarate as one donor and incorporation of one atom each of oxygen into both donors-pfam03171 2OG-FeII_Oxy | pfam14226 DIOX_NNA
Psat7g132600	88.0581	3.6097	0.0107712	gi|357475141|ref|XP_003607856.1| eukaryotic translation initiation factor 2c	GO:0010599 production of lsiRNA involved in RNA interference | GO:0042742 defense response to bacterium | GO:0010050 vegetative phase change | GO:0010267 production of ta-siRNAs involved in RNA interference | GO:0040034 regulation of development heterochronic | GO:0051607 defense response to virusGO:0005737 cytoplasmGO:0035197 siRNA binding-pfam02171 Piwi | pfam02170 PAZ | pfam08699 DUF1785NA
Psat2g143560	13.609	3.59055	0.000965654	gi|357484607|ref|XP_003612591.1| zinc finger	GO:0051865 protein autoubiquitination | GO:0080141 regulation of jasmonic acid biosynthetic process | GO:0010200 response to chitin | GO:0009617 response to bacterium | GO:0043068 positive regulation of programmed cell death | GO:0009555 pollen development | GO:0009901 anther dehiscence | GO:0002238 response to molecule of fungal originGO:0008270 zinc ion binding | GO:0004386 helicase activity | …
Psat5g143400	126.921	3.56627	1.0759e-24	gi|357460691|ref|XP_003600627.1| long-chain acyl-CoA synthetase	GO:0019761 glucosinolate biosynthetic process | GO:0019605 butyrate metabolic processGO:0016874 ligase activity-pfam00501 AMP-binding | pfam13193 DUF4009NA
Psat2g142680	219.729	3.55234	1.94843e-24	gi|523430844|gb|AGQ42774.1| mitochondrial alternative oxidase 1	GO:0045333 cellular respiration | GO:0009409 response to cold | GO:0031930 mitochondria-nucleus signaling pathwayGO:0070469 respiratory chain | GO:0016021 integral to membraneGO:0046872 metal ion binding | GO:0009916 alternative oxidase activity1.10.3.11 pfam01786 AOXNA
Psat6g226440	39.5257	3.52015	7.68335e-11	gi|502120784|ref|XP_004497081.1| PREDICTED: uncharacterized protein LOC101495542
Psat0s2210g0040	85.1456	3.50065	3.30342e-10	gi|922380477|ref|XP_013460468.1| glutathione S-transferase	GO:0016036 cellular response to phosphate starvation | GO:0051788 response to misfolded protein | GO:0006094 gluconeogenesis | GO:0006635 fatty acid beta-oxidation | GO:0019375 galactolipid biosynthetic process | GO:0043085 positive regulation of catalytic activity | GO:0019252 starch biosynthetic process | GO:0042631 cellular response to water deprivation | GO:0009651 response to salt stress | G…
Psat4g143720	28.2631	3.49623	3.54334e-08	gi|922334386|ref|XP_013445183.1| zinc induced facilitator-like protein	GO:0010540 basipetal auxin transport | GO:0048364 root development | GO:0009414 response to water deprivation | GO:0055069 zinc ion homeostasis | GO:0071805 potassium ion transmembrane transport | GO:0090333 regulation of stomatal closure | GO:0009630 gravitropism | GO:0010043 response to zinc ion | GO:0080167 response to karrikin | GO:0009624 response to nematodeGO:0016021 integral to membrane |…
Psat3g070040	44.2052	3.49574	9.07956e-11	gi|955385927|ref|XP_014626697.1| PREDICTED: uncharacterized protein LOC102660528 isoform X1
Psat6g107240	30.5643	3.49188	1.27821e-08	gi|357439665|ref|XP_003590110.1| DUF810 family protein	GO:0009860 pollen tube growthGO:0005739 mitochondrionpfam05664 DUF810NA
Psat4g219640	10.884	3.48459	0.0120047	gi|357506787|ref|XP_003623682.1| heat shock cognate 70 kDa protein	GO:0009615 response to virus | GO:0009408 response to heat | GO:0009617 response to bacterium | GO:0016567 protein ubiquitination | GO:0046686 response to cadmium ion | GO:0009644 response to high light intensity | GO:0042542 response to hydrogen peroxideGO:0005829 cytosol | GO:0005618 cell wall | GO:0005739 mitochondrion | GO:0005774 vacuolar membrane | GO:0005794 Golgi apparatus | GO:0005886 pl…
Psat1g198600	807.351	3.44667	0.000784748	gi|922385852|ref|XP_003593772.2| papain family cysteine protease	GO:0006508 proteolysis | GO:0010623 developmental programmed cell deathGO:0000325 plant-type vacuole | GO:0005634 nucleus | GO:0005829 cytosolGO:0008234 cysteine-type peptidase activity-pfam00112 Peptidase_C1 | pfam08246 Inhibitor_I29
Psat7g153440	56.9061	3.42616	9.60011e-11	gi|922369221|ref|XP_013456775.1| transmembrane protein
Psat0s5249g0040	102.715	3.42331	7.51905e-16	gi|357465111|ref|XP_003602837.1| hypothetical protein MTR_3g099490	GO:0010224 response to UV-B-NA
Psat4g039360	60.1232	3.39836	4.68885e-09	gi|502151597|ref|XP_004508519.1| PREDICTED: uncharacterized protein LOC101489231	GO:0042538 hyperosmotic salinity response | GO:0009414 response to water deprivation | GO:0005975 carbohydrate metabolic process | GO:0046482 para-aminobenzoic acid metabolic processGO:0005737 cytoplasmGO:0004462 lactoylglutathione lyase activity-pfam00903 Glyoxalase | pfam12681 Glyoxalase_2 | pfam13669 Glyoxalase_4NA
Psat3g132840	38.2957	3.39734	9.98058e-08	gi|922374486|ref|XP_003598071.2| transmembrane protein	GO:0071277 cellular response to calcium ion | GO:0030216 keratinocyte differentiationGO:0005737 cytoplasm | GO:0045095 keratin filamentGO:0003676 nucleic acid binding | GO:0000166 nucleotide binding | GO:0005198 structural molecule activity-NA
Psat3g170680	27.0868	3.39524	1.08386e-06	-
Psat5g038040	253.353	3.3618	2.24219e-36	gi|922383136|ref|XP_013461791.1| transmembrane protein
Psat4g208040	15.8643	3.35774	0.000328463	gi|922332048|ref|XP_013444015.1| RALF-like protein	NA
Psat5g078680	72.057	3.35211	4.34013e-19	gi|922375954|ref|XP_003602240.2| phosphatidylinositol 3- and 4-kinase family protein	GO:0046854 phosphatidylinositol phosphorylation | GO:0046777 protein autophosphorylation | GO:0009651 response to salt stressGO:0005777 peroxisome | GO:0005829 cytosolGO:0004674 protein serine/threonine kinase activity-pfam00454 PI3_PI4_kinase | pfam00240 ubiquitin | pfam11976 Rad60-SLDNA
Psat2g104240	173.183	3.35012	3.08115e-25	gi|357485877|ref|XP_003613226.1| DUF1645 family protein	GO:0080167 response to karrikinpfam07816 DUF1645NA
Psat6g146560	11.86	3.33	0.00268342	gi|922403711|ref|XP_013468989.1| MtN26
Psat7g246480	60.9718	3.32284	9.78815e-16	-
Psat1g052120	80.7229	3.29423	6.42369e-11	gi|502103275|ref|XP_004492243.1| PREDICTED: uncharacterized protein LOC101495409	NA
Psat7g218760	127.067	3.29412	1.46073e-30	gi|922368207|ref|XP_013456268.1| glycoside hydrolase family 1 protein	GO:0071472 cellular response to salt stress | GO:0009789 positive regulation of abscisic acid mediated signaling pathway | GO:0009687 abscisic acid metabolic process | GO:0019760 glucosinolate metabolic process | GO:0010119 regulation of stomatal movement | GO:0009414 response to water deprivation | GO:0050832 defense response to fungus | GO:0009625 response to insect | GO:0030104 water homeostas…
Psat7g179600	136.638	3.28068	5.01057e-27	gi|357474061|ref|XP_003607315.1| glucan endo-1	GO:0005975 carbohydrate metabolic process | GO:0009617 response to bacteriumGO:0048046 apoplast | GO:0005618 cell wallGO:0042973 glucan endo-13-beta-D-glucosidase activity3.2.1.39 pfam00332 Glyco_hydro_17
Psat2g044920	122.041	3.27693	1.10398e-19	gi|357491869|ref|XP_003616222.1| Avr9/Cf-9 rapidly elicited protein	GO:0010200 response to chitin | GO:0016567 protein ubiquitination | GO:0032491 detection of molecule of fungal originGO:0000151 ubiquitin ligase complexGO:0004842 ubiquitin-protein ligase activity-pfam04564 U-box | pfam13445 zf-RING_LisH | pfam11789 zf-Nse | pfam00097 zf-C3HC4NA
Psat4g094720	15.0965	3.27647	0.000301291	gi|922336809|ref|XP_013446394.1| hypothetical protein MTR_8g077145	GO:0005886 plasma membraneNA
Psat2g162760	12.9562	3.26533	0.00797959	gi|357483199|ref|XP_003611886.1| cytochrome P450 family 71 protein	GO:0055114 oxidation-reduction processGO:0020037 heme binding | GO:0016705 oxidoreductase activity acting on paired donors with incorporation or reduction of molecular oxygen | GO:0004497 monooxygenase activity | GO:0005506 iron ion binding-pfam00067 p450
Psat4g150280	22.3812	3.26405	2.34313e-05	gi|357514775|ref|XP_003627676.1| cytochrome P450 family protein	GO:0055114 oxidation-reduction processGO:0005576 extracellular region | GO:0005783 endoplasmic reticulumGO:0004497 monooxygenase activity | GO:0005506 iron ion binding | GO:0020037 heme binding | GO:0016705 oxidoreductase activity acting on paired donors with incorporation or reduction of molecular oxygen | GO:0019825 oxygen binding-pfam00067 p450
Psat0s3746g0080	705.924	3.25367	2.74057e-51	gi|922336017|ref|XP_013445998.1| protein disulfide isomerase (PDI)-like protein	GO:0055114 oxidation-reduction process | GO:0045454 cell redox homeostasis | GO:0080092 regulation of pollen tube growth | GO:0010183 pollen tube guidance | GO:0046686 response to cadmium ionGO:0005829 cytosolGO:0047134 protein-disulfide reductase activity | GO:0016853 isomerase activity1.8.1.8 pfam13905 Thioredoxin_8 | pfam00578 AhpC-TSA | pfam08534 Redoxin | pfam13098 Thioredoxin_2 | pfam07649 …
Psat1g047640	84.6481	3.25148	1.08389e-20	gi|922354745|ref|XP_013453186.1| leucine-rich receptor-like kinase family protein	GO:0006468 protein phosphorylationGO:0016023 cytoplasmic membrane-bounded vesicle | GO:0005886 plasma membrane | GO:0016021 integral to membraneGO:0005524 ATP binding | GO:0004674 protein serine/threonine kinase activity2.7.11.1 pfam00069 Pkinase | pfam07714 Pkinase_Tyr | pfam13855 LRR_8 | pfam08263 LRRNT_2 | pfam12799 LRR_4
Psat2g101000	64.3005	3.23825	8.79288e-10	gi|502166304|ref|XP_004513852.1| PREDICTED: heavy metal-associated isoprenylated plant protein 26-like	GO:0030001 metal ion transportGO:0046872 metal ion binding-pfam00403 HMANA
Psat0s2294g0040	9.14499	3.2339	0.0363909	gi|922333856|ref|XP_013444919.1| C2 domain protein	NA
Psat1g222440	492.03	3.21615	8.08329e-51	gi|502097972|ref|XP_004491124.1| PREDICTED: uncharacterized protein LOC101495511	GO:0010256 endomembrane system organizationGO:0005783 endoplasmic reticulum | GO:0009705 plant-type vacuole membrane | GO:0009507 chloroplastpfam05078 DUF679
Psat5g032760	47.115	3.1976	2.69951e-12	gi|357466031|ref|XP_003603300.1| WRKY family transcription factor	GO:0009751 response to salicylic acid stimulus | GO:0042742 defense response to bacterium | GO:0050691 regulation of defense response to virus by host | GO:0010200 response to chitin | GO:0002237 response to molecule of bacterial origin | GO:0050832 defense response to fungus | GO:0045892 negative regulation of transcription DNA-dependent | GO:0016036 cellular response to phosphate starvation | G…
Psat5g063960	14.1907	3.16291	0.000458075	gi|357464465|ref|XP_003602514.1| AP2 domain class transcription factor	GO:0045893 positive regulation of transcription DNA-dependent | GO:0009611 response to wounding | GO:0009749 response to glucose stimulus | GO:0009414 response to water deprivation | GO:0009751 response to salicylic acid stimulus | GO:0009651 response to salt stress | GO:0050832 defense response to fungus | GO:0048510 regulation of timing of transition from vegetative to reproductive phase | GO:0…
Psat1g179320	17.6595	3.16129	5.26286e-05	gi|922388638|ref|XP_013462849.1| F-box plant-like protein	GO:0005975 carbohydrate metabolic processGO:0004553 hydrolase activity hydrolyzing O-glycosyl compounds
Psat3g070080	23.147	3.1449	5.04061e-06	gi|357509837|ref|XP_003625207.1| cytochrome P450 family protein	GO:0055114 oxidation-reduction processGO:0020037 heme binding | GO:0016705 oxidoreductase activity acting on paired donors with incorporation or reduction of molecular oxygen | GO:0004497 monooxygenase activity | GO:0005506 iron ion binding-pfam00067 p450
Psat6g136120	310.058	3.14292	1.0615e-35	gi|217074394|gb|ACJ85557.1| unknown	GO:0008152 metabolic processGO:0010327 acetyl CoA:(Z)-3-hexen-1-ol acetyltransferase activity2.3.1.196 pfam02458 TransferaseNA
Psat2g013520	36.5138	3.14286	8.57878e-09	gi|502183056|ref|XP_004517051.1| PREDICTED: probable disease resistance protein At1g52660 isoform X1	GO:0006952 defense response | GO:0007165 signal transduction | GO:0008152 metabolic processGO:0043531 ADP binding | GO:0005524 ATP binding | GO:0017111 nucleoside-triphosphatase activity-pfam01582 TIR | pfam13676 TIR_2NA
Psat4g105000	288.722	3.13451	1.90141e-29	gi|357517641|ref|XP_003629109.1| ankyrin repeat protein	NA
Psat6g132440	176.385	3.12155	3.42724e-10	gi|922403033|ref|XP_013468652.1| cellulose synthase-like protein D3	GO:0030244 cellulose biosynthetic processGO:0005886 plasma membrane | GO:0016021 integral to membraneGO:0016760 cellulose synthase (UDP-forming) activity-pfam03552 Cellulose_synt | pfam13632 Glyco_trans_2_3
Psat5g069400	175.771	3.12018	5.69949e-38	gi|922382526|ref|XP_013461490.1| DUF3133 family protein	NA
Psat1g038720	30.374	3.11593	1.61646e-06	gi|118586|sp|P28639.1|DHN1_PEA RecName: Full=Dehydrin DHN1	GO:0006950 response to stress | GO:0009415 response to waterpfam00257 DehydrinNA
Psat4g182840	127.022	3.11156	1.19384e-09	gi|922328997|ref|XP_003627248.2| disease resistance protein (TIR-NBS-LRR class)	GO:0006952 defense response | GO:0007165 signal transduction | GO:0015074 DNA integrationGO:0043531 ADP binding | GO:0003676 nucleic acid binding | GO:0008270 zinc ion binding-pfam13855 LRR_8 | pfam07725 LRR_3 | pfam12799 LRR_4
Psat7g117880	619.744	3.10924	0.0356599	gi|53988152|gb|AAQ10282.2| isoflavone synthase	GO:0009717 isoflavonoid biosynthetic process | GO:0055114 oxidation-reduction processGO:0031090 organelle membrane | GO:0016021 integral to membrane | GO:0005783 endoplasmic reticulumGO:0033770 2-hydroxyisoflavanone synthase activity | GO:0005506 iron ion binding | GO:0020037 heme binding1.14.13.86 pfam00067 p450NA
Psat2g140480	918.641	3.09952	1.70443e-21	gi|357484815|ref|XP_003612695.1| disease resistance protein (CC-NBS-LRR class) family protein	GO:0006952 defense response | GO:0008152 metabolic processGO:0017111 nucleoside-triphosphatase activity | GO:0043531 ADP binding | GO:0005524 ATP binding-pfam00931 NB-ARC | pfam13191 AAA_16 | pfam13401 AAA_22 | pfam12799 LRR_4NA
Psat3g059440	13.7392	3.09606	0.00123549	gi|17366212|sp|O81117.2|C94A1_VICSA RecName: Full=Cytochrome P450 94A1; AltName: Full=P450-dependent fatty acid omega-hydroxylase	GO:0055114 oxidation-reduction process | GO:0009753 response to jasmonic acid stimulus | GO:0009620 response to fungus | GO:0009611 response to wounding | GO:0010154 fruit development | GO:0009695 jasmonic acid biosynthetic process | GO:0048480 stigma development | GO:0010200 response to chitin | GO:0009555 pollen development | GO:0002213 defense response to insect | GO:0048653 anther development…
Psat5g295960	11.6963	3.0841	0.0150725	-
Psat6g045680	23.4648	3.05529	7.9313e-05	gi|922398835|ref|XP_013466570.1| nudix hydrolase-like protein	GO:0008152 metabolic processGO:0016787 hydrolase activity-pfam00293 NUDIXNA
Psat4g074840	64.1437	3.05474	1.31577e-12	gi|922370884|ref|XP_013457604.1| glycerolipase A1	GO:0006629 lipid metabolic process | GO:0009611 response to wounding | GO:0009695 jasmonic acid biosynthetic process | GO:0010152 pollen maturation | GO:0009901 anther dehiscenceGO:0009507 chloroplastGO:0047714 galactolipase activity | GO:0008970 phosphatidylcholine 1-acylhydrolase activity | GO:0004806 triglyceride lipase activity-pfam01764 Lipase_3NA
Psat5g271720	60.6479	3.05176	1.22452e-11	gi|922393327|ref|XP_013465072.1| ethylene response factor	GO:0071472 cellular response to salt stress | GO:0045595 regulation of cell differentiation | GO:0009736 cytokinin mediated signaling pathway | GO:0009409 response to cold | GO:0009611 response to wounding | GO:0006355 regulation of transcription DNA-dependent | GO:2000070 regulation of response to water deprivation | GO:0010200 response to chitin | GO:0010017 red or far-red light signaling pathw…
Psat7g011400	392.313	3.04857	3.65819e-31	gi|357521181|ref|XP_003630879.1| calmodulin-binding-like protein	GO:0019684 photosynthesis light reaction | GO:0031348 negative regulation of defense response | GO:0009595 detection of biotic stimulus | GO:0009867 jasmonic acid mediated signaling pathway | GO:0009862 systemic acquired resistance salicylic acid mediated signaling pathway | GO:0010363 regulation of plant-type hypersensitive response | GO:0009816 defense response to bacterium incompatible interac…
Psat1g149760	41.5727	3.04191	6.6018e-06	gi|922386262|ref|XP_003594889.2| VQ motif protein	NA
Psat5g206680	15.8079	3.01584	0.0348298	gi|823253917|ref|XP_012459600.1| PREDICTED: pollen-specific leucine-rich repeat extensin-like protein 1	GO:0018149 peptide cross-linking | GO:0009791 post-embryonic developmentGO:0005737 cytoplasmpfam05669 Med31
Psat4g208080	22.2322	3.00598	3.29457e-05	gi|922332048|ref|XP_013444015.1| RALF-like protein	NA
Psat3g098040	170.883	2.99462	3.3727e-14	gi|571550175|ref|XP_006603051.1| PREDICTED: probable serine/threonine-protein kinase At1g18390 isoform X3	GO:0046777 protein autophosphorylation | GO:0034976 response to endoplasmic reticulum stress | GO:0002679 respiratory burst involved in defense response | GO:0010200 response to chitin | GO:0010583 response to cyclopentenone | GO:0009407 toxin catabolic process | GO:0006984 ER-nucleus signaling pathwayGO:0016023 cytoplasmic membrane-bounded vesicle | GO:0005576 extracellular region | GO:0005886 p…
Psat0s489g0040	94.6591	2.99158	1.73671e-09	gi|922381620|ref|XP_013461039.1| UVI1	GO:0006979 response to oxidative stress-NA
Psat6g099480	18.0799	2.96507	0.00864282	gi|922399499|ref|XP_013466899.1| DUF241 domain protein	NA
Psat0s2933g0120	12.4803	2.95283	0.00353357	gi|922346169|ref|XP_013449999.1| SAUR-like auxin-responsive family protein	GO:0009733 response to auxin stimuluspfam02519 Auxin_inducibleNA
Psat2g068760	77.0131	2.93972	1.19384e-09	gi|357438925|ref|XP_003589739.1| cationic peroxidase	GO:0055114 oxidation-reduction process | GO:0006979 response to oxidative stressGO:0005739 mitochondrionGO:0020037 heme binding | GO:0046872 metal ion binding | GO:0004601 peroxidase activity1.11.1.7 pfam00141 peroxidaseNA
Psat6g099960	77.0131	2.93972	1.19384e-09	gi|357438925|ref|XP_003589739.1| cationic peroxidase	GO:0055114 oxidation-reduction process | GO:0006979 response to oxidative stressGO:0005739 mitochondrionGO:0020037 heme binding | GO:0046872 metal ion binding | GO:0004601 peroxidase activity1.11.1.7 pfam00141 peroxidaseNA
Psat1g171760	10.6151	2.9331	0.00809277	gi|357448145|ref|XP_003594348.1| heavy metal transport/detoxification superfamily protein	GO:0030001 metal ion transportGO:0046872 metal ion binding-pfam00403 HMANA
Psat1g200920	77.5908	2.93089	9.60763e-14	gi|357446831|ref|XP_003593691.1| ethylene response factor	GO:0006355 regulation of transcription DNA-dependent | GO:0010200 response to chitinGO:0009507 chloroplast | GO:0005634 nucleusGO:0003677 DNA binding | GO:0003700 sequence-specific DNA binding transcription factor activity-pfam00847 AP2NA
Psat5g142640	125.004	2.92993	2.67132e-13	gi|357460693|ref|XP_003600628.1| hypothetical protein MTR_3g064460	NA
Psat1g012720	13.3072	2.91195	0.0122998	gi|922386580|ref|XP_003596151.2| transcription factor jungbrunnen-like protein	GO:0009718 anthocyanin biosynthetic process | GO:0042538 hyperosmotic salinity response | GO:0006355 regulation of transcription DNA-dependent | GO:0010120 camalexin biosynthetic process | GO:0005992 trehalose biosynthetic process | GO:0006561 proline biosynthetic processGO:0003677 DNA binding-pfam02365 NAMNA
Psat7g008320	10.4328	2.90403	0.0302716	gi|357521283|ref|XP_003630930.1| nudix hydrolase-like protein	GO:0008152 metabolic processGO:0005739 mitochondrionGO:0016787 hydrolase activity-pfam00293 NUDIXNA
Psat1g011360	389.461	2.90044	4.94397e-20	gi|922399683|ref|XP_013466980.1| cysteine-rich TM module stress tolerance protein	GO:0005634 nucleus | GO:0005737 cytoplasmpfam12734 CYSTMNA
Psat1g133080	436.67	2.8938	7.5895e-45	gi|357450005|ref|XP_003595279.1| Serine/Threonine kinase family protein	GO:0031348 negative regulation of defense response | GO:0016036 cellular response to phosphate starvation | GO:0006499 N-terminal protein myristoylation | GO:0009611 response to wounding | GO:0019375 galactolipid biosynthetic process | GO:0009867 jasmonic acid mediated signaling pathway | GO:0009697 salicylic acid biosynthetic process | GO:0009862 systemic acquired resistance salicylic acid media…
Psat4g032120	19.3029	2.86533	0.000166545	gi|922371984|ref|XP_013458150.1| cysteine-rich RLK (receptor-like kinase) protein	GO:0006468 protein phosphorylation | GO:0006032 chitin catabolic process | GO:0005975 carbohydrate metabolic process | GO:0048544 recognition of pollenGO:0005739 mitochondrion | GO:0016023 cytoplasmic membrane-bounded vesicle | GO:0005576 extracellular region | GO:0005634 nucleusGO:0004674 protein serine/threonine kinase activity | GO:0005524 ATP binding | GO:0004568 chitinase activity2.7.11.1 pf…
Psat4g190560	185.76	2.85383	7.11896e-19	gi|922326003|ref|XP_013442394.1| HXXXD-type acyl-transferase family protein	GO:0009697 salicylic acid biosynthetic processGO:0016747 transferase activity transferring acyl groups other than amino-acyl groups-pfam02458 TransferaseNA
Psat3g176000	42.6875	2.84839	2.18032e-07	gi|828334275|ref|XP_012575139.1| PREDICTED: LOW QUALITY PROTEIN: putative calcium-binding protein CML19	GO:0009873 ethylene mediated signaling pathway | GO:0010193 response to ozone | GO:0035556 intracellular signal transduction | GO:0048767 root hair elongation | GO:0009753 response to jasmonic acid stimulus | GO:0009620 response to fungus | GO:0009409 response to cold | GO:0009611 response to wounding | GO:0009695 jasmonic acid biosynthetic process | GO:0009738 abscisic acid mediated signaling pa…
Psat7g228880	22.9227	2.84106	0.000238306	gi|357470137|ref|XP_003605353.1| tubby C 2 protein	GO:0031348 negative regulation of defense response | GO:0009595 detection of biotic stimulus | GO:0006995 cellular response to nitrogen starvation | GO:0009867 jasmonic acid mediated signaling pathway | GO:0009697 salicylic acid biosynthetic process | GO:0009862 systemic acquired resistance salicylic acid mediated signaling pathway | GO:0010363 regulation of plant-type hypersensitive response | G…
Psat4g205560	153.804	2.83661	2.73599e-18	gi|357513223|ref|XP_003626900.1| Serine/Threonine-kinase OXI1-like protein	GO:0006979 response to oxidative stress | GO:0009611 response to wounding | GO:0051782 negative regulation of cell division | GO:0080060 integument developmentGO:0005737 cytoplasm | GO:0005634 nucleus | GO:0005886 plasma membraneGO:0005524 ATP binding | GO:0004697 protein kinase C activity | GO:0019901 protein kinase binding | GO:0008134 transcription factor binding2.7.11.1 pfam00069 Pkinase | pf…
Psat3g184280	91.1521	2.83395	2.23756e-11	gi|357503025|ref|XP_003621801.1| C2H2-type zinc finger protein	GO:0035556 intracellular signal transduction | GO:0009693 ethylene biosynthetic process | GO:0002679 respiratory burst involved in defense response | GO:0006355 regulation of transcription DNA-dependent | GO:0010200 response to chitinGO:0005634 nucleusGO:0008270 zinc ion binding | GO:0003677 DNA binding | GO:0003700 sequence-specific DNA binding transcription factor activity-pfam13912 zf-C2H2_6 |…
Psat6g048200	14.3789	2.83029	0.0021745	gi|922400197|ref|XP_013467235.1| DUF3741 family protein	GO:0048235 pollen sperm cell differentiationGO:0005634 nucleuspfam14309 DUF4378 | pfam12552 DUF3741NA
Psat6g207880	29.6146	2.80791	0.000330193	-
Psat1g146520	133.558	2.80602	2.15802e-19	gi|124359368|gb|ABN05834.1| Protein kinase	GO:0006468 protein phosphorylationGO:0016023 cytoplasmic membrane-bounded vesicle | GO:0016020 membrane | GO:0005739 mitochondrionGO:0005524 ATP binding | GO:0004674 protein serine/threonine kinase activity2.7.11.1 pfam00069 Pkinase | pfam07714 Pkinase_Tyr | pfam03109 ABC1
Psat5g227240	163.358	2.78143	9.89029e-13	gi|357455889|ref|XP_003598225.1| pectinesterase/pectinesterase inhibitor	GO:0010413 glucuronoxylan metabolic process | GO:0042545 cell wall modification | GO:0043086 negative regulation of catalytic activity | GO:0045490 pectin catabolic process | GO:0045492 xylan biosynthetic process | GO:0009832 plant-type cell wall biogenesisGO:0009505 plant-type cell wall | GO:0005576 extracellular region | GO:0016020 membraneGO:0045330 aspartyl esterase activity | GO:0030599 pect…
Psat4g056640	36.306	2.77972	5.98416e-08	gi|357477381|ref|XP_003608976.1| spotted leaf protein	GO:0010029 regulation of seed germination | GO:0016567 protein ubiquitination | GO:0009817 defense response to fungus incompatible interactionGO:0000151 ubiquitin ligase complexGO:0008270 zinc ion binding | GO:0004842 ubiquitin-protein ligase activity-pfam04564 U-box | pfam13445 zf-RING_LisH | pfam00514 Arm | pfam11789 zf-Nse | pfam00097 zf-C3HC4NA
Psat4g157920	31.9138	2.76168	1.59532e-07	gi|922333534|ref|XP_013444758.1| late embryogenesis abundant protein	NA
Psat5g167640	41.7202	2.75338	4.25747e-05	gi|922379648|ref|XP_013460058.1| nudix family hydrolase	GO:0006979 response to oxidative stress | GO:0051707 response to other organism | GO:0009611 response to wounding | GO:0080151 positive regulation of salicylic acid mediated signaling pathway | GO:0008152 metabolic processGO:0005829 cytosol | GO:0005634 nucleusGO:0051287 NAD binding | GO:0046872 metal ion binding | GO:0035529 NADH pyrophosphatase activity | GO:0047631 ADP-ribose diphosphatase act…
Psat0s3182g0040	16.2164	2.746	0.00121996	gi|922346416|ref|XP_013450122.1| NAC transcription factor-like protein	GO:0006355 regulation of transcription DNA-dependent | GO:0010200 response to chitin | GO:0007275 multicellular organismal developmentGO:0005634 nucleusGO:0003677 DNA binding | GO:0003700 sequence-specific DNA binding transcription factor activity-pfam02365 NAMNA
Psat4g068720	120.017	2.73639	9.05733e-19	gi|357477047|ref|XP_003608809.1| DUF1442 family protein	NA
Psat5g134440	8.37988	2.73139	0.0451109	gi|357461659|ref|XP_003601111.1| nitrate reductase	GO:0055114 oxidation-reduction process | GO:0009416 response to light stimulus | GO:0009610 response to symbiotic fungus | GO:0042128 nitrate assimilation | GO:0006809 nitric oxide biosynthetic processGO:0005829 cytosol | GO:0005773 vacuole | GO:0005886 plasma membraneGO:0009055 electron carrier activity | GO:0008940 nitrate reductase activity | GO:0043546 molybdopterin cofactor binding | GO:0050…
Psat4g207960	41.6645	2.7302	5.05569e-08	-
Psat7g246360	146.159	2.72226	6.28009e-20	-
Psat3g009200	21.0527	2.70689	0.00754725	gi|922400257|ref|XP_013467265.1| calcium-dependent phospholipid-binding copine family protein	GO:0060548 negative regulation of cell death | GO:0009270 response to humidity | GO:0045793 positive regulation of cell size | GO:0009266 response to temperature stimulusGO:0009506 plasmodesma | GO:0005886 plasma membrane | GO:0005634 nucleusGO:0005544 calcium-dependent phospholipid binding-pfam07002 Copine | pfam00168 C2NA
Psat1g030120	142.81	2.69212	6.21682e-10	gi|388505082|gb|AFK40607.1| unknown	NA
Psat2g014560	16.7953	2.6874	0.00698647	gi|947065324|gb|KRH14467.1| hypothetical protein GLYMA_14G027600	GO:0055114 oxidation-reduction processGO:0016021 integral to membrane | GO:0009507 chloroplastGO:0004497 monooxygenase activity | GO:0005506 iron ion binding | GO:0020037 heme binding | GO:0016705 oxidoreductase activity acting on paired donors with incorporation or reduction of molecular oxygen | GO:0019825 oxygen binding
Psat1g217600	13.0252	2.68351	0.00649805	gi|357445781|ref|XP_003593168.1| chaperone DnaJ domain protein	NA
Psat6g207920	251.558	2.67912	5.80197e-12	gi|356503299|ref|XP_003520448.1| PREDICTED: MATH domain and coiled-coil domain-containing protein At3g58370-like isoform X2	GO:0008152 metabolic processGO:0005634 nucleusGO:0016787 hydrolase activity-pfam00917 MATHNA
Psat7g149840	58.6645	2.67752	4.58449e-10	gi|922362524|ref|XP_003605655.2| DNA-binding domain protein	GO:0045893 positive regulation of transcription DNA-dependent | GO:0009751 response to salicylic acid stimulus | GO:0009753 response to jasmonic acid stimulus | GO:0009611 response to wounding | GO:0071497 cellular response to freezing | GO:0002213 defense response to insect | GO:0034605 cellular response to heatGO:0005634 nucleusGO:0003677 DNA binding | GO:0003700 sequence-specific DNA binding t…
Psat7g098120	16.9022	2.67611	0.00124313	gi|922370091|ref|XP_013457209.1| chaperone DnaJ domain protein	NA
Psat6g127720	49.2959	2.67196	2.98625e-09	gi|922401481|ref|XP_013467877.1| harpin-induced-like protein	NA
Psat6g029000	256.828	2.6716	1.83152e-17	gi|357451841|ref|XP_003596197.1| cysteine-rich TM module stress tolerance protein	GO:0005634 nucleus | GO:0005737 cytoplasmNA
Psat3g196160	204.977	2.66437	1.50347e-20	gi|357501719|ref|XP_003621148.1| polyvinylalcohol dehydrogenase-like protein	GO:0030001 metal ion transportGO:0046983 protein dimerization activity | GO:0003677 DNA binding | GO:0008270 zinc ion binding-pfam13360 PQQ_2 | pfam13570 YWTD | pfam01011 PQQ
Psat0s4023g0080	222.034	2.65099	1.70767e-08	gi|388509126|gb|AFK42629.1| unknown	GO:0005507 copper ion binding | GO:0009055 electron carrier activity-pfam02298 Cu_bind_likeNA
Psat7g246400	208.315	2.61704	5.29074e-12	-
Psat7g101880	22.6334	2.61235	0.000853831	gi|922363450|ref|XP_003608364.2| receptor lectin kinase	GO:0006468 protein phosphorylation | GO:0006278 RNA-dependent DNA replication | GO:0015074 DNA integration | GO:0006950 response to stressGO:0005634 nucleusGO:0003723 RNA binding | GO:0004674 protein serine/threonine kinase activity | GO:0003964 RNA-directed DNA polymerase activity | GO:0005524 ATP binding | GO:0030246 carbohydrate binding2.7.11.1 pfam00139 Lectin_legB | pfam00069 Pkinase | pfam0…
Psat1g179280	11.4523	2.60661	0.0088955	gi|922388638|ref|XP_013462849.1| F-box plant-like protein	GO:0005975 carbohydrate metabolic processGO:0004553 hydrolase activity hydrolyzing O-glycosyl compounds-NA
Psat7g009320	45.9574	2.596	1.99881e-06	gi|357521245|ref|XP_003630911.1| plant cadmium resistance protein	GO:0006979 response to oxidative stress | GO:0048235 pollen sperm cell differentiationGO:0005773 vacuolepfam04749 PLAC8 | pfam04554 Extensin_2 | pfam13187 Fer4_9
Psat7g246280	127.029	2.58974	3.4922e-10	gi|828322345|ref|XP_012573016.1| PREDICTED: UPF0481 protein At3g47200-like	NA
Psat6g123000	97.636	2.58084	2.48737e-10	gi|502141456|ref|XP_004504515.1| PREDICTED: MATH domain and coiled-coil domain-containing protein At3g58410	GO:0006511 ubiquitin-dependent protein catabolic processGO:0009506 plasmodesma | GO:0005829 cytosolGO:0008234 cysteine-type peptidase activity-pfam00917 MATHNA
Psat7g053040	569.715	2.57606	2.39168e-24	gi|357519559|ref|XP_003630068.1| L-ascorbate oxidase	GO:0046520 sphingoid biosynthetic process | GO:0055114 oxidation-reduction process | GO:0009627 systemic acquired resistance | GO:0016126 sterol biosynthetic process | GO:0009697 salicylic acid biosynthetic processGO:0009506 plasmodesma | GO:0009505 plant-type cell wall | GO:0016023 cytoplasmic membrane-bounded vesicle | GO:0005576 extracellular regionGO:0005507 copper ion binding | GO:0008447 L-…
Psat4g209720	11.0023	2.57083	0.0135103	gi|357480915|ref|XP_003610743.1| kinase interacting (KIP1-like) family protein	GO:0009737 response to abscisic acid stimulus | GO:0008152 metabolic processGO:0005737 cytoplasmGO:0008080 N-acetyltransferase activity-pfam13302 Acetyltransf_3 | pfam00583 Acetyltransf_1 | pfam13420 Acetyltransf_4 | pfam13523 Acetyltransf_8NA
Psat2g017840	69.0837	2.56909	2.19742e-13	gi|922357426|ref|XP_003617357.2| UDP-glucose flavonoid 3-O-glucosyltransferase	GO:0008152 metabolic process | GO:0009651 response to salt stress | GO:0009737 response to abscisic acid stimulusGO:0016020 membrane | GO:0005829 cytosolGO:0080046 quercetin 4'-O-glucosyltransferase activity | GO:0080043 quercetin 3-O-glucosyltransferase activity
Psat4g215000	31.9318	2.55767	9.05379e-06	gi|922333202|ref|XP_013444592.1| myb transcription factor	GO:0051555 flavonol biosynthetic processGO:0003677 DNA binding | GO:0003682 chromatin binding-pfam00249 Myb_DNA-binding | pfam13921 Myb_DNA-bind_6NA
Psat0s3394g0040	62.1857	2.55201	1.29389e-10	gi|922368321|ref|XP_013456325.1| transducin/WD40 repeat protein	GO:0005737 cytoplasm | GO:0005834 heterotrimeric G-protein complexGO:0000166 nucleotide binding-pfam00400 WD40NA
Psat2g130040	43.4883	2.54525	4.06789e-05	gi|357484059|ref|XP_003612316.1| fatty acyl-CoA synthetase family protein	GO:0015996 chlorophyll catabolic processGO:0005777 peroxisome | GO:0005739 mitochondrionGO:0016874 ligase activity | GO:0016208 AMP binding-pfam00501 AMP-binding | pfam13193 DUF4009NA
Psat4g021240	679.48	2.51874	9.05733e-19	gi|357479191|ref|XP_003609881.1| ABC transporter B family protein	GO:0048767 root hair elongation | GO:0009414 response to water deprivation | GO:0043090 amino acid import | GO:0009407 toxin catabolic process | GO:0043161 proteasomal ubiquitin-dependent protein catabolic process | GO:0009753 response to jasmonic acid stimulus | GO:0006200 ATP catabolic process | GO:0043248 proteasome assembly | GO:0060919 auxin influx | GO:0009738 abscisic acid mediated signali…
Psat4g209680	63.863	2.48582	2.50471e-08	gi|357480907|ref|XP_003610739.1| acetyltransferase (GNAT) domain protein	GO:0008152 metabolic process | GO:0009737 response to abscisic acid stimulusGO:0005840 ribosomeGO:0008999 ribosomal-protein-alanine N-acetyltransferase activity-pfam13302 Acetyltransf_3 | pfam13420 Acetyltransf_4 | pfam13523 Acetyltransf_8 | pfam00583 Acetyltransf_1NA
Psat2g002320	65.035	2.47682	1.3106e-08	gi|922376176|ref|XP_003602771.2| DHHC type zinc finger protein	GO:0008152 metabolic processGO:0016021 integral to membraneGO:0008270 zinc ion binding | GO:0019706 protein-cysteine S-palmitoleyltransferase activity-pfam01529 zf-DHHC
Psat4g209840	95.0348	2.4577	6.2517e-10	gi|357480903|ref|XP_003610737.1| acetyltransferase (GNAT) domain protein	GO:0009737 response to abscisic acid stimulus | GO:0008152 metabolic processGO:0008080 N-acetyltransferase activity-pfam13302 Acetyltransf_3 | pfam00583 Acetyltransf_1 | pfam13420 Acetyltransf_4 | pfam13523 Acetyltransf_8NA
Psat7g061000	74.5157	2.45072	4.07573e-06	gi|357519427|ref|XP_003630002.1| LRR receptor-like kinase	GO:0006468 protein phosphorylation | GO:0007169 transmembrane receptor protein tyrosine kinase signaling pathwayGO:0005886 plasma membrane | GO:0016021 integral to membraneGO:0005524 ATP binding | GO:0004674 protein serine/threonine kinase activity2.7.11.1 pfam00069 Pkinase | pfam07714 Pkinase_Tyr | pfam13855 LRR_8 | pfam12799 LRR_4
Psat2g131520	229.372	2.4488	3.97696e-23	gi|828294581|ref|XP_012568336.1| PREDICTED: uncharacterized protein LOC101492138 isoform X2	GO:0009507 chloroplastNA
Psat6g230160	370.495	2.44809	3.873e-25	gi|922408221|ref|XP_013470208.1| regulator of Vps4 activity in the MVB pathway protein	GO:0006979 response to oxidative stressGO:0005739 mitochondrionpfam03398 Ist1NA
Psat1g217960	46.6076	2.44745	2.0217e-08	gi|357445769|ref|XP_003593162.1| LL-diaminopimelate aminotransferase	GO:0009862 systemic acquired resistance salicylic acid mediated signaling pathway | GO:0009693 ethylene biosynthetic process | GO:0042742 defense response to bacterium | GO:0009089 lysine biosynthetic process via diaminopimelate | GO:0010150 leaf senescenceGO:0005739 mitochondrion | GO:0009570 chloroplast stromaGO:0005507 copper ion binding | GO:0010285 LL-diaminopimelate aminotransferase activit…
Psat6g135800	94.6405	2.44202	4.97162e-14	gi|922399455|ref|XP_013466877.1| transmembrane protein
Psat5g153720	34.6825	2.43899	0.000132743	gi|357458093|ref|XP_003599327.1| lateral organ boundaries (LOB) domain protein	GO:0009965 leaf morphogenesisGO:0016020 membrane | GO:0005634 nucleuspfam03195 DUF260NA
Psat2g112080	155.269	2.43371	1.10666e-14	gi|357486149|ref|XP_003613362.1| DUF1262 family protein	GO:0016020 membranepfam06880 DUF1262NA
Psat2g012840	57.9088	2.42919	3.0075e-09	gi|357463287|ref|XP_003601925.1| hypothetical protein MTR_3g086890	GO:0005737 cytoplasmpfam05701 DUF827 | pfam12718 Tropomyosin_1 | pfam13870 DUF4201 | pfam07926 TPR_MLP1_2 | pfam04156 IncA | pfam13863 DUF4200 | pfam12072 DUF3552 | pfam13851 GAS | pfam03962 Mnd1 | pfam01920 Prefoldin_2 | pfam10473 Cenp-F_leu_zipNA
Psat2g181680	18.5841	2.42855	0.00440275	gi|357481725|ref|XP_003611148.1| MATE efflux family protein	GO:0006855 drug transmembrane transport | GO:0003156 regulation of organ formation | GO:0055072 iron ion homeostasis | GO:0009624 response to nematodeGO:0016021 integral to membrane | GO:0017119 Golgi transport complex | GO:0005886 plasma membraneGO:0015238 drug transmembrane transporter activity | GO:0015297 antiporter activity-pfam01554 MatE | pfam13347 MFS_2 | pfam04258 Peptidase_A22B
Psat2g112760	39.8119	2.42676	5.23606e-07	gi|922356168|ref|XP_003613416.2| matrix metalloproteinase	GO:0006508 proteolysisGO:0016023 cytoplasmic membrane-bounded vesicle | GO:0005886 plasma membrane | GO:0031012 extracellular matrixGO:0004222 metalloendopeptidase activity | GO:0008270 zinc ion binding-pfam00413 Peptidase_M10 | pfam01471 PG_binding_1
Psat5g294720	43.5385	2.40854	5.0767e-07	gi|502081220|ref|XP_004486802.1| PREDICTED: putative leucine-rich repeat receptor-like protein kinase At2g19210	GO:0006468 protein phosphorylation | GO:0009960 endosperm development | GO:0009793 embryo development ending in seed dormancyGO:0005886 plasma membraneGO:0004674 protein serine/threonine kinase activity | GO:0005524 ATP binding2.7.11.1 pfam12819 Malectin_like | pfam00069 Pkinase | pfam07714 Pkinase_Tyr | pfam13855 LRR_8 | pfam12799 LRR_4 | pfam11721 Malectin
Psat7g242520	1100.96	2.4058	0.000137419	gi|922365379|ref|XP_013454903.1| laccase/diphenol oxidase family protein	GO:0055114 oxidation-reduction process | GO:0010228 vegetative to reproductive phase transition of meristem | GO:0046688 response to copper ion | GO:0046274 lignin catabolic processGO:0016023 cytoplasmic membrane-bounded vesicle | GO:0048046 apoplastGO:0005507 copper ion binding | GO:0052716 hydroquinone:oxygen oxidoreductase activity1.10.3.2 pfam07732 Cu-oxidase_3 | pfam00394 Cu-oxidase | pfam07…
Psat7g105600	13.3783	2.40477	0.00700629	gi|502142322|ref|XP_004504900.1| PREDICTED: probable leucine-rich repeat receptor-like serine/threonine-protein kinase At5g15730	GO:0009409 response to cold | GO:0006468 protein phosphorylationGO:0005886 plasma membraneGO:0005524 ATP binding | GO:0004674 protein serine/threonine kinase activity | GO:0005516 calmodulin binding2.7.11.1 pfam07714 Pkinase_Tyr | pfam00069 Pkinase
Psat1g147480	13.28	2.39547	0.0309634	gi|922386278|ref|XP_003594936.2| malectin/receptor-like kinase family protein	GO:0006468 protein phosphorylationGO:0016023 cytoplasmic membrane-bounded vesicle | GO:0016020 membrane | GO:0005739 mitochondrionGO:0005524 ATP binding | GO:0004674 protein serine/threonine kinase activity2.7.11.1 pfam00069 Pkinase | pfam07714 Pkinase_Tyr | pfam03109 ABC1 | pfam01163 RIO1
Psat1g030160	382.347	2.38574	1.59139e-09	gi|922349260|ref|XP_003619854.2| late embryogenesis abundant protein	GO:0010150 leaf senescence | GO:0051607 defense response to virusGO:0009507 chloroplastpfam03168 LEA_2
Psat6g010320	23.3495	2.36731	0.000331311	gi|922395463|ref|XP_003589297.2| cysteine-rich receptor-kinase-like protein	GO:0006468 protein phosphorylation | GO:0015706 nitrate transport | GO:0010106 cellular response to iron ion starvation | GO:0006826 iron ion transport | GO:0010167 response to nitrate | GO:0009737 response to abscisic acid stimulusGO:0005576 extracellular region | GO:0005773 vacuole | GO:0005886 plasma membraneGO:0004674 protein serine/threonine kinase activity | GO:0005524 ATP binding2.7.11.1 p…
Psat5g044960	22.6568	2.36546	0.00182916	gi|357465415|ref|XP_003602992.1| MAP kinase	GO:0046777 protein autophosphorylationGO:0005886 plasma membrane | GO:0009536 plastid | GO:0005739 mitochondrionGO:0005524 ATP binding | GO:0004674 protein serine/threonine kinase activity2.7.11.1 pfam00069 Pkinase | pfam07714 Pkinase_TyrNA
Psat3g097520	57.9889	2.33825	1.85571e-07	gi|502106489|ref|XP_004492959.1| PREDICTED: probable receptor-like protein kinase At1g67000 isoform X1	GO:0006468 protein phosphorylation | GO:0015074 DNA integrationGO:0009506 plasmodesma | GO:0016021 integral to membraneGO:0003676 nucleic acid binding | GO:0030247 polysaccharide binding | GO:0005524 ATP binding | GO:0004674 protein serine/threonine kinase activity2.7.11.1 pfam00069 Pkinase | pfam07714 Pkinase_Tyr | pfam14380 WAK_assoc
Psat1g081520	43.4398	2.33317	2.5801e-05	gi|357496981|ref|XP_003618779.1| hypothetical protein MTR_6g021860	NA
Psat6g056080	327.03	2.33024	8.5935e-08	gi|17366433|sp|P98188.1|C94A2_VICSA RecName: Full=Cytochrome P450 94A2; AltName: Full=P450-dependent fatty acid omega-hydroxylase	GO:0055114 oxidation-reduction processGO:0020037 heme binding | GO:0016705 oxidoreductase activity acting on paired donors with incorporation or reduction of molecular oxygen | GO:0004497 monooxygenase activity | GO:0005506 iron ion binding-pfam00067 p450
Psat7g211680	10.5908	2.32918	0.0470458	gi|922368016|ref|XP_013456173.1| UDP-glucosyltransferase family protein	GO:0008152 metabolic processGO:0080044 quercetin 7-O-glucosyltransferase activity | GO:0080043 quercetin 3-O-glucosyltransferase activity-NA
Psat5g268840	192.233	2.32845	2.58454e-13	gi|357453637|ref|XP_003597099.1| anthocyanin 5-aromatic acyltransferase	GO:0008152 metabolic processGO:0016747 transferase activity transferring acyl groups other than amino-acyl groups-pfam02458 TransferaseNA
Psat5g236760	65.3542	2.32842	5.41898e-05	gi|260833514|ref|XP_002611702.1| hypothetical protein BRAFLDRAFT_117080
Psat0s3021g0040	16.7342	2.32835	0.0125323	gi|357467331|ref|XP_003603950.1| DUF241 domain protein	NA
Psat1g021640	58.0031	2.32112	3.26133e-05	-
Psat5g247960	13.8272	2.31675	0.00768325	gi|357452493|ref|XP_003596523.1| S-locus lectin kinase family protein	GO:0048544 recognition of pollen | GO:0006468 protein phosphorylationGO:0005524 ATP binding | GO:0004674 protein serine/threonine kinase activity2.7.11.1 pfam01453 B_lectin | pfam00954 S_locus_glycop | pfam07714 Pkinase_TyrNA
Psat4g187200	1546.53	2.31244	0.0134864	gi|922329355|ref|XP_003628244.2| cytochrome P450 family protein	GO:0055114 oxidation-reduction processGO:0020037 heme binding | GO:0005506 iron ion binding | GO:0070330 aromatase activity-pfam00067 p450
Psat7g248760	1644.08	2.30893	5.66437e-11	gi|502147529|ref|XP_004506818.1| PREDICTED: dirigent protein 22-like	NANA
Psat3g118040	28.4688	2.30845	0.00111438	gi|357506691|ref|XP_003623634.1| WRKY transcription factor	GO:0045332 phospholipid translocation | GO:0009862 systemic acquired resistance salicylic acid mediated signaling pathway | GO:0009864 induced systemic resistance jasmonic acid mediated signaling pathway | GO:0010200 response to chitin | GO:0050832 defense response to fungus | GO:0045892 negative regulation of transcription DNA-dependentGO:0016021 integral to membraneGO:0043565 sequence-specific …
Psat3g176280	71.0713	2.29357	6.15619e-11	gi|922327963|ref|XP_013443374.1| glutamate receptor 2	GO:0034220 ion transmembrane transport | GO:0007186 G-protein coupled receptor signaling pathway | GO:0035235 ionotropic glutamate receptor signaling pathwayGO:0016023 cytoplasmic membrane-bounded vesicle | GO:0016021 integral to membraneGO:0005234 extracellular-glutamate-gated ion channel activity | GO:0004970 ionotropic glutamate receptor activity | GO:0004965 GABA-B receptor activity-pfam00060…
Psat7g011360	219.646	2.2932	1.15292e-24	gi|357521181|ref|XP_003630879.1| calmodulin-binding-like protein	GO:0010112 regulation of systemic acquired resistance | GO:0006355 regulation of transcription DNA-dependent | GO:0080142 regulation of salicylic acid biosynthetic processGO:0005634 nucleusGO:0005516 calmodulin binding | GO:0043565 sequence-specific DNA binding | GO:0003700 sequence-specific DNA binding transcription factor activity-pfam07887 Calmodulin_bindNA
Psat2g056200	109.121	2.29278	1.34542e-12	gi|502096075|ref|XP_004490618.1| PREDICTED: protein kinase byr2	GO:0045893 positive regulation of transcription DNA-dependent | GO:0010200 response to chitin | GO:0046777 protein autophosphorylation | GO:0009753 response to jasmonic acid stimulus | GO:0009658 chloroplast organization | GO:0009738 abscisic acid mediated signaling pathway | GO:0046907 intracellular transport | GO:0009873 ethylene mediated signaling pathway | GO:0035556 intracellular signal tran…
Psat6g119200	169.203	2.28163	4.94397e-20	gi|922401419|ref|XP_013467846.1| E3 ubiquitin-protein ligase PUB23-like protein	GO:0009414 response to water deprivation | GO:0002679 respiratory burst involved in defense response | GO:0010200 response to chitin | GO:0015824 proline transport | GO:0051865 protein autoubiquitinationGO:0005829 cytosol | GO:0000151 ubiquitin ligase complexGO:0004842 ubiquitin-protein ligase activity-pfam04564 U-box | pfam13445 zf-RING_LisH | pfam11789 zf-NseNA
Psat1g201000	20.0915	2.28114	0.00382975	gi|357446829|ref|XP_003593690.1| ethylene response factor	GO:0006355 regulation of transcription DNA-dependent | GO:0010200 response to chitinGO:0005634 nucleusGO:0003677 DNA binding | GO:0003700 sequence-specific DNA binding transcription factor activity-pfam00847 AP2NA
Psat5g205880	44.5456	2.27784	0.00183078	gi|357457727|ref|XP_003599144.1| transmembrane protein	NA
Psat3g000480	134.862	2.27448	1.31338e-15	gi|922342027|ref|XP_013447939.1| Nodule Cysteine-Rich (NCR) secreted peptide
Psat7g237320	21.5391	2.2711	0.000829702	gi|357469293|ref|XP_003604931.1| 1-O-acylglucose:anthocyanin acyltransferase	GO:0019748 secondary metabolic process | GO:0006508 proteolysisGO:0009505 plant-type cell wall | GO:0005576 extracellular regionGO:0004185 serine-type carboxypeptidase activity | GO:0047202 sinapoylglucose-choline O-sinapoyltransferase activity-pfam00450 Peptidase_S10NA
Psat3g160600	24.237	2.26171	0.00564329	gi|922342011|ref|XP_013447931.1| WRKY family transcription factor	GO:0032107 regulation of response to nutrient levels | GO:0048527 lateral root development | GO:0043620 regulation of DNA-dependent transcription in response to stressGO:0043565 sequence-specific DNA binding | GO:0003700 sequence-specific DNA binding transcription factor activity-pfam03106 WRKYNA
Psat5g180200	198.6	2.2615	3.50167e-08	gi|502128735|ref|XP_004500062.1| PREDICTED: peptide methionine sulfoxide reductase-like isoform X1	GO:0034599 cellular response to oxidative stress | GO:0006464 protein modification process | GO:0009416 response to light stimulus | GO:0030091 protein repair | GO:0055114 oxidation-reduction process | GO:0080167 response to karrikinGO:0009941 chloroplast envelope | GO:0005739 mitochondrionGO:0008113 peptide-methionine-(S)-S-oxide reductase activity | GO:0033744 L-methionine-(S)-S-oxide reductase…
Psat3g074000	117.196	2.25574	8.91508e-13	gi|357509679|ref|XP_003625128.1| glycosyltransferase family 61 protein	GO:0010200 response to chitin | GO:0008152 metabolic processGO:0005576 extracellular regionGO:0016757 transferase activity transferring glycosyl groups-pfam04577 DUF563 | pfam13774 Longin
Psat6g119080	154.67	2.24818	1.00822e-13	gi|922401423|ref|XP_013467848.1| E3 ubiquitin-protein ligase PUB23-like protein	GO:0009414 response to water deprivation | GO:0051865 protein autoubiquitination | GO:0010200 response to chitin | GO:0002679 respiratory burst involved in defense responseGO:0005829 cytosol | GO:0000151 ubiquitin ligase complexGO:0004842 ubiquitin-protein ligase activity-pfam04564 U-box | pfam11789 zf-Nse | pfam13445 zf-RING_LisHNA
Psat1g109760	102.074	2.24763	7.52804e-09	gi|357498721|ref|XP_003619649.1| transmembrane protein
Psat0ss2585g0440	234.383	2.24606	4.25907e-09	gi|922364170|ref|XP_003610067.2| calcium-binding EF-hand protein	GO:0005886 plasma membraneGO:0005509 calcium ion binding-pfam13499 EF_hand_5 | pfam13833 EF_hand_6 | pfam13202 EF_hand_3 | pfam13405 EF_hand_4 | pfam00036 efhandNA
Psat7g180280	65.9188	2.24575	0.000733028	gi|357474069|ref|XP_003607319.1| glucan endo-1	GO:0005975 carbohydrate metabolic process | GO:0009617 response to bacteriumGO:0048046 apoplast | GO:0005618 cell wallGO:0042973 glucan endo-13-beta-D-glucosidase activity3.2.1.39 pfam00332 Glyco_hydro_17NA
Psat5g228840	26.7372	2.24533	0.000123746	gi|357455795|ref|XP_003598178.1| sugar porter (SP) family MFS transporter	GO:0015749 monosaccharide transport | GO:0055085 transmembrane transportGO:0005773 vacuole | GO:0009506 plasmodesma | GO:0016021 integral to membrane | GO:0005634 nucleusGO:0015145 monosaccharide transmembrane transporter activity-pfam00083 Sugar_tr | pfam07690 MFS_1 | pfam12822 DUF3816 | pfam01943 Polysacc_synt | pfam06177 QueT | pfam12730 ABC2_membrane_4 | pfam09930 DUF2162
Psat6g226800	79.4456	2.22219	9.92664e-11	gi|357444735|ref|XP_003592645.1| S1/P1 nuclease family protein	GO:0000737 DNA catabolic process endonucleolyticGO:0016023 cytoplasmic membrane-bounded vesicleGO:0003676 nucleic acid binding | GO:0000014 single-stranded DNA specific endodeoxyribonuclease activity | GO:0043765 T/G mismatch-specific endonuclease activity-pfam02265 S1-P1_nucleaseNA
Psat4g177440	88.8773	2.22076	7.09016e-11	gi|357514029|ref|XP_003627303.1| receptor-like kinase	GO:0031348 negative regulation of defense response | GO:0016036 cellular response to phosphate starvation | GO:0006499 N-terminal protein myristoylation | GO:0009611 response to wounding | GO:0019375 galactolipid biosynthetic process | GO:0009867 jasmonic acid mediated signaling pathway | GO:0009697 salicylic acid biosynthetic process | GO:0009862 systemic acquired resistance salicylic acid media…
Psat6g038440	15.9088	2.21658	0.00552525	gi|922398362|ref|XP_013466343.1| receptor-like kinase	GO:0006468 protein phosphorylation | GO:0015074 DNA integrationGO:0009506 plasmodesmaGO:0003676 nucleic acid binding | GO:0030247 polysaccharide binding | GO:0005524 ATP binding | GO:0004674 protein serine/threonine kinase activity-pfam00069 Pkinase | pfam07714 Pkinase_Tyr | pfam13947 GUB_WAK_bind | pfam02892 zf-BED
Psat2g139080	100.81	2.21268	9.78815e-16	gi|357485019|ref|XP_003612797.1| cellulose synthase-like protein	GO:0048767 root hair elongation | GO:0030244 cellulose biosynthetic process | GO:0009409 response to cold | GO:0009846 pollen germination | GO:0009832 plant-type cell wall biogenesisGO:0030173 integral to Golgi membrane | GO:0005768 endosome | GO:0005802 transGOlgi network | GO:0005783 endoplasmic reticulum | GO:0005886 plasma membraneGO:0051753 mannan synthase activity | GO:0016760 cellulose syn…
Psat4g094680	32.4652	2.20491	0.000410225	gi|922336809|ref|XP_013446394.1| hypothetical protein MTR_8g077145	NA
Psat2g054640	52.5266	2.20187	1.37162e-07	gi|828295297|ref|XP_012568456.1| PREDICTED: exocyst complex component EXO70B1-like	GO:0006887 exocytosis | GO:0032259 methylationGO:0070062 extracellular vesicular exosome | GO:0005886 plasma membrane | GO:0000145 exocyst | GO:0005829 cytosolGO:0008168 methyltransferase activity-pfam03081 Exo70
Psat7g242760	1172.23	2.19814	4.33641e-16	gi|922365366|ref|XP_013454901.1| PAR1 protein	NA
Psat0s6741g0040	206.036	2.19587	1.42688e-11	gi|357479199|ref|XP_003609885.1| ABC transporter B family protein	GO:0048767 root hair elongation | GO:0009414 response to water deprivation | GO:0043090 amino acid import | GO:0009407 toxin catabolic process | GO:0043161 proteasomal ubiquitin-dependent protein catabolic process | GO:0009753 response to jasmonic acid stimulus | GO:0006200 ATP catabolic process | GO:0043248 proteasome assembly | GO:0060919 auxin influx | GO:0009738 abscisic acid mediated signali…
Psat6g223160	36.5545	2.19565	3.87579e-06	gi|357444585|ref|XP_003592570.1| DUF4228 domain protein	GO:0009507 chloroplastpfam14009 DUF4228NA
Psat3g083880	71.1952	2.17888	4.72168e-09	gi|357509013|ref|XP_003624795.1| ankyrin repeat protein	NA
Psat7g161720	18.5217	2.17395	0.0292018	gi|723718422|ref|XP_010324327.1| PREDICTED: polyubiquitin isoform X2	GO:0043065 positive regulation of apoptotic process | GO:0048011 nerve growth factor receptor signaling pathway | GO:0006006 glucose metabolic process | GO:0051436 negative regulation of ubiquitin-protein ligase activity involved in mitotic cell cycle | GO:0005978 glycogen biosynthetic process | GO:0002479 antigen processing and presentation of exogenous peptide antigen via MHC class I TAP-depend…
Psat3g128400	89.4294	2.17123	1.07168e-08	gi|922344476|ref|XP_013449157.1| trihelix transcription factor GT-3a	GO:0006355 regulation of transcription DNA-dependent | GO:0010200 response to chitin | GO:0010583 response to cyclopentenone | GO:0009407 toxin catabolic processGO:0005730 nucleolus | GO:0016592 mediator complexGO:0042802 identical protein binding | GO:0043565 sequence-specific DNA binding | GO:0003700 sequence-specific DNA binding transcription factor activity | GO:0003682 chromatin binding-pfam…
Psat5g104680	410.167	2.16659	7.37681e-09	gi|357462495|ref|XP_003601529.1| high affinity inorganic phosphate transporter	GO:0016036 cellular response to phosphate starvation | GO:0035435 phosphate ion transmembrane transportGO:0005886 plasma membrane | GO:0016021 integral to membraneGO:0015114 phosphate ion transmembrane transporter activity | GO:0005315 inorganic phosphate transmembrane transporter activity-pfam00083 Sugar_tr | pfam07690 MFS_1 | pfam01027 Bax1-I
Psat6g153600	23.2875	2.16521	0.00213311	gi|952543576|gb|ALO17648.1| galactinol synthase 2	GO:0009414 response to water deprivation | GO:0009644 response to high light intensity | GO:0009409 response to cold | GO:0042542 response to hydrogen peroxide | GO:0008152 metabolic process | GO:0009408 response to heat | GO:0009651 response to salt stress | GO:0009737 response to abscisic acid stimulusGO:0047216 inositol 3-alpha-galactosyltransferase activity2.4.1.123 pfam01501 Glyco_transf_8 |…
Psat3g028280	37.2488	2.1607	0.00114257	gi|922346612|ref|XP_013450220.1| E3 ubiquitin-protein ligase PUB23-like protein	GO:0009414 response to water deprivation | GO:0002679 respiratory burst involved in defense response | GO:0010200 response to chitin | GO:0015824 proline transport | GO:0051865 protein autoubiquitinationGO:0005829 cytosol | GO:0000151 ubiquitin ligase complexGO:0004842 ubiquitin-protein ligase activity-pfam04564 U-box | pfam13445 zf-RING_LisH | pfam11789 zf-Nse | pfam08167 RIX1NA
Psat4g011600	104.606	2.15728	1.462e-10	gi|357479721|ref|XP_003610146.1| DUF761 domain protein	GO:0071456 cellular response to hypoxiapfam05553 DUF761NA
Psat1g021720	52.1051	2.15675	4.58341e-06	-
Psat5g002240	73.6739	2.15635	2.76476e-08	gi|502130650|ref|XP_004500723.1| PREDICTED: uncharacterized protein LOC101493958	NA
Psat0s616g0040	192.255	2.15014	3.04465e-15	gi|502106645|ref|XP_004493008.1| PREDICTED: GEM-like protein 5	GO:0010026 trichome differentiation | GO:0010286 heat acclimation | GO:0051567 histone H3-K9 methylation | GO:0010482 regulation of epidermal cell division | GO:0048765 root hair cell differentiationGO:0005829 cytosolpfam02893 GRAMNA
Psat0s4023g0040	100.218	2.14718	3.7424e-08	gi|388509126|gb|AFK42629.1| unknown	GO:0005507 copper ion binding | GO:0009055 electron carrier activity-pfam02298 Cu_bind_like
Psat1g183960	90.1666	2.14684	2.54229e-06	gi|922385982|ref|XP_003594098.2| endo-1	GO:0009651 response to salt stress | GO:0008152 metabolic processGO:0005829 cytosol | GO:0048046 apoplast | GO:0005634 nucleus | GO:0005886 plasma membraneGO:0016787 hydrolase activity-pfam01738 DLH | pfam12695 Abhydrolase_5NA
Psat7g178880	912.893	2.14643	6.45426e-15	gi|922368831|ref|XP_013456580.1| multi-copper oxidase-like protein	GO:0055114 oxidation-reduction processGO:0016020 membrane | GO:0009506 plasmodesma | GO:0009505 plant-type cell wall | GO:0048046 apoplastGO:0005507 copper ion binding | GO:0016491 oxidoreductase activity-pfam00394 Cu-oxidase | pfam07732 Cu-oxidase_3 | pfam07731 Cu-oxidase_2NA
Psat6g037320	64.5118	2.13492	3.16453e-08	gi|922398282|ref|XP_013466303.1| wall-associated receptor kinase-like protein	GO:0006468 protein phosphorylationGO:0016021 integral to membrane | GO:0016023 cytoplasmic membrane-bounded vesicle | GO:0005886 plasma membraneGO:0004674 protein serine/threonine kinase activity | GO:0005509 calcium ion binding | GO:0030247 polysaccharide binding | GO:0005524 ATP binding2.7.11.1 pfam13947 GUB_WAK_bind | pfam07645 EGF_CA | pfam12662 cEGF | pfam00008 EGF | pfam08488 WAK | pfam1294…
Psat1g197400	62.8072	2.12808	5.02095e-06	gi|357447047|ref|XP_003593799.1| heat shock 70 kDa protein	GO:0009615 response to virus | GO:0042542 response to hydrogen peroxide | GO:0090332 stomatal closure | GO:0080167 response to karrikin | GO:0050832 defense response to fungus | GO:0042742 defense response to bacterium | GO:0016567 protein ubiquitination | GO:0009644 response to high light intensity | GO:0046686 response to cadmium ion | GO:0009409 response to cold | GO:0009408 response to heat |…
Psat2g133040	80.7769	2.11153	9.06518e-09	gi|357487791|ref|XP_003614183.1| UDP-glucosyltransferase family protein	GO:0016131 brassinosteroid metabolic process | GO:0006865 amino acid transportGO:0080046 quercetin 4'-O-glucosyltransferase activity | GO:0050502 cis-zeatin O-beta-D-glucosyltransferase activity | GO:0080044 quercetin 7-O-glucosyltransferase activity | GO:0050403 trans-zeatin O-beta-D-glucosyltransferase activity-NA
Psat4g033120	60.6758	2.10277	1.46327e-05	gi|357478459|ref|XP_003609515.1| stress induced protein	NA
Psat5g244640	91.1011	2.08776	5.36483e-06	gi|922392583|ref|XP_013464701.1| DUF2921 family protein	GO:0005802 transGOlgi network | GO:0016020 membrane | GO:0016023 cytoplasmic membrane-bounded vesicle | GO:0005794 Golgi apparatus | GO:0005768 endosome | GO:0009507 chloroplastpfam11145 DUF2921
Psat0s2882g0040	628.428	2.08743	1.31571e-26	gi|357508619|ref|XP_003624598.1| NAC transcription factor-like protein	GO:0006979 response to oxidative stress | GO:0009651 response to salt stress | GO:0006355 regulation of transcription DNA-dependent | GO:0010150 leaf senescenceGO:0005737 cytoplasm | GO:0005634 nucleusGO:0003677 DNA binding | GO:0003700 sequence-specific DNA binding transcription factor activity | GO:0042803 protein homodimerization activity-pfam02365 NAM
Psat2g075880	128.27	2.08418	7.26763e-08	gi|357489317|ref|XP_003614946.1| hypothetical protein MTR_5g061610	NA
Psat4g107760	389.693	2.08266	6.07077e-10	gi|922335296|ref|XP_013445638.1| quinone oxidoreductase	GO:0055114 oxidation-reduction process | GO:0045892 negative regulation of transcription DNA-dependentGO:0009506 plasmodesma | GO:0016023 cytoplasmic membrane-bounded vesicle | GO:0005886 plasma membraneGO:0050625 2-hydroxy-14-benzoquinone reductase activity | GO:0010181 FMN binding-pfam00258 Flavodoxin_1 | pfam03358 FMN_red | pfam02525 Flavodoxin_2NA
Psat3g150080	68.8626	2.07932	0.00235103	gi|502103408|ref|XP_004492275.1| PREDICTED: putative quinone-oxidoreductase homolog	GO:0055114 oxidation-reduction processGO:0009941 chloroplast envelope | GO:0005773 vacuole | GO:0005886 plasma membrane | GO:0009535 chloroplast thylakoid membraneGO:0016491 oxidoreductase activity | GO:0008270 zinc ion binding-pfam13602 ADH_zinc_N_2 | pfam08240 ADH_N | pfam00107 ADH_zinc_NNA
Psat1g026720	62.5378	2.06984	1.0241e-05	gi|922391027|ref|XP_013463930.1| receptor-like kinase	GO:0006468 protein phosphorylation | GO:0048544 recognition of pollenGO:0016023 cytoplasmic membrane-bounded vesicle | GO:0016020 membraneGO:0004674 protein serine/threonine kinase activity | GO:0005524 ATP binding2.7.11.1 pfam00069 Pkinase | pfam07714 Pkinase_Tyr
Psat0s2105g0240	29.4997	2.06063	0.000124444	gi|357481437|ref|XP_003611004.1| AP2 domain class transcription factor	GO:0006355 regulation of transcription DNA-dependent | GO:0010200 response to chitinGO:0005634 nucleusGO:0003677 DNA binding | GO:0003700 sequence-specific DNA binding transcription factor activity-pfam00847 AP2NA
Psat7g108440	263.335	2.05893	1.28669e-07	gi|357475899|ref|XP_003608235.1| F-box SKIP27-like protein	NA
Psat1g082480	303.637	2.05275	1.01072e-07	gi|922351133|ref|XP_013451392.1| transmembrane amino acid transporter family protein	GO:0006499 N-terminal protein myristoylation | GO:0015804 neutral amino acid transport | GO:0006862 nucleotide transport | GO:0010363 regulation of plant-type hypersensitive response | GO:0015802 basic amino acid transport | GO:0080167 response to karrikin | GO:0006612 protein targeting to membrane | GO:0043069 negative regulation of programmed cell death | GO:0043090 amino acid import | GO:00156…
Psat3g061280	660.845	2.05142	1.41943e-37	gi|922345773|ref|XP_013449801.1| calcium-transporting ATPase	GO:0070588 calcium ion transmembrane transport | GO:0009555 pollen development | GO:0008152 metabolic process | GO:0009624 response to nematode | GO:0007338 single fertilizationGO:0016021 integral to membrane | GO:0009506 plasmodesma | GO:0005886 plasma membraneGO:0005388 calcium-transporting ATPase activity | GO:0005516 calmodulin binding | GO:0046872 metal ion binding | GO:0043621 protein self-…
Psat1g091240	301.475	2.04831	4.10744e-22	gi|357497429|ref|XP_003619003.1| NAC transcription factor-like protein	GO:0031348 negative regulation of defense response | GO:0009611 response to wounding | GO:0009867 jasmonic acid mediated signaling pathway | GO:0009862 systemic acquired resistance salicylic acid mediated signaling pathway | GO:0009414 response to water deprivation | GO:0010363 regulation of plant-type hypersensitive response | GO:0006612 protein targeting to membrane | GO:0050832 defense respons…
Psat5g119440	170.449	2.04607	3.3996e-10	gi|357460805|ref|XP_003600684.1| Avr9/Cf-9 rapidly elicited protein	GO:0035556 intracellular signal transduction | GO:0009693 ethylene biosynthetic process | GO:0002679 respiratory burst involved in defense response | GO:0016567 protein ubiquitination | GO:0010200 response to chitinGO:0000151 ubiquitin ligase complex | GO:0005634 nucleusGO:0004842 ubiquitin-protein ligase activity-pfam04564 U-box | pfam13445 zf-RING_LisH | pfam11789 zf-Nse | pfam00097 zf-C3HC4NA
Psat5g205840	55.1826	2.02136	3.33829e-06	gi|388518269|gb|AFK47196.1| unknown
Psat2g181840	752.72	2.0212	6.23922e-09	gi|922355358|ref|XP_003611130.2| pathogenesis-related thaumatin family protein	GO:0031640 killing of cells of other organism | GO:0009651 response to salt stress | GO:0009817 defense response to fungus incompatible interactionGO:0005576 extracellular regionGO:0005515 protein binding-pfam00314 ThaumatinNA
Psat5g068080	27.9034	2.01667	0.000840253	gi|922382592|ref|XP_013461523.1| hypothetical protein MTR_3g094130
Psat7g174920	252.112	2.01544	1.95716e-07	gi|922368647|ref|XP_013456488.1| NBS-LRR type disease resistance protein	GO:0006952 defense response | GO:0008152 metabolic processGO:0017111 nucleoside-triphosphatase activity | GO:0043531 ADP binding | GO:0005524 ATP binding-pfam00931 NB-ARC | pfam13401 AAA_22 | pfam13173 AAA_14 | pfam05729 NACHTNA
Psat7g018520	18.0134	2.01367	0.0120158	gi|357520785|ref|XP_003630681.1| 6-phosphofructokinase	GO:0010053 root epidermal cell differentiation | GO:0046835 carbohydrate phosphorylation | GO:0006002 fructose 6-phosphate metabolic process | GO:0006096 glycolysisGO:0005945 6-phosphofructokinase complex | GO:0005886 plasma membraneGO:0003872 6-phosphofructokinase activity | GO:0005524 ATP binding2.7.1.11 pfam00365 PFKNA
Psat5g068680	349.62	2.00828	3.48288e-18	gi|922382534|ref|XP_013461494.1| WRKY family transcription factor WRKY70	GO:0045332 phospholipid translocation | GO:0009862 systemic acquired resistance salicylic acid mediated signaling pathway | GO:0009864 induced systemic resistance jasmonic acid mediated signaling pathway | GO:0010200 response to chitin | GO:0050832 defense response to fungus | GO:0045892 negative regulation of transcription DNA-dependentGO:0016021 integral to membraneGO:0043565 sequence-specific …
Psat4g027080	43.3133	2.00332	3.06736e-05	gi|502151094|ref|XP_004508275.1| PREDICTED: uncharacterized protein LOC101495376	GO:0000326 protein storage vacuole | GO:0005783 endoplasmic reticulum | GO:0005739 mitochondrion | GO:0005886 plasma membranepfam00168 C2NA
Psat4g044280	82.0153	2.00288	5.01954e-06	gi|357477719|ref|XP_003609145.1| EF hand calcium-binding family protein	GO:0043269 regulation of ion transportGO:0000325 plant-type vacuole | GO:0016021 integral to membrane | GO:0005739 mitochondrionGO:0005509 calcium ion binding-pfam13499 EF_hand_5 | pfam13833 EF_hand_6 | pfam00036 efhand | pfam13405 EF_hand_4 | pfam13202 EF_hand_3 | pfam14223 UBN2NA
Psat2g004960	54.7872	2.00245	2.33044e-06	gi|357495317|ref|XP_003617947.1| cation-transporting ATPase plant	GO:0070588 calcium ion transmembrane transport | GO:0006882 cellular zinc ion homeostasis | GO:0008152 metabolic process | GO:0009624 response to nematodeGO:0016021 integral to membraneGO:0005388 calcium-transporting ATPase activity | GO:0005516 calmodulin binding | GO:0046872 metal ion binding | GO:0005524 ATP binding-pfam00122 E1-E2_ATPase | pfam11773 PulG
Psat5g272720	121.69	1.99624	7.07182e-13	gi|922393420|ref|XP_013465118.1| proton pump interactor	GO:0009506 plasmodesmaNA
Psat3g159200	30.1424	1.9946	0.000258765	gi|922342882|ref|XP_013448365.1| LRR receptor-like kinase family protein	GO:0018108 peptidyl-tyrosine phosphorylation | GO:0009878 nodule morphogenesisGO:0016021 integral to membrane | GO:0009506 plasmodesmaGO:0010333 terpene synthase activity | GO:0004713 protein tyrosine kinase activity | GO:0005524 ATP binding | GO:0000287 magnesium ion binding2.7.11.1 pfam00069 Pkinase | pfam07714 Pkinase_Tyr | pfam13855 LRR_8 | pfam12799 LRR_4
Psat3g029800	1113.23	1.99325	5.77802e-19	gi|922346544|ref|XP_013450186.1| harpin-induced-like protein	GO:0010150 leaf senescence | GO:0051607 defense response to virusGO:0009507 chloroplastpfam03168 LEA_2
Psat5g146840	51.579	1.9878	1.17229e-07	gi|357460551|ref|XP_003600557.1| 60S ribosomal protein L10-2	GO:0006412 translation | GO:0007283 spermatogenesis | GO:0071493 cellular response to UV-B | GO:0032502 developmental processGO:0005730 nucleolus | GO:0009941 chloroplast envelope | GO:0005774 vacuolar membrane | GO:0022625 cytosolic large ribosomal subunitGO:0003735 structural constituent of ribosome-NA
Psat5g289880	47.6746	1.98284	0.000315281	gi|126405|sp|P09918.1|LOX3_PEA RecName: Full=Seed linoleate 9S-lipoxygenase-3; AltName: Full=Lipoxygenase-3	GO:0031408 oxylipin biosynthetic process | GO:0055114 oxidation-reduction processGO:0005737 cytoplasmGO:0016165 lipoxygenase activity | GO:0005506 iron ion binding1.13.11.58 pfam00305 Lipoxygenase | pfam01477 PLATNA
Psat3g020240	14.1862	1.97101	0.0238556	gi|357511327|ref|XP_003625952.1| triacylglycerol lipase	GO:0006629 lipid metabolic process | GO:0009664 plant-type cell wall organization | GO:0007165 signal transduction | GO:0034059 response to anoxiaGO:0005622 intracellular | GO:0005576 extracellular region | GO:0016020 membrane | GO:0009531 secondary cell wallGO:0004806 triglyceride lipase activity-pfam01764 Lipase_3NA
Psat0s1683g0120	988.274	1.96807	9.78815e-16	gi|922346923|ref|XP_013450373.1| pectinesterase/pectinesterase inhibitor	GO:0009409 response to cold | GO:0009741 response to brassinosteroid stimulus | GO:0042545 cell wall modification | GO:0043086 negative regulation of catalytic activity | GO:0045490 pectin catabolic processGO:0009505 plant-type cell wall | GO:0016023 cytoplasmic membrane-bounded vesicle | GO:0005576 extracellular regionGO:0045330 aspartyl esterase activity | GO:0030599 pectinesterase activity | G…
Psat7g245640	31.2298	1.96211	0.000359473	gi|357468757|ref|XP_003604663.1| trihelix transcription factor GT-3a-like protein	GO:0006355 regulation of transcription DNA-dependent | GO:0010200 response to chitin | GO:0010583 response to cyclopentenone | GO:0009407 toxin catabolic processGO:0005730 nucleolus | GO:0016592 mediator complexGO:0042802 identical protein binding | GO:0043565 sequence-specific DNA binding | GO:0003700 sequence-specific DNA binding transcription factor activity | GO:0003682 chromatin binding-pfam…
Psat4g067560	70.8347	1.95995	2.66998e-05	gi|922371011|ref|XP_013457667.1| hypothetical protein MTR_4g102650	GO:0009507 chloroplastNA
Psat2g009080	1021.66	1.95247	6.73744e-55	gi|922357568|ref|XP_003617730.2| multidrug resistance protein ABC transporter family protein	GO:0051707 response to other organism | GO:0045454 cell redox homeostasis | GO:0055085 transmembrane transport | GO:0055114 oxidation-reduction process | GO:0006200 ATP catabolic processGO:0000325 plant-type vacuole | GO:0005774 vacuolar membrane | GO:0048046 apoplast | GO:0043190 ATP-binding cassette (ABC) transporter complex | GO:0009506 plasmodesmaGO:0015035 protein disulfide oxidoreductase ac…
Psat5g265680	38.4313	1.95247	0.0131886	gi|357453551|ref|XP_003597053.1| sesquiterpene synthase	GO:0016114 terpenoid biosynthetic process | GO:0033383 geranyl diphosphate metabolic process | GO:0051762 sesquiterpene biosynthetic processGO:0009507 chloroplast | GO:0005739 mitochondrionGO:0030145 manganese ion binding | GO:0034008 R-linalool synthase activity | GO:0010334 sesquiterpene synthase activity | GO:0016787 hydrolase activity | GO:0000287 magnesium ion binding | GO:0042803 protein ho…
Psat2g176400	140.984	1.95039	2.8469e-07	gi|502160378|ref|XP_004511725.1| PREDICTED: phospholipase A1-Ibeta2	GO:0006629 lipid metabolic process | GO:0009611 response to wounding | GO:0009695 jasmonic acid biosynthetic process | GO:0010152 pollen maturation | GO:0009901 anther dehiscenceGO:0009507 chloroplastGO:0047714 galactolipase activity | GO:0008970 phosphatidylcholine 1-acylhydrolase activity | GO:0004806 triglyceride lipase activity-pfam01764 Lipase_3NA
Psat3g013560	146.325	1.94328	9.19057e-05	gi|502113078|ref|XP_004494535.1| PREDICTED: uncharacterized protein LOC101507581	GO:0031348 negative regulation of defense response | GO:0019684 photosynthesis light reaction | GO:0009595 detection of biotic stimulus | GO:0009867 jasmonic acid mediated signaling pathway | GO:0009862 systemic acquired resistance salicylic acid mediated signaling pathway | GO:0010363 regulation of plant-type hypersensitive response | GO:0009816 defense response to bacterium incompatible interac…
Psat3g121480	14.6191	1.94177	0.0289585	gi|828298541|ref|XP_012569043.1| PREDICTED: protein LURP-one-related 10-like	GO:0009684 indoleacetic acid biosynthetic process | GO:0009751 response to salicylic acid stimulus | GO:0006569 tryptophan catabolic process | GO:0030003 cellular cation homeostasis | GO:0070838 divalent metal ion transport | GO:0006995 cellular response to nitrogen starvation | GO:0050832 defense response to fungusGO:0009507 chloroplastpfam04525 Tub_2NA
Psat4g027040	151.996	1.9358	1.09618e-11	gi|502151094|ref|XP_004508275.1| PREDICTED: uncharacterized protein LOC101495376	GO:0000326 protein storage vacuole | GO:0005783 endoplasmic reticulum | GO:0005886 plasma membranepfam00168 C2NA
Psat3g147280	73.9293	1.93534	6.40633e-08	gi|922343465|ref|XP_013448654.1| S-locus lectin kinase family protein	GO:0009611 response to wounding | GO:0010363 regulation of plant-type hypersensitive response | GO:0009816 defense response to bacterium incompatible interaction | GO:0002679 respiratory burst involved in defense response | GO:0010200 response to chitin | GO:0006612 protein targeting to membrane | GO:0050832 defense response to fungus | GO:0048544 recognition of pollen | GO:0043069 negative regul…
Psat5g028960	37.119	1.93427	0.000498687	gi|357466213|ref|XP_003603391.1| hypothetical protein MTR_3g107090	GO:0005634 nucleus | GO:0005739 mitochondrionNA
Psat4g088120	70.8175	1.92866	9.66617e-09	gi|922329825|ref|XP_003629586.2| histidine phosphatase family (branch 1) protein	GO:0016311 dephosphorylation | GO:0070179 D-serine biosynthetic process | GO:0006564 L-serine biosynthetic processGO:0016853 isomerase activity | GO:0004647 phosphoserine phosphatase activity-pfam00300 His_Phos_1NA
Psat7g174880	59.6012	1.92537	3.66386e-05	gi|922368647|ref|XP_013456488.1| NBS-LRR type disease resistance protein	GO:0006952 defense responseGO:0043531 ADP binding-NA
Psat7g008720	27.8019	1.92299	0.00907489	gi|357521283|ref|XP_003630930.1| nudix hydrolase-like protein	GO:0008152 metabolic processGO:0005739 mitochondrionGO:0016787 hydrolase activity-pfam00293 NUDIXNA
Psat7g174840	27.0837	1.92153	0.00319914	gi|922368647|ref|XP_013456488.1| NBS-LRR type disease resistance protein	GO:0006629 lipid metabolic process | GO:0006952 defense responseGO:0005576 extracellular region | GO:0005634 nucleus | GO:0005829 cytosolGO:0008081 phosphoric diester hydrolase activity | GO:0043531 ADP binding | GO:0005524 ATP binding | GO:0017111 nucleoside-triphosphatase activity-pfam13401 AAA_22 | pfam13191 AAA_16NA
Psat4g033320	96.2363	1.91943	1.85427e-05	gi|502151355|ref|XP_004508400.1| PREDICTED: uncharacterized protein LOC101506464	NA
Psat7g028800	55.8755	1.90917	4.26539e-06	gi|922338281|ref|XP_013447130.1| late embryogenesis abundant protein	NA
Psat0s802g0040	18.4056	1.90588	0.0169075	gi|502117974|ref|XP_004496038.1| PREDICTED: protein NIM1-INTERACTING 1-like	NA
Psat1g140200	55.9077	1.90135	0.00154057	gi|922386360|ref|XP_003595200.2| basic helix loop helix (BHLH) DNA-binding family protein	GO:0010200 response to chitinGO:0005634 nucleusGO:0046983 protein dimerization activity | GO:0003677 DNA binding-pfam00010 HLHNA
Psat3g013600	33.4553	1.90049	0.000176302	gi|502113078|ref|XP_004494535.1| PREDICTED: uncharacterized protein LOC101507581	GO:0031348 negative regulation of defense response | GO:0019684 photosynthesis light reaction | GO:0009595 detection of biotic stimulus | GO:0009867 jasmonic acid mediated signaling pathway | GO:0009862 systemic acquired resistance salicylic acid mediated signaling pathway | GO:0010363 regulation of plant-type hypersensitive response | GO:0009816 defense response to bacterium incompatible interac…
Psat5g291720	190.192	1.90044	2.93358e-05	gi|922387094|ref|XP_003597548.2| Chitinase (Class IV) / Hevein	GO:0005975 carbohydrate metabolic process | GO:0006032 chitin catabolic process | GO:0010262 somatic embryogenesis | GO:0016998 cell wall macromolecule catabolic processGO:0009505 plant-type cell wall | GO:0048046 apoplastGO:0004568 chitinase activity | GO:0008061 chitin binding3.2.1.14 pfam00182 Glyco_hydro_19 | pfam00187 Chitin_bind_1
Psat4g103080	52.1393	1.89558	9.56596e-05	gi|357517845|ref|XP_003629211.1| F-box protein	NA
Psat6g196120	20.7877	1.89312	0.0125835	gi|357443829|ref|XP_003592192.1| heavy metal transport/detoxification superfamily protein	GO:0030001 metal ion transportGO:0046872 metal ion binding-pfam00403 HMANA
Psat2g131480	1229	1.88655	1.92414e-36	gi|922356378|ref|XP_003614127.2| plant/T31B5-30 protein	GO:0005739 mitochondrion | GO:0009507 chloroplastpfam11443 DUF2828NA
Psat4g103120	83.1546	1.8865	4.34859e-09	gi|357517845|ref|XP_003629211.1| F-box protein	NA
Psat2g054280	134.549	1.88008	3.62198e-07	gi|357491323|ref|XP_003615949.1| WRKY transcription factor WRKY33	GO:0009414 response to water deprivation | GO:0009651 response to salt stress | GO:0042742 defense response to bacterium | GO:0009409 response to cold | GO:0006355 regulation of transcription DNA-dependent | GO:0010120 camalexin biosynthetic process | GO:0010200 response to chitin | GO:0070370 cellular heat acclimation | GO:0010508 positive regulation of autophagy | GO:0050832 defense response to…
Psat2g182920	343.443	1.87947	5.46947e-08	gi|922355344|ref|XP_003611105.2| heavy metal P-type ATPase	GO:0006825 copper ion transport | GO:0010273 detoxification of copper ion | GO:0008152 metabolic processGO:0016021 integral to membrane | GO:0009536 plastidGO:0005507 copper ion binding | GO:0019829 cation-transporting ATPase activity | GO:0005524 ATP binding3.6.3.4 pfam00122 E1-E2_ATPase | pfam00702 Hydrolase | pfam00403 HMA
Psat6g214960	33.9275	1.87754	0.000843388	gi|922407335|ref|XP_013469983.1| hypothetical protein MTR_1g106215	GO:0005975 carbohydrate metabolic processGO:0005618 cell wall | GO:0005739 mitochondrionGO:0004553 hydrolase activity hydrolyzing O-glycosyl compounds-NA
Psat1g035960	49.9178	1.87426	0.000197885	gi|922354317|ref|XP_013452973.1| wall-associated receptor kinase galacturonan-binding protein	GO:0016023 cytoplasmic membrane-bounded vesicleGO:0030247 polysaccharide binding-pfam14380 WAK_assoc | pfam13947 GUB_WAK_bindNA
Psat1g161840	166.659	1.85583	9.42157e-10	gi|922386202|ref|XP_003594714.2| WRKY family transcription factor	GO:0045893 positive regulation of transcription DNA-dependent | GO:0009733 response to auxin stimulus | GO:0042742 defense response to bacterium | GO:0010200 response to chitin | GO:0009624 response to nematodeGO:0043565 sequence-specific DNA binding | GO:0003700 sequence-specific DNA binding transcription factor activity-pfam03106 WRKYNA
Psat4g105080	21.7836	1.85124	0.0108448	gi|922329825|ref|XP_003629586.2| histidine phosphatase family (branch 1) protein	GO:0008152 metabolic processGO:0003824 catalytic activity-NA
Psat7g240160	247.543	1.84948	1.01142e-13	gi|922365498|ref|XP_013454961.1| delta-1-pyrroline-5-carboxylate synthetase	GO:0006979 response to oxidative stress | GO:0055114 oxidation-reduction process | GO:0048364 root development | GO:0009414 response to water deprivation | GO:0042538 hyperosmotic salinity response | GO:0009555 pollen development | GO:0016310 phosphorylation | GO:0006561 proline biosynthetic process | GO:0009793 embryo development ending in seed dormancyGO:0005829 cytosol | GO:0009506 plasmodesma…
Psat6g037240	61.9941	1.84382	7.32136e-05	gi|922398220|ref|XP_013466272.1| stress-induced receptor-like kinase	GO:0006468 protein phosphorylation | GO:0015074 DNA integrationGO:0003676 nucleic acid binding | GO:0030247 polysaccharide binding | GO:0005524 ATP binding | GO:0004674 protein serine/threonine kinase activity2.7.11.1 pfam00069 Pkinase | pfam07714 Pkinase_Tyr | pfam13947 GUB_WAK_bind
Psat6g198760	78.5172	1.84178	3.69238e-07	gi|357444053|ref|XP_003592304.1| F-box protein PP2-A13	GO:0009611 response to woundingGO:0005634 nucleusGO:0030246 carbohydrate binding | GO:0005515 protein binding-pfam14299 PP2 | pfam12937 F-box-like | pfam00646 F-boxNA
Psat1g004840	18.9486	1.83625	0.0130099	-
Psat0s1162g0080	240.234	1.83547	8.68634e-09	gi|502165377|ref|XP_004513552.1| PREDICTED: calcium-binding protein PBP1-like	GO:0009733 response to auxin stimulus | GO:0010091 trichome branching | GO:0051336 regulation of hydrolase activity | GO:0080167 response to karrikinGO:0005829 cytosol | GO:0009506 plasmodesma | GO:0005634 nucleusGO:0005507 copper ion binding | GO:0005509 calcium ion binding | GO:0030234 enzyme regulator activity-pfam13833 EF_hand_6 | pfam00036 efhandNA
Psat1g209120	34.643	1.83165	0.000767739	gi|922387657|ref|XP_013462469.1| myb transcription factor	GO:0042335 cuticle development | GO:0009753 response to jasmonic acid stimulus | GO:0016049 cell growth | GO:0080091 regulation of raffinose metabolic process | GO:0009651 response to salt stress | GO:0009723 response to ethylene stimulus | GO:0009611 response to wounding | GO:0032259 methylation | GO:0010200 response to chitin | GO:0045892 negative regulation of transcription DNA-dependent | GO:…
Psat0s1264g0120	34.5852	1.82425	0.0329685	gi|357467331|ref|XP_003603950.1| DUF241 domain protein	NA
Psat1g079680	1978.13	1.82278	8.67609e-13	gi|18314355|sp|Q43068.2|C82A1_PEA RecName: Full=Cytochrome P450 82A1; AltName: Full=CYPLXXXII	GO:0071456 cellular response to hypoxia | GO:0046246 terpene biosynthetic process | GO:0055114 oxidation-reduction processGO:0097008 (3E)-48-dimethyl-1
Psat1g192080	45.8605	1.8208	0.00087839	gi|357447181|ref|XP_003593866.1| hypothetical protein MTR_2g018670	NA
Psat3g156440	332.079	1.81544	8.52606e-24	gi|922343004|ref|XP_013448425.1| phosphoglycerate mutase family protein	GO:0034976 response to endoplasmic reticulum stress | GO:0031348 negative regulation of defense response | GO:0009627 systemic acquired resistance | GO:0009863 salicylic acid mediated signaling pathway | GO:0002237 response to molecule of bacterial origin | GO:0009697 salicylic acid biosynthetic processGO:0005829 cytosol | GO:0009507 chloroplast | GO:0005634 nucleusGO:0003824 catalytic activity-p…
Psat3g012440	66.5174	1.81459	4.49577e-08	gi|828301585|ref|XP_012569532.1| PREDICTED: LOW QUALITY PROTEIN: F-box/LRR-repeat protein 3	NA
Psat2g008600	57.2089	1.81442	6.34439e-06	gi|502122510|ref|XP_004497780.1| PREDICTED: 2-alkenal reductase (NADP(+)-dependent)-like	GO:0006979 response to oxidative stress | GO:0046686 response to cadmium ion | GO:0055114 oxidation-reduction processGO:0009506 plasmodesma | GO:0005886 plasma membrane | GO:0005634 nucleus | GO:0005829 cytosolGO:0016491 oxidoreductase activity | GO:0008270 zinc ion binding-pfam00107 ADH_zinc_N | pfam13602 ADH_zinc_N_2NA
Psat2g158080	2960.81	1.80902	5.14696e-09	gi|1708427|sp|P52576.1|IFR_PEA RecName: Full=Isoflavone reductase; Short=IFR; AltName: Full=2'-hydroxyisoflavone reductase; AltName: Full=NADPH:isoflavone oxidoreductase	GO:0046686 response to cadmium ion | GO:0055114 oxidation-reduction process | GO:0006979 response to oxidative stressGO:0005886 plasma membraneGO:0047526 2'-hydroxyisoflavone reductase activity1.3.1.45 pfam05368 NmrA | pfam13460 NAD_binding_10 | pfam02254 TrkA_NNA
Psat4g160360	53.5775	1.79785	0.00227672	gi|502179301|ref|XP_004516403.1| PREDICTED: probable WRKY transcription factor 46	GO:0006355 regulation of transcription DNA-dependentGO:0003700 sequence-specific DNA binding transcription factor activity | GO:0043565 sequence-specific DNA binding-pfam03106 WRKYNA
Psat4g030520	790.927	1.79642	6.3105e-09	gi|357478593|ref|XP_003609582.1| plant integral membrane protein	GO:0009407 toxin catabolic process | GO:0010583 response to cyclopentenone | GO:0015706 nitrate transport | GO:0006865 amino acid transport | GO:0010167 response to nitrateGO:0005768 endosome | GO:0005794 Golgi apparatus | GO:0005886 plasma membrane | GO:0016021 integral to membrane | GO:0005802 transGOlgi networkpfam04535 DUF588
Psat1g113800	40.0541	1.79352	0.00126851	gi|502091575|ref|XP_004489585.1| PREDICTED: lysine histidine transporter 1-like	GO:0006499 N-terminal protein myristoylation | GO:0015804 neutral amino acid transport | GO:0006862 nucleotide transport | GO:0010363 regulation of plant-type hypersensitive response | GO:0015802 basic amino acid transport | GO:0080167 response to karrikin | GO:0006612 protein targeting to membrane | GO:0043069 negative regulation of programmed cell death | GO:0043090 amino acid import | GO:00156…
Psat2g179520	51.595	1.79293	0.000208201	gi|357481907|ref|XP_003611239.1| DUF1442 family protein	NA
Psat3g133800	538.915	1.78706	2.28351e-08	gi|357505771|ref|XP_003623174.1| glutathione S-transferase	GO:0008152 metabolic process | GO:0046686 response to cadmium ionGO:0016740 transferase activity2.5.1.18 pfam13417 GST_N_3 | pfam02798 GST_N | pfam13409 GST_N_2 | pfam00043 GST_C | pfam13410 GST_C_2NA
Psat7g147000	38.7816	1.7831	0.000132743	gi|502145482|ref|XP_004506048.1| PREDICTED: P-loop NTPase domain-containing protein LPA1 homolog 1-like	GO:0010264 myo-inositol hexakisphosphate biosynthetic processGO:0005634 nucleusNA
Psat4g090880	18.3055	1.77897	0.0387072	gi|357518435|ref|XP_003629506.1| EF hand calcium-binding family protein	GO:0006468 protein phosphorylationGO:0005509 calcium ion binding | GO:0005524 ATP binding | GO:0004674 protein serine/threonine kinase activity-pfam13833 EF_hand_6 | pfam13499 EF_hand_5 | pfam13405 EF_hand_4 | pfam00036 efhand | pfam13202 EF_hand_3NA
Psat7g249440	27.1847	1.7787	0.0151214	gi|922365077|ref|XP_013454784.1| WRKY transcription factor	GO:0045893 positive regulation of transcription DNA-dependent | GO:0009414 response to water deprivation | GO:0009651 response to salt stress | GO:0042742 defense response to bacterium | GO:0009409 response to cold | GO:0009611 response to wounding | GO:0010120 camalexin biosynthetic process | GO:0010200 response to chitin | GO:0070370 cellular heat acclimation | GO:0009961 response to 1-aminocyc…
Psat3g187800	524.653	1.77166	1.50223e-05	gi|357502825|ref|XP_003621701.1| aldo/keto reductase family oxidoreductase	GO:0006094 gluconeogenesis | GO:0009611 response to wounding | GO:0009805 coumarin biosynthetic process | GO:0009410 response to xenobiotic stimulus | GO:0009651 response to salt stress | GO:0009744 response to sucrose stimulus | GO:0006355 regulation of transcription DNA-dependent | GO:0006096 glycolysis | GO:0080149 sucrose induced translational repression | GO:0046686 response to cadmium ion |…
Psat0s3013g0160	422.23	1.77024	1.31804e-12	gi|922344262|ref|XP_013449050.1| PAR1 protein	NA
Psat0s5330g0080	235.192	1.7631	4.58449e-10	gi|357506409|ref|XP_003623493.1| short-chain dehydrogenase/reductase	GO:0055114 oxidation-reduction processGO:0005737 cytoplasmGO:0016491 oxidoreductase activity-pfam00106 adh_short | pfam13561 adh_short_C2 | pfam08659 KRNA
Psat1g049080	1399.83	1.76304	3.9267e-07	gi|255638590|gb|ACU19602.1| unknown	GO:0032259 methylation | GO:0015074 DNA integrationGO:0005829 cytosolGO:0003676 nucleic acid binding | GO:0008171 O-methyltransferase activity-pfam01596 Methyltransf_3 | pfam13578 Methyltransf_24 | pfam12847 Methyltransf_18 | pfam04989 CmcI | pfam13847 Methyltransf_31NA
Psat5g234080	101.216	1.76189	2.01511e-05	gi|922392260|ref|XP_013464540.1| cysteine-rich RLK (receptor-like kinase) protein	GO:0006468 protein phosphorylation | GO:0007169 transmembrane receptor protein tyrosine kinase signaling pathwayGO:0009506 plasmodesma | GO:0005886 plasma membraneGO:0005524 ATP binding | GO:0004674 protein serine/threonine kinase activity2.7.11.1 pfam11721 Malectin | pfam00069 Pkinase | pfam07714 Pkinase_Tyr | pfam13855 LRR_8 | pfam12799 LRR_4
Psat5g009960	217.618	1.75752	9.15256e-14	gi|922384133|ref|XP_013462287.1| Serine/Threonine kinase family protein	GO:0006468 protein phosphorylationGO:0005886 plasma membraneGO:0005524 ATP binding | GO:0004674 protein serine/threonine kinase activity2.7.11.1 pfam07714 Pkinase_Tyr | pfam00069 PkinaseNA
Psat5g228400	65.6892	1.75362	4.87542e-05	gi|922377919|ref|XP_013459201.1| derlin-2 protein	GO:0006950 response to stressGO:0016021 integral to membrane | GO:0005789 endoplasmic reticulum membranepfam04511 DER1
Psat0s4013g0040	612.199	1.7515	9.73706e-11	gi|502150824|ref|XP_004508142.1| PREDICTED: squidulin	GO:0010114 response to red light | GO:0042538 hyperosmotic salinity response | GO:0006508 proteolysis | GO:0009686 gibberellin biosynthetic process | GO:0009740 gibberellic acid mediated signaling pathwayGO:0005829 cytosol | GO:0005618 cell wall | GO:0005576 extracellular regionGO:0008234 cysteine-type peptidase activity | GO:0005509 calcium ion binding-pfam13833 EF_hand_6 | pfam13499 EF_hand_5 |…
Psat3g067480	697.868	1.75085	0.0228269	gi|357510061|ref|XP_003625319.1| disease resistance-responsive	GO:0005618 cell wallpfam03018 Dirigent
Psat7g083880	33.0127	1.75079	0.00148257	gi|502141658|ref|XP_004504581.1| PREDICTED: probable serine/threonine-protein kinase At1g18390	GO:0046777 protein autophosphorylation | GO:0034976 response to endoplasmic reticulum stress | GO:0002679 respiratory burst involved in defense response | GO:0010200 response to chitin | GO:0010583 response to cyclopentenone | GO:0009407 toxin catabolic process | GO:0006984 ER-nucleus signaling pathwayGO:0016023 cytoplasmic membrane-bounded vesicle | GO:0005576 extracellular region | GO:0005886 p…
Psat7g125120	190.438	1.7446	4.44178e-07	gi|502143074|ref|XP_004505208.1| PREDICTED: cell number regulator 2-like isoform X1	GO:0048235 pollen sperm cell differentiation | GO:0015074 DNA integrationGO:0005773 vacuoleGO:0003676 nucleic acid binding-pfam04749 PLAC8
Psat2g027480	677.732	1.74331	2.76746e-06	gi|823215586|ref|XP_012440539.1| PREDICTED: peroxidase 52-like isoform X2	GO:0006979 response to oxidative stress | GO:0055114 oxidation-reduction processGO:0005794 Golgi apparatus | GO:0005618 cell wall | GO:0005829 cytosol | GO:0048046 apoplastGO:0046872 metal ion binding | GO:0020037 heme binding | GO:0004601 peroxidase activity1.11.1.7 pfam00141 peroxidase
Psat2g048600	152.54	1.73769	0.000111124	gi|357491635|ref|XP_003616105.1| late embryogenesis abundant hydroxyproline-rich glycoprotein	GO:0009863 salicylic acid mediated signaling pathway | GO:0009814 defense response incompatible interactionGO:0009506 plasmodesma | GO:0005886 plasma membranepfam03168 LEA_2
Psat3g067360	261.603	1.73455	3.75803e-15	gi|357510053|ref|XP_003625315.1| disease resistance response protein	GO:0005618 cell wallpfam03018 Dirigent
Psat1g101760	20.877	1.72538	0.0143014	gi|922352059|ref|XP_013451846.1| plant/F1M20-13 protein	GO:0010363 regulation of plant-type hypersensitive response | GO:0055114 oxidation-reduction process | GO:0009409 response to cold | GO:0009611 response to wounding | GO:0009963 positive regulation of flavonoid biosynthetic process | GO:0010200 response to chitin | GO:0006612 protein targeting to membrane | GO:0046686 response to cadmium ion | GO:0009612 response to mechanical stimulusGO:0005739 …
Psat5g289040	16.8833	1.72511	0.0356472	gi|922350467|ref|XP_013451069.1| disease resistance protein (TIR-NBS-LRR class)	GO:0006952 defense response | GO:0007165 signal transduction | GO:0006351 transcription DNA-dependentGO:0005634 nucleusGO:0003899 DNA-directed RNA polymerase activity | GO:0017111 nucleoside-triphosphatase activity | GO:0043531 ADP binding | GO:0003677 DNA binding | GO:0005524 ATP binding-pfam01582 TIR | pfam13676 TIR_2NA
Psat5g098640	95.6858	1.72477	2.23628e-08	gi|922375798|ref|XP_003601744.2| MACPF domain protein	GO:0005886 plasma membranepfam01823 MACPFNA
Psat7g107120	27.3578	1.72321	0.00316478	gi|922363398|ref|XP_003608283.2| G-type lectin S-receptor-like Serine/Threonine-kinase	GO:0046777 protein autophosphorylation | GO:0071215 cellular response to abscisic acid stimulus | GO:0034613 cellular protein localization | GO:0048544 recognition of pollenGO:0005829 cytosol | GO:0009506 plasmodesma | GO:0005773 vacuole | GO:0005634 nucleusGO:0004674 protein serine/threonine kinase activity | GO:0031625 ubiquitin protein ligase binding | GO:0005524 ATP binding-pfam01453 B_lectin…
Psat4g114440	138.214	1.72305	1.29217e-10	gi|357493307|ref|XP_003616942.1| transmembrane protein
Psat5g234360	47.2911	1.71957	0.00317433	gi|357452013|ref|XP_003596283.1| hypothetical protein MTR_2g075490	NA
Psat4g197080	74.0269	1.71866	1.07142e-05	gi|593692730|ref|XP_007146907.1| hypothetical protein PHAVU_006G080600g	GO:0006412 translation | GO:0007283 spermatogenesis | GO:0071493 cellular response to UV-B | GO:0032502 developmental processGO:0005730 nucleolus | GO:0009941 chloroplast envelope | GO:0005774 vacuolar membrane | GO:0022625 cytosolic large ribosomal subunitGO:0003735 structural constituent of ribosome-pfam00252 Ribosomal_L16NA
Psat7g215160	313.068	1.71436	2.31639e-10	gi|357472769|ref|XP_003606669.1| GRAS family transcription factor	GO:0045893 positive regulation of transcription DNA-dependent | GO:0005975 carbohydrate metabolic process | GO:0009410 response to xenobiotic stimulus | GO:0010200 response to chitinGO:0005829 cytosolGO:0004553 hydrolase activity hydrolyzing O-glycosyl compounds-pfam03514 GRASNA
Psat1g079520	102.732	1.71297	7.3073e-09	gi|922350043|ref|XP_013450888.1| zinc finger AN1 domain stress-associated protein	GO:0009737 response to abscisic acid stimulus | GO:0010200 response to chitinGO:0008270 zinc ion binding-pfam01428 zf-AN1 | pfam07975 C1_4NA
Psat5g211440	37.4845	1.71093	0.000269034	gi|357471389|ref|XP_003605979.1| LRR and NB-ARC domain disease resistance protein	GO:0006952 defense responseGO:0043531 ADP binding-pfam13855 LRR_8 | pfam12799 LRR_4NA
Psat3g180640	409.872	1.70663	1.79728e-05	gi|357503143|ref|XP_003621860.1| enoyl-CoA hydratase/isomerase family protein	GO:0048767 root hair elongation | GO:0080026 response to indolebutyric acid stimulus | GO:0009062 fatty acid catabolic process | GO:0080024 indolebutyric acid metabolic process | GO:0080167 response to karrikinGO:0005829 cytosol | GO:0005777 peroxisome | GO:0005634 nucleusGO:0004165 dodecenoyl-CoA delta-isomerase activity-pfam00378 ECHNA
Psat7g022160	58.711	1.70537	0.000488368	gi|922338559|ref|XP_013447269.1| GRAM domain protein/ABA-responsive-like protein	NA
Psat3g133680	60.332	1.70438	0.0119001	gi|357505771|ref|XP_003623174.1| glutathione S-transferase	GO:0008152 metabolic processGO:0016740 transferase activity2.5.1.18 pfam13417 GST_N_3 | pfam13409 GST_N_2 | pfam02798 GST_N | pfam00043 GST_C | pfam13410 GST_C_2NA
Psat5g190640	573.207	1.6989	6.13342e-07	gi|502126775|ref|XP_004499432.1| PREDICTED: ABC transporter A family member 7-like	GO:0006200 ATP catabolic processGO:0009506 plasmodesma | GO:0005886 plasma membraneGO:0005524 ATP binding | GO:0016887 ATPase activity-pfam00005 ABC_tran | pfam12698 ABC2_membrane_3 | pfam12730 ABC2_membrane_4 | pfam13346 ABC2_membrane_5 | pfam06930 DUF1282
Psat1g131800	109.725	1.69519	1.72744e-09	gi|388495434|gb|AFK35783.1| unknown	GO:0005774 vacuolar membrane | GO:0009507 chloroplast | GO:0005886 plasma membranepfam13359 DDE_4 | pfam04827 Plant_tranNA
Psat7g068240	89.8497	1.69163	2.12961e-05	gi|922337337|ref|XP_013446658.1| glutathione S-transferase	GO:0009751 response to salicylic acid stimulus | GO:0006979 response to oxidative stress | GO:0008152 metabolic processGO:0009506 plasmodesma | GO:0005886 plasma membraneGO:0016740 transferase activity | GO:0043295 glutathione binding2.5.1.18 pfam13417 GST_N_3 | pfam02798 GST_N | pfam13409 GST_N_2 | pfam00043 GST_CNA
Psat5g127840	88.5216	1.68778	3.87602e-07	gi|357461197|ref|XP_003600880.1| alpha/beta hydrolase-like protein	GO:0008152 metabolic process | GO:0009970 cellular response to sulfate starvationGO:0016020 membraneGO:0016787 hydrolase activity
Psat2g191000	437.992	1.68208	8.71428e-07	gi|357512727|ref|XP_003626652.1| plant acid phosphatase	GO:0016311 dephosphorylationGO:0009505 plant-type cell wall | GO:0009506 plasmodesma | GO:0005774 vacuolar membrane | GO:0009507 chloroplast | GO:0005829 cytosolGO:0003993 acid phosphatase activity-pfam03767 Acid_phosphat_B
Psat6g215280	226.663	1.68129	1.9125e-05	gi|525314313|ref|NP_001265993.1| zinc finger protein ZAT10-like	GO:0055114 oxidation-reduction process | GO:0006108 malate metabolic process | GO:0051289 protein homotetramerization | GO:0046686 response to cadmium ionGO:0005829 cytosol | GO:0005618 cell wall | GO:0009506 plasmodesma | GO:0005774 vacuolar membrane | GO:0009507 chloroplast | GO:0005886 plasma membrane | GO:0048046 apoplastGO:0051287 NAD binding | GO:0008270 zinc ion binding | GO:0004473 malate…
Psat5g090920	22.9496	1.68047	0.0141926	gi|357463251|ref|XP_003601907.1| clathrin assembly protein	GO:0015706 nitrate transport | GO:0010167 response to nitrateGO:0005739 mitochondrionGO:0005543 phospholipid binding-NA
Psat6g128520	128.586	1.67948	4.44472e-07	gi|502122811|ref|XP_004497902.1| PREDICTED: uncharacterized protein LOC101491350	GO:0009507 chloroplastpfam05553 DUF761NA
Psat1g038120	74.8227	1.67581	7.70866e-06	gi|922354399|ref|XP_013453014.1| hypothetical protein MTR_6g084590	NA
Psat5g079240	19.9329	1.67543	0.0286789	gi|502136245|ref|XP_004502616.1| PREDICTED: probable trehalose-phosphate phosphatase C isoform X2	GO:0016311 dephosphorylation | GO:0046686 response to cadmium ion | GO:0005992 trehalose biosynthetic processGO:0005737 cytoplasmGO:0004805 trehalose-phosphatase activity3.1.3.12 pfam02358 Trehalose_PPaseNA
Psat5g290760	247.267	1.6675	9.52434e-06	gi|922394117|ref|XP_013465463.1| peroxidase family protein	GO:0006979 response to oxidative stress | GO:0055114 oxidation-reduction processGO:0005737 cytoplasm | GO:0005618 cell wall | GO:0016020 membrane | GO:0005634 nucleusGO:0046872 metal ion binding | GO:0020037 heme binding | GO:0004601 peroxidase activity1.11.1.7 NA
Psat7g104800	53.6587	1.66488	7.45657e-05	gi|922363424|ref|XP_003608315.2| tyrosine kinase family protein	GO:0006468 protein phosphorylation | GO:0031348 negative regulation of defense response | GO:0042742 defense response to bacterium | GO:0048544 recognition of pollen | GO:0060548 negative regulation of cell deathGO:0016021 integral to membrane | GO:0009506 plasmodesma | GO:0016023 cytoplasmic membrane-bounded vesicle | GO:0005886 plasma membraneGO:0004674 protein serine/threonine kinase activity …
Psat5g020240	244.71	1.66478	0.00177146	gi|502131776|ref|XP_004501097.1| PREDICTED: acidic mammalian chitinase-like	GO:0005975 carbohydrate metabolic process | GO:0006032 chitin catabolic process | GO:0009651 response to salt stress | GO:0009737 response to abscisic acid stimulus | GO:0009753 response to jasmonic acid stimulusGO:0005618 cell wall | GO:0005576 extracellular regionGO:0008843 endochitinase activity | GO:0035885 exochitinase activity | GO:0008061 chitin binding-pfam00704 Glyco_hydro_18
Psat2g139760	374.576	1.66303	1.14556e-14	gi|922355934|ref|XP_003612696.2| disease resistance protein (CC-NBS-LRR class) family protein	GO:0006952 defense response | GO:0008152 metabolic processGO:0017111 nucleoside-triphosphatase activity | GO:0043531 ADP binding | GO:0005524 ATP binding-pfam00931 NB-ARC | pfam13401 AAA_22 | pfam13855 LRR_8 | pfam13191 AAA_16 | pfam12799 LRR_4NA
Psat7g262440	278.503	1.65333	9.59107e-09	gi|922364539|ref|XP_013454533.1| putative GRP family	NA
Psat5g126680	709.066	1.6485	0.000105898	gi|7677046|gb|AAF67003.1|AF148506_1 putative Hs1pro-1 homolog	GO:0006979 response to oxidative stress | GO:0035556 intracellular signal transduction | GO:0009751 response to salicylic acid stimulus | GO:0009693 ethylene biosynthetic process | GO:0002679 respiratory burst involved in defense response | GO:0010200 response to chitin | GO:0009816 defense response to bacterium incompatible interactionGO:0005739 mitochondrionGO:0005515 protein binding-pfam07014 …
Psat7g178960	52.0207	1.63918	0.00538618	gi|357474005|ref|XP_003607287.1| NAC transcription factor-like protein	GO:0048281 inflorescence morphogenesis | GO:0045792 negative regulation of cell size | GO:0009965 leaf morphogenesis | GO:0006355 regulation of transcription DNA-dependent | GO:0010200 response to chitinGO:0003677 DNA binding-pfam02365 NAMNA
Psat3g096920	35.8475	1.63519	0.000687265	gi|357508249|ref|XP_003624413.1| transmembrane protein
Psat7g036280	76.3423	1.63213	0.0464861	gi|922338023|ref|XP_013447001.1| pathogenesis-related thaumatin family protein	GO:0009817 defense response to fungus incompatible interaction | GO:0009651 response to salt stressGO:0016023 cytoplasmic membrane-bounded vesicleNA
Psat1g157000	1437.63	1.63128	4.42874e-11	gi|357449119|ref|XP_003594836.1| disease-resistance response protein	GO:0009607 response to biotic stimulus | GO:0006952 defense responsepfam00407 Bet_v_1NA
Psat2g074600	207.926	1.62848	3.36799e-11	gi|357489465|ref|XP_003615020.1| nudix hydrolase-like protein	GO:0042318 penicillin biosynthetic process | GO:0045461 sterigmatocystin biosynthetic process | GO:0006508 proteolysis | GO:0009166 nucleotide catabolic process | GO:0006974 response to DNA damage stimulus | GO:0006096 glycolysisGO:0005829 cytosolGO:0019177 dihydroneopterin triphosphate pyrophosphohydrolase activity | GO:0008413 8-oxo-78-dihydroguanosine triphosphate pyrophosphatase activity3.6.1…
Psat0s3003g0120	26.538	1.62802	0.0141684	gi|357461275|ref|XP_003600919.1| ARM repeat CCCH-type zinc finger protein	GO:0009409 response to cold | GO:0006355 regulation of transcription DNA-dependent | GO:0010200 response to chitin | GO:0050832 defense response to fungusGO:0005737 cytoplasm | GO:0005634 nucleusGO:0046872 metal ion binding | GO:0003700 sequence-specific DNA binding transcription factor activity-pfam12796 Ank_2 | pfam13637 Ank_4 | pfam00023 Ank | pfam13606 Ank_3 | pfam13857 Ank_5NA
Psat2g013360	213.368	1.62464	1.92195e-07	gi|502183056|ref|XP_004517051.1| PREDICTED: probable disease resistance protein At1g52660 isoform X1	GO:0006952 defense response | GO:0007165 signal transduction | GO:0008152 metabolic processGO:0043531 ADP binding | GO:0005524 ATP binding | GO:0017111 nucleoside-triphosphatase activity-pfam01582 TIR | pfam00931 NB-ARC | pfam13676 TIR_2 | pfam01637 Arch_ATPase | pfam13401 AAA_22 | pfam13191 AAA_16NA
Psat6g043880	38.8915	1.6184	0.000608284	gi|922395585|ref|XP_003589645.2| stress-induced receptor-like kinase	GO:0006468 protein phosphorylation | GO:0015074 DNA integrationGO:0003676 nucleic acid binding | GO:0030247 polysaccharide binding | GO:0005524 ATP binding | GO:0004674 protein serine/threonine kinase activity2.7.11.1 pfam00069 Pkinase | pfam07714 Pkinase_Tyr
Psat3g137000	161.422	1.61543	3.73176e-10	gi|922344028|ref|XP_013448933.1| L-type lectin-domain receptor kinase IV.2-like protein	GO:0090333 regulation of stomatal closure | GO:0009697 salicylic acid biosynthetic process | GO:0007178 transmembrane receptor protein serine/threonine kinase signaling pathway | GO:0010363 regulation of plant-type hypersensitive response | GO:0007169 transmembrane receptor protein tyrosine kinase signaling pathway | GO:0050832 defense response to fungus | GO:0043069 negative regulation of progra…
Psat7g049440	36.7715	1.61419	0.000537189	gi|357519769|ref|XP_003630173.1| hypothetical protein MTR_8g092580	NA
Psat7g242720	769.966	1.61324	1.12703e-10	gi|357469025|ref|XP_003604797.1| PAR1 protein	NA
Psat7g161200	61.0283	1.60665	0.000294515	gi|828320123|ref|XP_012572623.1| PREDICTED: uncharacterized protein LOC101500771	GO:0006468 protein phosphorylation | GO:0048544 recognition of pollenGO:0009506 plasmodesma | GO:0005773 vacuoleGO:0004674 protein serine/threonine kinase activity | GO:0031625 ubiquitin protein ligase binding | GO:0005524 ATP binding2.7.11.1 pfam07714 Pkinase_Tyr | pfam00069 Pkinase | pfam01453 B_lectin | pfam00954 S_locus_glycop | pfam08276 PAN_2
Psat6g225480	21.5863	1.6062	0.0274442	gi|828305620|ref|XP_012570199.1| PREDICTED: probable receptor-like protein kinase At1g67000	GO:0018108 peptidyl-tyrosine phosphorylation | GO:0015074 DNA integrationGO:0009506 plasmodesmaGO:0003676 nucleic acid binding | GO:0030247 polysaccharide binding | GO:0004713 protein tyrosine kinase activity | GO:0005524 ATP binding | GO:0004674 protein serine/threonine kinase activity2.7.11.1 pfam00069 Pkinase | pfam07714 Pkinase_TyrNA
Psat0s2956g0120	209.532	1.60575	1.06995e-08	gi|922338997|ref|XP_003621488.2| isoflavone-7-O-methyltransferase	GO:0032259 methylationGO:0046872 metal ion binding | GO:0046983 protein dimerization activity | GO:0030746 isoflavone 4'-O-methyltransferase activity | GO:0033800 isoflavone 7-O-methyltransferase activity
Psat2g041560	46.0222	1.60531	0.000309163	gi|357492237|ref|XP_003616407.1| calcium-dependent lipid-binding (CaLB domain) family protein	NA
Psat1g076720	56.5884	1.6004	0.000979916	gi|357496297|ref|XP_003618437.1| P-loop nucleoside triphosphate hydrolase superfamily protein	GO:0010431 seed maturation | GO:0051301 cell division | GO:0009737 response to abscisic acid stimulus | GO:0006200 ATP catabolic processGO:0009506 plasmodesma | GO:0005783 endoplasmic reticulum | GO:0005886 plasma membrane | GO:0005739 mitochondrionGO:0016887 ATPase activity | GO:0005524 ATP binding-pfam14363 AAA_assoc | pfam00004 AAA | pfam13207 AAA_17
Psat4g014040	19.2387	1.59885	0.0481605	gi|502150376|ref|XP_004507924.1| PREDICTED: homeobox-leucine zipper protein HAT22-like	GO:0048364 root development | GO:0009735 response to cytokinin stimulus | GO:0010218 response to far red light | GO:0080127 fruit septum development | GO:0010016 shoot morphogenesis | GO:0008283 cell proliferation | GO:0009826 unidimensional cell growth | GO:0045892 negative regulation of transcription DNA-dependent | GO:0048467 gynoecium development | GO:0009734 auxin mediated signaling pathway …
Psat5g190720	89.4861	1.5926	1.90196e-05	gi|502126783|ref|XP_004499435.1| PREDICTED: dnaJ homolog subfamily B member 1	GO:0006457 protein folding | GO:0006950 response to stressGO:0005737 cytoplasmGO:0051082 unfolded protein binding-pfam00226 DnaJ | pfam01556 DnaJ_CNA
Psat1g067640	23.5798	1.59127	0.0297807	gi|388512729|gb|AFK44426.1| unknown	GO:0046983 protein dimerization activity-NA
Psat1g001480	42.5219	1.58899	0.00376157	gi|22335699|dbj|BAC10550.1| nine-cis-epoxycarotenoid dioxygenase2	GO:0042538 hyperosmotic salinity response | GO:0009414 response to water deprivation | GO:0010162 seed dormancy | GO:0055114 oxidation-reduction processGO:0009535 chloroplast thylakoid membraneGO:0051213 dioxygenase activity1.13.11.51 pfam03055 RPE65
Psat4g048960	109.952	1.58573	5.16523e-08	gi|922371577|ref|XP_013457947.1| LRR receptor-like kinase family protein	GO:0006468 protein phosphorylationGO:0016023 cytoplasmic membrane-bounded vesicle | GO:0016021 integral to membraneGO:0005524 ATP binding | GO:0004674 protein serine/threonine kinase activity2.7.11.1 pfam00069 Pkinase | pfam07714 Pkinase_Tyr | pfam13855 LRR_8 | pfam08263 LRRNT_2 | pfam12799 LRR_4
Psat1g076680	67.3071	1.57158	0.0132925	gi|357496297|ref|XP_003618437.1| P-loop nucleoside triphosphate hydrolase superfamily protein	GO:0010431 seed maturation | GO:0051301 cell division | GO:0009737 response to abscisic acid stimulus | GO:0006200 ATP catabolic processGO:0009506 plasmodesma | GO:0005783 endoplasmic reticulum | GO:0005886 plasma membrane | GO:0005739 mitochondrionGO:0016887 ATPase activity | GO:0005524 ATP binding-pfam14363 AAA_assoc | pfam00004 AAANA
Psat1g164920	742.426	1.56722	1.56913e-07	gi|922389147|ref|XP_013463042.1| FAD-binding berberine family protein	GO:0006979 response to oxidative stress | GO:0055114 oxidation-reduction processGO:0009505 plant-type cell wall | GO:0005773 vacuole | GO:0005794 Golgi apparatus | GO:0009506 plasmodesma | GO:0005886 plasma membrane | GO:0005829 cytosol | GO:0048046 apoplast | GO:0005739 mitochondrionGO:0050660 flavin adenine dinucleotide binding | GO:0008762 UDP-N-acetylmuramate dehydrogenase activity-pfam01565 …
Psat4g141160	80.9654	1.56563	0.00428224	gi|922334644|ref|XP_013445312.1| MYND finger protein	GO:0006511 ubiquitin-dependent protein catabolic process | GO:0009867 jasmonic acid mediated signaling pathway | GO:0042742 defense response to bacterium | GO:0009611 response to wounding | GO:0016567 protein ubiquitinationGO:0005634 nucleusGO:0004221 ubiquitin thiolesterase activity | GO:0008270 zinc ion binding | GO:0004197 cysteine-type endopeptidase activity | GO:0004842 ubiquitin-protein lig…
Psat3g154800	39.2369	1.56085	0.0334657	gi|922326045|ref|XP_013442415.1| UDP-glucosyltransferase family protein	GO:0009651 response to salt stress | GO:0042178 xenobiotic catabolic processGO:0080043 quercetin 3-O-glucosyltransferase activity-NA
Psat4g030560	75.7702	1.56065	0.00179134	gi|357478597|ref|XP_003609584.1| plant integral membrane protein	GO:0016021 integral to membrane | GO:0009506 plasmodesma | GO:0005886 plasma membraneGO:0043424 protein histidine kinase binding-pfam04535 DUF588
Psat7g102120	72.0488	1.55767	0.000593	gi|922363460|ref|XP_003608380.2| TB2/DP1	GO:0042538 hyperosmotic salinity response | GO:0009414 response to water deprivation | GO:0009737 response to abscisic acid stimulusGO:0009506 plasmodesmaGO:0003676 nucleic acid binding | GO:0008270 zinc ion binding-pfam03134 TB2_DP1_HVA22 | pfam12874 zf-met
Psat5g129000	103.111	1.55716	0.0003927	gi|357461275|ref|XP_003600919.1| ARM repeat CCCH-type zinc finger protein	GO:0009646 response to absence of light | GO:0009873 ethylene mediated signaling pathway | GO:0052542 defense response by callose deposition | GO:0035556 intracellular signal transduction | GO:0009693 ethylene biosynthetic process | GO:0009409 response to cold | GO:0009611 response to wounding | GO:0002679 respiratory burst involved in defense response | GO:0006355 regulation of transcription DNA…
Psat0s1875g0080	92.9348	1.55334	4.70787e-07	gi|502115193|ref|XP_004495146.1| PREDICTED: auxin-induced protein 22D-like isoform X2	GO:0010154 fruit development | GO:0006355 regulation of transcription DNA-dependent | GO:0060777 compound leaf morphogenesis | GO:0010930 negative regulation of auxin mediated signaling pathwayGO:0005634 nucleusGO:0042802 identical protein binding | GO:0046983 protein dimerization activity | GO:0003700 sequence-specific DNA binding transcription factor activity-pfam02309 AUX_IAANA
Psat4g226200	707.854	1.5471	4.14517e-09	gi|922328737|ref|XP_003626704.2| nodulin MtN21/EamA-like transporter family protein	GO:0009507 chloroplast | GO:0016020 membranepfam00892 EamA | pfam03151 TPT | pfam12730 ABC2_membrane_4 | pfam13536 EmrE | pfam05805 L6_membrane
Psat4g165960	169.481	1.54315	6.31369e-05	gi|955328402|ref|XP_014632871.1| PREDICTED: E3 ubiquitin-protein ligase RNF144A-like	GO:0008270 zinc ion binding-pfam01485 IBR | pfam13923 zf-C3HC4_2 | pfam00097 zf-C3HC4 | pfam13639 zf-RING_2 | pfam01428 zf-AN1 | pfam11789 zf-NseNA
Psat3g070000	96.9784	1.53186	1.23887e-05	gi|357509851|ref|XP_003625214.1| PRA1 family protein	NA
Psat7g024600	46.1934	1.52937	0.00702576	gi|922338425|ref|XP_013447202.1| RING-H2 finger ATL21A-like protein	GO:0008152 metabolic processGO:0008270 zinc ion binding | GO:0016874 ligase activity-pfam13947 GUB_WAK_bindNA
Psat6g236320	47.3498	1.52651	0.0231255	gi|922409140|ref|XP_013470438.1| C2H2-type zinc finger protein	GO:0046872 metal ion binding | GO:0003677 DNA binding-pfam13912 zf-C2H2_6 | pfam12171 zf-C2H2_jaz | pfam13894 zf-C2H2_4NA
Psat3g023880	42.5567	1.52536	0.0211651	gi|357511213|ref|XP_003625895.1| potassium transporter-like protein	GO:0071805 potassium ion transmembrane transportGO:0005886 plasma membrane | GO:0016021 integral to membrane | GO:0009507 chloroplastGO:0009674 potassium:sodium symporter activity-pfam02705 K_trans | pfam13520 AA_permease_2
Psat7g260360	56.338	1.51903	0.000129904	gi|922364575|ref|XP_013454551.1| AP2-type transcription factor	GO:0045723 positive regulation of fatty acid biosynthetic process | GO:0009414 response to water deprivation | GO:0006357 regulation of transcription from RNA polymerase II promoter | GO:0009651 response to salt stress | GO:0040008 regulation of growth | GO:0009887 organ morphogenesis | GO:0010187 negative regulation of seed germination | GO:0009737 response to abscisic acid stimulusGO:0009536 pl…
Psat4g203720	81.4207	1.51468	0.000129906	gi|922332312|ref|XP_013444147.1| vacuolar iron transporter-like protein	GO:0034755 iron ion transmembrane transport | GO:0071421 manganese ion transmembrane transportGO:0010168 ER body | GO:0016021 integral to membrane | GO:0005634 nucleus | GO:0005783 endoplasmic reticulumGO:0005515 protein binding | GO:0005381 iron ion transmembrane transporter activity | GO:0005384 manganese ion transmembrane transporter activity-pfam01988 VIT1
Psat6g056160	89.135	1.51292	1.68231e-05	gi|17366433|sp|P98188.1|C94A2_VICSA RecName: Full=Cytochrome P450 94A2; AltName: Full=P450-dependent fatty acid omega-hydroxylase	GO:0055114 oxidation-reduction process | GO:0009694 jasmonic acid metabolic process | GO:0009611 response to wounding | GO:0010154 fruit development | GO:0048480 stigma development | GO:0009555 pollen development | GO:0002213 defense response to insect | GO:0048653 anther developmentGO:0016023 cytoplasmic membrane-bounded vesicleGO:0016705 oxidoreductase activity acting on paired donors with inco…
Psat2g046200	67.5959	1.51087	5.64505e-06	gi|502096828|ref|XP_004490839.1| PREDICTED: potassium channel SKOR	GO:0009753 response to jasmonic acid stimulus | GO:0009414 response to water deprivation | GO:0009409 response to cold | GO:0071805 potassium ion transmembrane transport | GO:0009737 response to abscisic acid stimulusGO:0016021 integral to membrane | GO:0005634 nucleusGO:0015271 outward rectifier potassium channel activity-pfam00520 Ion_trans | pfam12796 Ank_2 | pfam00027 cNMP_binding | pfam11834…
Psat3g200360	96.4755	1.5062	0.000526735	gi|357484421|ref|XP_003612498.1| EF hand calcium-binding family protein	GO:0005509 calcium ion binding-pfam13499 EF_hand_5 | pfam13833 EF_hand_6 | pfam13405 EF_hand_4 | pfam13202 EF_hand_3 | pfam00036 efhand
Psat3g150000	180.779	1.50574	0.0139038	gi|502103408|ref|XP_004492275.1| PREDICTED: putative quinone-oxidoreductase homolog	GO:0055114 oxidation-reduction processGO:0009941 chloroplast envelope | GO:0005773 vacuole | GO:0005886 plasma membrane | GO:0009535 chloroplast thylakoid membraneGO:0016491 oxidoreductase activity | GO:0008270 zinc ion binding-pfam13602 ADH_zinc_N_2 | pfam08240 ADH_N | pfam00107 ADH_zinc_NNA
Psat2g024920	212.931	1.49709	8.90229e-07	gi|922357262|ref|XP_003616926.2| LysM-domain receptor-like kinase LYR4	GO:0006412 translation | GO:0006468 protein phosphorylation | GO:0071323 cellular response to chitin | GO:0016998 cell wall macromolecule catabolic process | GO:0045087 innate immune response | GO:0071219 cellular response to molecule of bacterial originGO:0005739 mitochondrion | GO:0009941 chloroplast envelope | GO:0016023 cytoplasmic membrane-bounded vesicle | GO:0015934 large ribosomal subunit…
Psat5g308000	74.8166	1.49674	0.000116655	gi|922394399|ref|XP_013465603.1| WRKY family transcription factor	GO:0009611 response to wounding | GO:0009751 response to salicylic acid stimulus | GO:0010200 response to chitin | GO:0008608 attachment of spindle microtubules to kinetochore | GO:0050832 defense response to fungus | GO:0042742 defense response to bacterium | GO:0050691 regulation of defense response to virus by host | GO:0006355 regulation of transcription DNA-dependent | GO:0002237 response to…
Psat1g206480	221.123	1.49512	2.11135e-12	gi|502077790|ref|XP_004485745.1| PREDICTED: uncharacterized protein At4g04980-like isoform X1	GO:0006468 protein phosphorylation | GO:0006265 DNA topological changeGO:0005739 mitochondrion | GO:0016459 myosin complex | GO:0005694 chromosomeGO:0004674 protein serine/threonine kinase activity | GO:0003917 DNA topoisomerase type I activity | GO:0003677 DNA binding | GO:0005524 ATP binding | GO:0003774 motor activity-NA
Psat5g247880	22.5635	1.49357	0.0376848	gi|357452493|ref|XP_003596523.1| S-locus lectin kinase family protein	GO:0048544 recognition of pollen | GO:0006468 protein phosphorylationGO:0005524 ATP binding | GO:0004674 protein serine/threonine kinase activity-pfam07714 Pkinase_Tyr | pfam01453 B_lectin | pfam00069 Pkinase | pfam08276 PAN_2 | pfam00954 S_locus_glycop
Psat1g046920	128.881	1.49309	0.000336629	gi|266731|sp|Q01861.1|PAL1_PEA RecName: Full=Phenylalanine ammonia-lyase 1	GO:0006979 response to oxidative stress | GO:0010224 response to UV-B | GO:0009800 cinnamic acid biosynthetic process | GO:0006559 L-phenylalanine catabolic process | GO:0009555 pollen development | GO:0046274 lignin catabolic process | GO:0009819 drought recovery | GO:0046244 salicylic acid catabolic process | GO:0080167 response to karrikinGO:0005829 cytosolGO:0045548 phenylalanine ammonia-lyas…
Psat2g013480	110.753	1.4852	4.57439e-06	gi|20339360|gb|AAM19353.1|AF369886_1 TIR-similar-domain-containing protein TSDC	GO:0006952 defense response | GO:0007165 signal transduction | GO:0008152 metabolic processGO:0043531 ADP binding | GO:0005524 ATP binding | GO:0017111 nucleoside-triphosphatase activity-pfam01582 TIR | pfam00931 NB-ARC | pfam01637 Arch_ATPase | pfam13676 TIR_2 | pfam13191 AAA_16 | pfam13401 AAA_22 | pfam05729 NACHTNA
Psat7g229880	1198.38	1.48322	2.76737e-06	gi|922366042|ref|XP_013455189.1| peroxidase family protein	GO:0042744 hydrogen peroxide catabolic process | GO:0055114 oxidation-reduction processGO:0005576 extracellular regionGO:0046872 metal ion binding | GO:0020037 heme binding | GO:0004601 peroxidase activity1.11.1.7 NA
Psat5g146320	89.9261	1.47172	1.85251e-05	gi|922380557|ref|XP_013460508.1| bis(5-adenosyl)-triphosphatase-like protein	GO:0006807 nitrogen compound metabolic processGO:0005829 cytosolGO:0047627 adenylylsulfatase activity | GO:0043530 adenosine 5'-monophosphoramidase activity-pfam01230 HIT | pfam11969 DcpS_CNA
Psat4g198160	83.299	1.47043	0.000554723	gi|922333994|ref|XP_013444988.1| dishevelled/Egl-10/leckstrin domain protein	GO:0006457 protein folding | GO:0035556 intracellular signal transduction | GO:0045454 cell redox homeostasis | GO:0000413 protein peptidyl-prolyl isomerization | GO:0055114 oxidation-reduction processGO:0009055 electron carrier activity | GO:0015035 protein disulfide oxidoreductase activity | GO:0003755 peptidyl-prolyl cis-trans isomerase activity-pfam04784 DUF547 | pfam00462 Glutaredoxin | pfam…
Psat3g123560	260.232	1.47009	7.00308e-05	gi|187944181|gb|ACD40317.1| WRKY transcription factor WRKY108715	GO:0009414 response to water deprivation | GO:0009651 response to salt stress | GO:0042742 defense response to bacterium | GO:0009409 response to cold | GO:0006355 regulation of transcription DNA-dependent | GO:0010120 camalexin biosynthetic process | GO:0010200 response to chitin | GO:0070370 cellular heat acclimation | GO:0010508 positive regulation of autophagy | GO:0050832 defense response to…
Psat7g170840	411.518	1.45991	3.13088e-09	gi|357474175|ref|XP_003607372.1| cinnamoyl-CoA reductase-like protein	GO:0044237 cellular metabolic processGO:0005829 cytosol | GO:0009506 plasmodesma | GO:0005794 Golgi apparatus | GO:0005886 plasma membraneGO:0003824 catalytic activity | GO:0050662 coenzyme binding1.1.1.219 pfam01370 Epimerase | pfam13460 NAD_binding_10 | pfam01073 3Beta_HSD | pfam07993 NAD_binding_4NA
Psat6g071640	262.827	1.45207	1.67669e-06	gi|388517735|gb|AFK46929.1| unknown	GO:0008152 metabolic processGO:0005576 extracellular regionGO:0019863 IgE binding | GO:0042973 glucan endo-13-beta-D-glucosidase activity-pfam00314 Thaumatin
Psat0s3494g0040	56.9229	1.45178	0.0361377	gi|357510949|ref|XP_003625763.1| albumin-2 protein	GO:0005829 cytosolGO:0020037 heme binding | GO:0045735 nutrient reservoir activity | GO:0005509 calcium ion binding-pfam00045 Hemopexin
Psat7g143440	51.9063	1.43921	0.000593	gi|357471999|ref|XP_003606284.1| transmembrane amino acid transporter family protein	GO:0015812 gamma-aminobutyric acid transportGO:0005886 plasma membrane | GO:0016021 integral to membraneGO:0015185 L-gamma-aminobutyric acid transmembrane transporter activity | GO:0005275 amine transmembrane transporter activity-pfam01490 Aa_trans | pfam13520 AA_permease_2 | pfam03222 Trp_Tyr_perm
Psat5g206080	201.346	1.4363	1.37715e-05	gi|357457729|ref|XP_003599145.1| transmembrane protein
Psat0s116g0200	48.5988	1.43298	0.00102489	gi|922370748|ref|XP_013457536.1| expansin-B1-like protein	GO:0019953 sexual reproductionGO:0005576 extracellular region | GO:0016020 membrane | GO:0016023 cytoplasmic membrane-bounded vesicle | GO:0005829 cytosol | GO:0009506 plasmodesma | GO:0009505 plant-type cell wall | GO:0005794 Golgi apparatuspfam03330 DPBB_1 | pfam01357 Pollen_allerg_1NA
Psat7g099800	47.7581	1.42871	0.000631865	gi|502142153|ref|XP_004504817.1| PREDICTED: ABC transporter G family member 11-like	GO:0006200 ATP catabolic processGO:0009536 plastid | GO:0016020 membraneGO:0005524 ATP binding | GO:0016887 ATPase activity-pfam01061 ABC2_membrane | pfam00005 ABC_tran | pfam12698 ABC2_membrane_3
Psat1g086480	753.984	1.42511	3.36596e-05	gi|37051111|dbj|BAC81652.1| short-chain alcohol dehydrogenase A	GO:0042742 defense response to bacterium | GO:0055114 oxidation-reduction processGO:0047044 androstan-3-alpha17-beta-diol dehydrogenase activity-pfam00106 adh_short | pfam13561 adh_short_C2NA
Psat7g055960	74.3748	1.42338	0.000526735	gi|502140182|ref|XP_004504096.1| PREDICTED: uncharacterized protein LOC101514280	GO:0009073 aromatic amino acid family biosynthetic processGO:0009534 chloroplast thylakoidGO:0003849 3-deoxy-7-phosphoheptulonate synthase activity
Psat5g274680	43.97	1.42217	0.00464652	gi|922393513|ref|XP_013465164.1| glutaredoxin-C1 protein	GO:0009863 salicylic acid mediated signaling pathway | GO:0009867 jasmonic acid mediated signaling pathway | GO:0045454 cell redox homeostasis | GO:0055114 oxidation-reduction processGO:0016747 transferase activity transferring acyl groups other than amino-acyl groups | GO:0009055 electron carrier activity | GO:0015035 protein disulfide oxidoreductase activity-pfam00462 GlutaredoxinNA
Psat2g182040	264.445	1.4197	5.59737e-06	gi|357481633|ref|XP_003611102.1| calcium-dependent lipid-binding (CaLB domain) family protein	GO:0055114 oxidation-reduction process | GO:0006979 response to oxidative stressGO:0009506 plasmodesmaGO:0004602 glutathione peroxidase activity-pfam08372 PRT_C | pfam00168 C2
Psat6g200280	64.2643	1.41953	0.00887396	gi|357444071|ref|XP_003592313.1| MATE efflux family protein	GO:0006855 drug transmembrane transport | GO:0003156 regulation of organ formation | GO:0055072 iron ion homeostasis | GO:0009624 response to nematodeGO:0016021 integral to membrane | GO:0017119 Golgi transport complex | GO:0005886 plasma membraneGO:0015238 drug transmembrane transporter activity | GO:0015297 antiporter activity-pfam01554 MatE | pfam06728 PIG-U | pfam05231 MASE1
Psat0ss1776g0040	111.264	1.41424	7.179e-05	gi|828296373|ref|XP_012568634.1| PREDICTED: receptor-like protein 12	GO:0016310 phosphorylationGO:0016301 kinase activity2.7.11.1 pfam13855 LRR_8 | pfam08263 LRRNT_2 | pfam12799 LRR_4
Psat6g016400	159.084	1.41179	1.78361e-06	gi|217072154|gb|ACJ84437.1| unknown	GO:0006979 response to oxidative stress | GO:0009414 response to water deprivation | GO:0010117 photoprotection | GO:0009409 response to cold | GO:0009611 response to wounding | GO:0042538 hyperosmotic salinity response | GO:0035264 multicellular organism growth | GO:0055062 phosphate ion homeostasis | GO:0010200 response to chitin | GO:0015979 photosynthesis | GO:0009644 response to high light i…
Psat5g173760	64.2362	1.41065	0.00214681	gi|922366683|ref|XP_013455508.1| STIG1-like protein	GO:0005576 extracellular regionpfam04885 Stig1NA
Psat3g062000	123.655	1.40989	3.62198e-07	gi|217075278|gb|ACJ85999.1| unknown	GO:0009723 response to ethylene stimulus | GO:0009734 auxin mediated signaling pathway | GO:0006355 regulation of transcription DNA-dependent | GO:0009791 post-embryonic developmentGO:0005634 nucleusGO:0042802 identical protein binding | GO:0046983 protein dimerization activity-pfam02309 AUX_IAANA
Psat5g248000	541.039	1.40567	5.85972e-06	gi|357452511|ref|XP_003596532.1| calcium-binding EF-hand protein	GO:0009611 response to wounding | GO:0009612 response to mechanical stimulus | GO:0010200 response to chitin | GO:0051336 regulation of hydrolase activity | GO:0009733 response to auxin stimulus | GO:0080167 response to karrikinGO:0009506 plasmodesma | GO:0005886 plasma membrane | GO:0005634 nucleus | GO:0005829 cytosolGO:0005507 copper ion binding | GO:0005509 calcium ion binding | GO:0030234 en…
Psat5g055880	105.846	1.40464	0.000170169	gi|502137278|ref|XP_004503031.1| PREDICTED: uncharacterized protein LOC101488652	NA
Psat5g068120	51.4073	1.40448	0.00137061	gi|922382592|ref|XP_013461523.1| hypothetical protein MTR_3g094130
Psat1g031840	162.959	1.40165	2.30955e-06	gi|357499799|ref|XP_003620188.1| Lipid transfer protein	GO:0010951 negative regulation of endopeptidase activityGO:0004866 endopeptidase inhibitor activity-pfam00197 Kunitz_legumeNA
Psat5g035400	79.1772	1.39469	0.00887396	gi|357465791|ref|XP_003603180.1| WRKY family transcription factor	GO:0009867 jasmonic acid mediated signaling pathway | GO:0032107 regulation of response to nutrient levels | GO:0048527 lateral root development | GO:0050832 defense response to fungus | GO:0043620 regulation of DNA-dependent transcription in response to stressGO:0043565 sequence-specific DNA binding | GO:0003700 sequence-specific DNA binding transcription factor activity-pfam03106 WRKYNA
Psat0s3007g0040	930.932	1.39216	2.59219e-08	gi|502126773|ref|XP_004499431.1| PREDICTED: ABC transporter A family member 2	GO:0006200 ATP catabolic process | GO:0015908 fatty acid transport | GO:0048316 seed developmentGO:0009536 plastid | GO:0016021 integral to membraneGO:0016887 ATPase activity | GO:0015245 fatty acid transporter activity | GO:0005524 ATP binding-pfam00005 ABC_tran | pfam12698 ABC2_membrane_3 | pfam13558 SbcCD_C
Psat1g050960	56.9729	1.39023	0.00319414	gi|922354853|ref|XP_013453240.1| high-affinity potassium transporter	GO:0071805 potassium ion transmembrane transport | GO:0009651 response to salt stress | GO:0006814 sodium ion transportGO:0016021 integral to membraneGO:0015079 potassium ion transmembrane transporter activity-pfam02386 TrkH
Psat6g113600	94.7232	1.38971	1.96965e-05	gi|922403248|ref|XP_013468759.1| E3 ubiquitin ligase PUB14	GO:0016567 protein ubiquitinationGO:0000151 ubiquitin ligase complexGO:0004842 ubiquitin-protein ligase activity-pfam04564 U-box | pfam13646 HEAT_2 | pfam05659 RPW8NA
Psat4g003720	1565.13	1.38562	1.99171e-11	gi|502149639|ref|XP_004507609.1| PREDICTED: cytochrome b561 and DOMON domain-containing protein At4g17280-like isoform X1	GO:0016021 integral to membrane | GO:0009506 plasmodesma | GO:0005886 plasma membranepfam04526 DUF568
Psat4g086600	47.1851	1.38418	0.0160173	gi|922326217|ref|XP_013442501.1| MAP kinase kinase kinase 20	GO:0006629 lipid metabolic process | GO:0006468 protein phosphorylation | GO:0009414 response to water deprivation | GO:0000302 response to reactive oxygen species | GO:0009651 response to salt stress | GO:0048235 pollen sperm cell differentiation | GO:0009409 response to coldGO:0005886 plasma membraneGO:0004674 protein serine/threonine kinase activity | GO:0005524 ATP binding | GO:0008081 phosph…
Psat5g063600	98.3803	1.3817	1.52972e-06	gi|357464537|ref|XP_003602550.1| autophagy-related protein	GO:0006418 tRNA aminoacylation for protein translationGO:0004812 aminoacyl-tRNA ligase activity | GO:0005524 ATP binding-pfam10033 ATG13NA
Psat5g089480	50.63	1.38144	0.0036998	gi|357463393|ref|XP_003601978.1| inactive TPR repeat thioredoxin TTL3-like protein	GO:0045454 cell redox homeostasis | GO:0009789 positive regulation of abscisic acid mediated signaling pathway | GO:0009651 response to salt stressGO:0005739 mitochondrionpfam13414 TPR_11 | pfam13432 TPR_16 | pfam00515 TPR_1 | pfam07719 TPR_2 | pfam13424 TPR_12 | pfam13371 TPR_9 | pfam13431 TPR_17NA
Psat0s4118g0160	117.524	1.37849	0.000576743	gi|388499808|gb|AFK37970.1| unknown	GO:0009414 response to water deprivation | GO:0006869 lipid transport | GO:0012501 programmed cell deathGO:0005768 endosome | GO:0005794 Golgi apparatus | GO:0005886 plasma membrane | GO:0005802 transGOlgi networkGO:0008289 lipid binding-pfam00234 Tryp_alpha_amyl | pfam14368 LTP_2NA
Psat7g024720	766.032	1.37308	5.80197e-12	gi|502138967|ref|XP_004503595.1| PREDICTED: B2 protein-like	GO:0031348 negative regulation of defense response | GO:0006499 N-terminal protein myristoylation | GO:0009867 jasmonic acid mediated signaling pathway | GO:0009862 systemic acquired resistance salicylic acid mediated signaling pathway | GO:0010363 regulation of plant-type hypersensitive response | GO:0006612 protein targeting to membrane | GO:0050832 defense response to fungus | GO:0043069 negat…
Psat4g106160	1263.95	1.36811	0.000119739	gi|502153803|ref|XP_004509468.1| PREDICTED: uncharacterized protein LOC101498991	GO:0005975 carbohydrate metabolic processGO:0004553 hydrolase activity hydrolyzing O-glycosyl compounds-NA
Psat5g144600	99.4094	1.36674	3.78238e-05	gi|502129771|ref|XP_004500420.1| PREDICTED: protein YLS9	GO:0009506 plasmodesma | GO:0005886 plasma membranepfam03168 LEA_2NA
Psat5g190680	170.14	1.36629	8.77418e-06	gi|922378278|ref|XP_013459378.1| ABC transporter A family protein	GO:0006200 ATP catabolic processGO:0009506 plasmodesma | GO:0005886 plasma membraneGO:0005524 ATP binding | GO:0016887 ATPase activity-pfam13732 DUF4162NA
Psat7g159800	143.619	1.36576	5.46508e-06	gi|922328287|ref|XP_013443536.1| myb-related transcription factor	GO:2000652 regulation of secondary cell wall biogenesis | GO:0046686 response to cadmium ion | GO:0010200 response to chitin | GO:0009733 response to auxin stimulus | GO:0009723 response to ethylene stimulus | GO:0009651 response to salt stress | GO:0009737 response to abscisic acid stimulus | GO:0009753 response to jasmonic acid stimulusGO:0005634 nucleusGO:0003677 DNA binding | GO:0003682 chrom…
Psat1g022240	95.4956	1.3635	6.0888e-06	gi|388522945|gb|AFK49534.1| unknown	GO:0042538 hyperosmotic salinity response | GO:0009409 response to cold | GO:0006810 transport | GO:0009408 response to heat | GO:0009416 response to light stimulusGO:0005794 Golgi apparatus | GO:0009506 plasmodesma | GO:0005886 plasma membrane | GO:0005774 vacuolar membrane | GO:0005783 endoplasmic reticulum | GO:0005739 mitochondrionGO:0005215 transporter activity-pfam08212 Lipocalin_2 | pfam00…
Psat6g108120	663.585	1.35881	2.25869e-10	gi|357440101|ref|XP_003590328.1| syntaxin of plants 122 protein	GO:0010119 regulation of stomatal movement | GO:0009867 jasmonic acid mediated signaling pathway | GO:0051245 negative regulation of cellular defense response | GO:0010148 transpiration | GO:0072661 protein targeting to plasma membrane | GO:0010363 regulation of plant-type hypersensitive response | GO:0072660 maintenance of protein location in plasma membrane | GO:0050832 defense response to fung…
Psat4g052600	157.942	1.35305	0.00402444	gi|357477467|ref|XP_003609019.1| WRKY family transcription factor	GO:0006355 regulation of transcription DNA-dependent | GO:0006952 defense responseGO:0003700 sequence-specific DNA binding transcription factor activity | GO:0043565 sequence-specific DNA binding-pfam03106 WRKYNA
Psat6g197840	560.298	1.34939	0.000161856	gi|357444011|ref|XP_003592283.1| PAR1 protein	NA
Psat1g152800	467.469	1.3485	2.63031e-07	gi|922389672|ref|XP_013463259.1| C2 domain protein	GO:0000326 protein storage vacuole | GO:0005783 endoplasmic reticulum | GO:0005886 plasma membranepfam00168 C2 | pfam06816 NODNA
Psat2g021480	157.006	1.347	3.37748e-06	gi|357493723|ref|XP_003617150.1| tyrosine kinase family protein	GO:0046777 protein autophosphorylation | GO:0050832 defense response to fungus | GO:0052033 pathogen-associated molecular pattern dependent induction by symbiont of host innate immune responseGO:0005730 nucleolus | GO:0009536 plastid | GO:0005886 plasma membraneGO:0004674 protein serine/threonine kinase activity | GO:0004713 protein tyrosine kinase activity | GO:0005524 ATP binding2.7.11.1 pfam00…
Psat4g043720	91.9894	1.34509	0.0032424	gi|571454228|ref|XP_006579726.1| PREDICTED: protein FON2 SPARE1	GO:0007275 multicellular organismal development | GO:0030154 cell differentiationGO:0005576 extracellular region
Psat5g058640	222.783	1.34403	0.00620601	gi|357464803|ref|XP_003602683.1| NAC-like transcription factor	GO:0001666 response to hypoxia | GO:0009751 response to salicylic acid stimulus | GO:0009753 response to jasmonic acid stimulus | GO:0009620 response to fungus | GO:0009416 response to light stimulus | GO:0009611 response to wounding | GO:0006355 regulation of transcription DNA-dependent | GO:0008361 regulation of cell size | GO:0009744 response to sucrose stimulus | GO:0009788 negative regulatio…
Psat5g260880	115.636	1.33728	6.12616e-06	gi|357453227|ref|XP_003596890.1| E3 ubiquitin-protein ligase PUB22-like protein	GO:0009414 response to water deprivation | GO:0002679 respiratory burst involved in defense response | GO:0010200 response to chitin | GO:0015824 proline transport | GO:0051865 protein autoubiquitinationGO:0005829 cytosol | GO:0000151 ubiquitin ligase complexGO:0004842 ubiquitin-protein ligase activity-pfam04564 U-box | pfam13445 zf-RING_LisH | pfam11789 zf-NseNA
Psat0s4009g0080	44.6717	1.33725	0.0262007	gi|502181916|ref|XP_004516906.1| PREDICTED: uncharacterized protein LOC101499882	NA
Psat2g070840	174.651	1.33704	0.000784748	gi|357489713|ref|XP_003615144.1| phosphate-responsive 1 family protein	GO:0009741 response to brassinosteroid stimulus | GO:0050832 defense response to fungus | GO:0001666 response to hypoxia | GO:0040007 growthGO:0009505 plant-type cell wall | GO:0005794 Golgi apparatus | GO:0009506 plasmodesma | GO:0016020 membrane | GO:0005829 cytosolpfam04674 Phi_1NA
Psat2g179600	51.2507	1.33075	0.0401906	gi|357481907|ref|XP_003611239.1| DUF1442 family protein	NA
Psat3g142320	324.009	1.32996	0.00490483	gi|502103636|ref|XP_004492330.1| PREDICTED: uncharacterized protein LOC101498909	NA
Psat1g118880	55.6752	1.32368	0.0124862	gi|357498995|ref|XP_003619786.1| LRR receptor-like kinase family protein	GO:0048281 inflorescence morphogenesis | GO:0010103 stomatal complex morphogenesis | GO:0009960 endosperm development | GO:0010148 transpiration | GO:0009944 polarity specification of adaxial/abaxial axis | GO:0001558 regulation of cell growth | GO:0009664 plant-type cell wall organization | GO:0030155 regulation of cell adhesion | GO:0050832 defense response to fungus | GO:0042742 defense respon…
Psat6g103200	542.92	1.31257	5.10623e-07	gi|922399743|ref|XP_013467010.1| EF hand calcium-binding family protein	GO:0051645 Golgi localization | GO:0019722 calcium-mediated signaling | GO:0009612 response to mechanical stimulus | GO:0051646 mitochondrion localization | GO:0060151 peroxisome localization | GO:0030048 actin filament-based movementGO:0005886 plasma membrane | GO:0005634 nucleus | GO:0005829 cytosolGO:0004871 signal transducer activity | GO:0005509 calcium ion binding-pfam13499 EF_hand_5 | pfam…
Psat5g137240	121.079	1.31212	0.00032693	gi|914748588|gb|AKV94657.1| sulfate transporter 1.2-like protein	GO:0009970 cellular response to sulfate starvation | GO:0080160 selenate transportGO:0009506 plasmodesma | GO:0016021 integral to membraneGO:0008271 secondary active sulfate transmembrane transporter activity-pfam00916 Sulfate_transp | pfam13792 Sulfate_tra_GLY | pfam01740 STAS | pfam12822 DUF3816 | pfam13466 STAS_2
Psat6g018120	76.4286	1.30245	0.0281757	gi|357437575|ref|XP_003589063.1| ZCF37
Psat2g165960	161.006	1.29971	0.0230527	gi|357482971|ref|XP_003611772.1| patatin-like phospholipase	GO:0006629 lipid metabolic process | GO:0010311 lateral root formation | GO:0009737 response to abscisic acid stimulusGO:0009507 chloroplastGO:0045735 nutrient reservoir activity | GO:0004620 phospholipase activity-pfam01734 PatatinNA
Psat6g168280	98.3175	1.29856	0.0157415	gi|922347449|ref|XP_013450635.1| anaphase-promoting complex subunit 11 RING-H2 finger protein	GO:0008270 zinc ion binding-pfam13639 zf-RING_2 | pfam12678 zf-rbx1 | pfam13923 zf-C3HC4_2 | pfam00097 zf-C3HC4 | pfam13920 zf-C3HC4_3 | pfam11793 FANCL_C | pfam08746 zf-RING-like
Psat1g166040	633.749	1.29677	2.16787e-17	gi|357448669|ref|XP_003594610.1| FAD-binding berberine family protein	GO:0006979 response to oxidative stress | GO:0010363 regulation of plant-type hypersensitive response | GO:0055114 oxidation-reduction process | GO:0009611 response to wounding | GO:0002679 respiratory burst involved in defense response | GO:0010200 response to chitin | GO:0006612 protein targeting to membrane | GO:0043069 negative regulation of programmed cell death | GO:0030968 endoplasmic reti…
Psat7g243480	94.4454	1.2967	2.29921e-05	gi|502146861|ref|XP_004506640.1| PREDICTED: uncharacterized protein At1g04910-like	GO:0030968 endoplasmic reticulum unfolded protein responseGO:0005794 Golgi apparatus | GO:0009507 chloroplastGO:0016757 transferase activity transferring glycosyl groups-pfam10250 O-FucT
Psat5g206920	147.569	1.29345	0.000308063	gi|357457727|ref|XP_003599144.1| transmembrane protein	NA
Psat2g166720	49.9424	1.29293	0.00730982	gi|502160827|ref|XP_004511917.1| PREDICTED: nicotinate phosphoribosyltransferase 2-like isoform X1	GO:0019358 nicotinate nucleotide salvage | GO:0009435 NAD biosynthetic processGO:0004516 nicotinate phosphoribosyltransferase activity | GO:0004514 nicotinate-nucleotide diphosphorylase (carboxylating) activity2.4.2.11 pfam04095 NAPRTaseNA
Psat2g033760	131.444	1.29232	0.000735002	gi|357492609|ref|XP_003616593.1| nematode resistance HSPRO2-like protein	GO:0006979 response to oxidative stress | GO:0035556 intracellular signal transduction | GO:0009751 response to salicylic acid stimulus | GO:0009693 ethylene biosynthetic process | GO:0002679 respiratory burst involved in defense response | GO:0010200 response to chitin | GO:0009816 defense response to bacterium incompatible interactionGO:0005739 mitochondrionGO:0005515 protein binding-pfam07014 …
Psat1g186560	962.758	1.28689	0.00424324	gi|357447515|ref|XP_003594033.1| 1-deoxy-D-xylulose-5-phosphate synthase	GO:0015995 chlorophyll biosynthetic process | GO:0016114 terpenoid biosynthetic process | GO:0009228 thiamine biosynthetic process | GO:0052865 1-deoxy-D-xylulose 5-phosphate biosynthetic processGO:0009570 chloroplast stromaGO:0046872 metal ion binding | GO:0008661 1-deoxy-D-xylulose-5-phosphate synthase activity2.2.1.7 pfam13292 DXP_synthase_N | pfam02779 Transket_pyr | pfam02780 Transketolase_C…
Psat4g203680	667.684	1.28397	2.71865e-11	gi|922332312|ref|XP_013444147.1| vacuolar iron transporter-like protein	GO:0034755 iron ion transmembrane transport | GO:0071421 manganese ion transmembrane transportGO:0010168 ER body | GO:0016021 integral to membrane | GO:0005634 nucleus | GO:0005783 endoplasmic reticulumGO:0005515 protein binding | GO:0005381 iron ion transmembrane transporter activity | GO:0005384 manganese ion transmembrane transporter activity-pfam01988 VIT1
Psat2g026840	917.72	1.28204	0.000226214	gi|357493031|ref|XP_003616804.1| hypothetical protein MTR_5g084460	GO:0010501 RNA secondary structure unwinding | GO:0032508 DNA duplex unwinding | GO:0009414 response to water deprivation | GO:0009651 response to salt stress | GO:0009409 response to cold | GO:0010119 regulation of stomatal movement | GO:0010228 vegetative to reproductive phase transition of meristem | GO:0000380 alternative nuclear mRNA splicing via spliceosome | GO:0006406 mRNA export from nuc…
Psat6g205760	1057.16	1.28193	8.42518e-08	gi|502119648|ref|XP_004496690.1| PREDICTED: leucine-rich repeat extensin-like protein 6 isoform X3	GO:0016310 phosphorylationGO:0009505 plant-type cell wall | GO:0009506 plasmodesma | GO:0016023 cytoplasmic membrane-bounded vesicleGO:0016301 kinase activity | GO:0005515 protein binding | GO:0005199 structural constituent of cell wall-pfam13855 LRR_8 | pfam08263 LRRNT_2
Psat5g294760	219.428	1.28143	3.62198e-07	gi|357454713|ref|XP_003597637.1| hypothetical protein MTR_2g100440	GO:0051301 cell divisionGO:0033597 mitotic checkpoint complexGO:0019900 kinase binding-NA
Psat2g013440	71.1899	1.27523	0.00011877	gi|502183056|ref|XP_004517051.1| PREDICTED: probable disease resistance protein At1g52660 isoform X1	GO:0006952 defense response | GO:0007165 signal transduction | GO:0008152 metabolic processGO:0043531 ADP binding | GO:0005524 ATP binding | GO:0017111 nucleoside-triphosphatase activity-pfam01582 TIR | pfam13676 TIR_2NA
Psat6g053920	37.2768	1.2751	0.0241295	gi|922402677|ref|XP_013468474.1| NAC transcription factor-like protein	GO:0010223 secondary shoot formation | GO:0010160 formation of organ boundary | GO:0010072 primary shoot apical meristem specification | GO:0006355 regulation of transcription DNA-dependent | GO:0048504 regulation of timing of organ formation | GO:0048366 leaf developmentGO:0003677 DNA binding-pfam02365 NAMNA
Psat1g194640	55.3142	1.2747	0.00100837	gi|922388056|ref|XP_013462611.1| transmembrane protein
Psat5g275000	120.393	1.27394	0.0293895	gi|922393561|ref|XP_013465188.1| bZIP family transcription factor	GO:0045893 positive regulation of transcription DNA-dependent | GO:0009410 response to xenobiotic stimulus | GO:0009555 pollen development | GO:0030968 endoplasmic reticulum unfolded protein responseGO:0005634 nucleusGO:0043565 sequence-specific DNA binding | GO:0003700 sequence-specific DNA binding transcription factor activity-pfam00170 bZIP_1 | pfam07716 bZIP_2 | pfam03131 bZIP_Maf | pfam05266…
Psat4g124720	67.2149	1.26976	0.0133771	gi|922335895|ref|XP_013445937.1| transmembrane protein
Psat2g177360	62.6596	1.26392	0.00447093	gi|357482127|ref|XP_003611349.1| transmembrane protein	GO:0030247 polysaccharide binding
Psat0s3829g0080	39.0953	1.26331	0.019025	gi|357493973|ref|XP_003617275.1| DUF4228 domain protein	GO:0005634 nucleus | GO:0005739 mitochondrionpfam14009 DUF4228NA
Psat5g038120	218.253	1.26189	0.00225605	gi|922383094|ref|XP_013461770.1| C2H2-type zinc finger protein	GO:0006979 response to oxidative stress | GO:0009414 response to water deprivation | GO:0010117 photoprotection | GO:0009409 response to cold | GO:0009611 response to wounding | GO:0042538 hyperosmotic salinity response | GO:0035264 multicellular organism growth | GO:0055062 phosphate ion homeostasis | GO:0010200 response to chitin | GO:0015979 photosynthesis | GO:0009644 response to high light i…
Psat3g028080	95.0707	1.26068	0.000137419	gi|502093009|ref|XP_004489857.1| PREDICTED: calcium-dependent protein kinase 26-like	GO:0046777 protein autophosphorylationGO:0005509 calcium ion binding | GO:0005524 ATP binding | GO:0004674 protein serine/threonine kinase activity2.7.11.1 pfam00069 Pkinase | pfam07714 Pkinase_Tyr | pfam13499 EF_hand_5 | pfam13833 EF_hand_6 | pfam00036 efhand | pfam13405 EF_hand_4 | pfam06293 Kdo | pfam13202 EF_hand_3NA
Psat5g291120	505.912	1.2497	1.89397e-06	gi|357454547|ref|XP_003597554.1| hydroxyproline-rich glycoprotein family protein	GO:0005829 cytosol | GO:0005634 nucleus | GO:0005886 plasma membrane
Psat2g070920	126.469	1.24953	0.00173668	gi|357489713|ref|XP_003615144.1| phosphate-responsive 1 family protein	GO:0009741 response to brassinosteroid stimulus | GO:0050832 defense response to fungus | GO:0001666 response to hypoxia | GO:0040007 growthGO:0009505 plant-type cell wall | GO:0005794 Golgi apparatus | GO:0009506 plasmodesma | GO:0016020 membrane | GO:0005829 cytosolpfam04674 Phi_1
Psat0s3979g0160	210.012	1.24699	1.16167e-09	gi|922329179|ref|XP_003627687.2| disease resistance protein (TIR-NBS-LRR class)	GO:0006952 defense response | GO:0007165 signal transduction | GO:0008152 metabolic processGO:0043531 ADP binding | GO:0005524 ATP binding | GO:0017111 nucleoside-triphosphatase activity-NA
Psat4g053520	737.408	1.2457	7.2925e-05	gi|357477429|ref|XP_003609000.1| SPFH/band 7/PHB domain membrane-associated family protein	GO:0050832 defense response to fungusGO:0005794 Golgi apparatus | GO:0009506 plasmodesma | GO:0005774 vacuolar membrane | GO:0009507 chloroplast | GO:0005739 mitochondrionGO:0043424 protein histidine kinase binding-pfam01145 Band_7 | pfam02833 DHHA2NA
Psat2g158800	41.4977	1.24232	0.0447235	gi|357483491|ref|XP_003612032.1| ubiquitin-protein ligase	GO:0016567 protein ubiquitinationGO:0009507 chloroplast | GO:0000151 ubiquitin ligase complexGO:0004842 ubiquitin-protein ligase activity | GO:0070696 transmembrane receptor protein serine/threonine kinase binding-pfam04564 U-boxNA
Psat7g169720	218.904	1.24182	1.40455e-09	gi|357447029|ref|XP_003593790.1| rhodanese/cell cycle control phosphatase superfamily protein	GO:0009611 response to wounding | GO:0008152 metabolic process | GO:0007568 aging | GO:0009753 response to jasmonic acid stimulus | GO:0006979 response to oxidative stressGO:0005737 cytoplasmGO:0004792 thiosulfate sulfurtransferase activity | GO:0005515 protein binding-pfam00581 RhodaneseNA
Psat1g066080	791.625	1.24035	1.82178e-07	gi|502148850|ref|XP_004507294.1| PREDICTED: alpha-1	GO:0033356 UDP-L-arabinose metabolic process | GO:0009651 response to salt stress | GO:0030244 cellulose biosynthetic process | GO:0071669 plant-type cell wall organization or biogenesis | GO:0009555 pollen development | GO:0046686 response to cadmium ionGO:0005618 cell wall | GO:0000138 Golgi trans cisterna | GO:0005774 vacuolar membrane | GO:0022626 cytosolic ribosome | GO:0005634 nucleusGO:005…
Psat6g195960	201.593	1.23868	0.000562524	gi|357443829|ref|XP_003592192.1| heavy metal transport/detoxification superfamily protein	GO:0030001 metal ion transportGO:0046872 metal ion binding-NA
Psat6g069160	225.785	1.23702	0.0002159	gi|922334640|ref|XP_013445310.1| MYND finger protein	GO:0006511 ubiquitin-dependent protein catabolic process | GO:0048364 root development | GO:0009867 jasmonic acid mediated signaling pathway | GO:0042742 defense response to bacterium | GO:0009611 response to wounding | GO:0009908 flower development | GO:0016567 protein ubiquitination | GO:0048366 leaf development | GO:0016579 protein deubiquitination | GO:0008283 cell proliferationGO:0008270 zin…
Psat3g105520	133.242	1.23678	0.00510939	gi|502105406|ref|XP_004492798.1| PREDICTED: WRKY transcription factor 22-like	GO:0006952 defense response | GO:0006355 regulation of transcription DNA-dependent | GO:0010200 response to chitin | GO:0010150 leaf senescence | GO:0007165 signal transductionGO:0043531 ADP binding | GO:0043565 sequence-specific DNA binding | GO:0003700 sequence-specific DNA binding transcription factor activity-pfam03106 WRKYNA
Psat6g021760	233.069	1.23333	0.0493485	gi|502125257|ref|XP_004498864.1| PREDICTED: uncharacterized protein LOC101497076	GO:0005886 plasma membraneGO:0003676 nucleic acid binding | GO:0000166 nucleotide binding-NA
Psat4g014160	365.889	1.22998	0.000268293	gi|357479481|ref|XP_003610026.1| auxin efflux carrier family transporter	GO:0009749 response to glucose stimulus | GO:0048766 root hair initiation | GO:0009958 positive gravitropism | GO:0010082 regulation of root meristem growth | GO:0048767 root hair elongation | GO:0010315 auxin efflux | GO:0009926 auxin polar transport | GO:0009416 response to light stimulus | GO:0055085 transmembrane transport | GO:0009723 response to ethylene stimulus | GO:0009942 longitudinal a…
Psat6g194440	440.599	1.22776	2.41124e-10	gi|502119079|ref|XP_004496497.1| PREDICTED: ABC transporter C family member 10-like	GO:0055085 transmembrane transport | GO:0006200 ATP catabolic processGO:0016021 integral to membrane | GO:0005774 vacuolar membraneGO:0042626 ATPase activity coupled to transmembrane movement of substances | GO:0005524 ATP binding3.6.3.44 pfam00664 ABC_membrane | pfam00005 ABC_tran | pfam07673 DUF1602
Psat7g046200	55.0066	1.22552	0.00254374	gi|357519937|ref|XP_003630257.1| cysteine desulfurylase	GO:0008152 metabolic processGO:0030170 pyridoxal phosphate binding | GO:0008483 transaminase activity | GO:0031071 cysteine desulfurase activity-pfam00266 Aminotran_5NA
Psat1g084840	555.011	1.2193	8.0139e-10	gi|37959340|gb|AAP68451.1| chitinase class III-1	GO:0005975 carbohydrate metabolic process | GO:0006032 chitin catabolic process | GO:0050832 defense response to fungusGO:0016023 cytoplasmic membrane-bounded vesicleGO:0004568 chitinase activity3.2.1.14 pfam00704 Glyco_hydro_18NA
Psat4g088800	1145.17	1.2172	0.00429442	gi|828326343|ref|XP_012573657.1| PREDICTED: L-ascorbate oxidase homolog	GO:0055114 oxidation-reduction process | GO:0080167 response to karrikin | GO:0010227 floral organ abscissionGO:0009505 plant-type cell wall | GO:0009506 plasmodesma | GO:0005576 extracellular region | GO:0016020 membraneGO:0016491 oxidoreductase activity | GO:0005507 copper ion binding | GO:0030599 pectinesterase activity-pfam07732 Cu-oxidase_3 | pfam00394 Cu-oxidase | pfam07731 Cu-oxidase_2NA
Psat3g155320	47.2366	1.21682	0.00810732	gi|217072958|gb|ACJ84839.1| unknown	GO:0010440 stomatal lineage progression | GO:0000079 regulation of cyclin-dependent protein kinase activityGO:0004693 cyclin-dependent protein kinase activity | GO:0019901 protein kinase binding-pfam08613 Cyclin | pfam00134 Cyclin_NNA
Psat4g026720	68.7827	1.21675	0.00416361	gi|502150952|ref|XP_004508205.1| PREDICTED: UDP-glucuronic acid decarboxylase 2-like	GO:0042732 D-xylose metabolic process | GO:0019305 dTDP-rhamnose biosynthetic processGO:0005829 cytosol | GO:0000139 Golgi membrane | GO:0005768 endosome | GO:0005774 vacuolar membrane | GO:0005802 transGOlgi network | GO:0005886 plasma membraneGO:0048040 UDP-glucuronate decarboxylase activity | GO:0050662 coenzyme binding | GO:0008460 dTDP-glucose 46-dehydratase activity-pfam01370 Epimerase | pf…
Psat5g288320	375.77	1.21123	2.53887e-10	gi|357454367|ref|XP_003597464.1| hypothetical protein MTR_2g098340	GO:0006952 defense response | GO:0006915 apoptotic processGO:0005886 plasma membraneGO:0043531 ADP binding | GO:0005524 ATP binding-NA
Psat5g011840	45.0442	1.21108	0.0318047	gi|922384069|ref|XP_013462255.1| DUF241 domain protein	GO:0009536 plastidNA
Psat6g208880	62.5092	1.20976	0.00100189	gi|357444317|ref|XP_003592436.1| cysteine-rich receptor-kinase-like protein	GO:0010413 glucuronoxylan metabolic process | GO:0006468 protein phosphorylation | GO:0015706 nitrate transport | GO:0010106 cellular response to iron ion starvation | GO:0006826 iron ion transport | GO:0045492 xylan biosynthetic process | GO:0010167 response to nitrateGO:0005576 extracellular region | GO:0009507 chloroplast | GO:0005886 plasma membraneGO:0004674 protein serine/threonine kinase a…
Psat6g223120	36.3576	1.20756	0.0302716	gi|357444585|ref|XP_003592570.1| DUF4228 domain protein	GO:0009507 chloroplastpfam14009 DUF4228NA
Psat7g149480	142.816	1.20745	0.0325486	gi|828322085|ref|XP_004506604.2| PREDICTED: 21 kDa protein-like	GO:0043086 negative regulation of catalytic activityGO:0030599 pectinesterase activity | GO:0004857 enzyme inhibitor activity-pfam04043 PMEINA
Psat7g174960	271.13	1.20386	1.50046e-06	gi|922368647|ref|XP_013456488.1| NBS-LRR type disease resistance protein	GO:0006952 defense response | GO:0008152 metabolic processGO:0017111 nucleoside-triphosphatase activity | GO:0043531 ADP binding | GO:0005524 ATP binding-pfam00931 NB-ARC | pfam13173 AAA_14 | pfam13401 AAA_22NA
Psat5g104360	227.86	1.20336	5.80701e-08	gi|828314610|ref|XP_012571793.1| PREDICTED: nudix hydrolase 2 isoform X1	GO:0009611 response to wounding | GO:0006979 response to oxidative stress | GO:0080151 positive regulation of salicylic acid mediated signaling pathway | GO:0051707 response to other organism | GO:0008152 metabolic processGO:0046872 metal ion binding | GO:0035529 NADH pyrophosphatase activity | GO:0051287 NAD binding3.6.1.13 | 3.6.1.22 pfam00293 NUDIX | pfam13256 DUF4047NA
Psat7g125680	226.531	1.20187	1.64398e-07	gi|922363306|ref|XP_003607943.2| PLC-like phosphodiesterase superfamily protein	GO:0006629 lipid metabolic process | GO:0006468 protein phosphorylationGO:0009506 plasmodesma | GO:0046658 anchored to plasma membrane | GO:0016023 cytoplasmic membrane-bounded vesicleGO:0004674 protein serine/threonine kinase activity | GO:0005524 ATP binding | GO:0008081 phosphoric diester hydrolase activity-NA
Psat2g017000	225.761	1.20159	3.08348e-08	gi|922357444|ref|XP_003617399.2| eukaryotic aspartyl protease family protein	GO:0009414 response to water deprivation | GO:0006508 proteolysis | GO:0010200 response to chitin | GO:0050832 defense response to fungus | GO:0080167 response to karrikin | GO:0009737 response to abscisic acid stimulusGO:0009506 plasmodesma | GO:0009505 plant-type cell wall | GO:0016023 cytoplasmic membrane-bounded vesicle | GO:0005576 extracellular region | GO:0016020 membraneGO:0003677 DNA bin…
Psat1g086000	559.866	1.20127	0.00608488	gi|37051111|dbj|BAC81652.1| short-chain alcohol dehydrogenase A	GO:0055114 oxidation-reduction processGO:0047044 androstan-3-alpha17-beta-diol dehydrogenase activity-pfam00106 adh_short | pfam13561 adh_short_C2 | pfam08659 KR | pfam01370 EpimeraseNA
Psat6g038880	57.9594	1.19932	0.0428484	gi|502124152|ref|XP_004498408.1| PREDICTED: probable protein phosphatase 2C 51	GO:0048838 release of seed from dormancy | GO:0010119 regulation of stomatal movement | GO:0009414 response to water deprivation | GO:0010030 positive regulation of seed germination | GO:0010150 leaf senescence | GO:0009658 chloroplast organization | GO:0009409 response to cold | GO:0009408 response to heat | GO:0009788 negative regulation of abscisic acid mediated signaling pathway | GO:0006470 …
Psat5g270960	165.764	1.19924	3.53873e-08	gi|922393394|ref|XP_013465105.1| cyclin-dependent kinase	GO:0046777 protein autophosphorylationGO:0005886 plasma membraneGO:0005524 ATP binding | GO:0004674 protein serine/threonine kinase activity2.7.11.22 | 2.7.11.1 pfam00069 Pkinase | pfam07714 Pkinase_TyrNA
Psat2g042000	110.173	1.19126	0.0119429	gi|502096675|ref|XP_004490807.1| PREDICTED: calcium-binding protein CML24	GO:0009646 response to absence of light | GO:0009733 response to auxin stimulus | GO:0009409 response to cold | GO:0009909 regulation of flower development | GO:0045087 innate immune response | GO:0009408 response to heat | GO:0048574 long-day photoperiodism flowering | GO:0080164 regulation of nitric oxide metabolic process | GO:0042542 response to hydrogen peroxide | GO:0009737 response to absc…
Psat3g039040	43.3689	1.18692	0.0286789	gi|388519407|gb|AFK47765.1| unknown	GO:0010224 response to UV-B | GO:0008152 metabolic processGO:0050403 trans-zeatin O-beta-D-glucosyltransferase activity | GO:0050502 cis-zeatin O-beta-D-glucosyltransferase activity-NA
Psat6g020680	123.109	1.18289	0.013777	gi|922326043|ref|XP_013442414.1| UDP-glucosyltransferase family protein	GO:0008152 metabolic processGO:0016758 transferase activity transferring hexosyl groups-NA
Psat5g047840	306.124	1.18205	7.10684e-06	gi|357465145|ref|XP_003602854.1| clathrin assembly protein	GO:0005543 phospholipid binding-NA
Psat7g135720	208.742	1.18201	1.17062e-07	gi|922369205|ref|XP_013456767.1| ERD (early-responsive to dehydration stress) family protein	GO:0016023 cytoplasmic membrane-bounded vesicle | GO:0016020 membranepfam02714 DUF221 | pfam13967 RSN1_TM
Psat3g116520	1656.75	1.18103	2.348e-05	gi|4336887|gb|AAD17997.1| sophorol reductase	GO:0044237 cellular metabolic process | GO:0006952 defense response | GO:0009813 flavonoid biosynthetic process | GO:0055114 oxidation-reduction processGO:0016491 oxidoreductase activity | GO:0050662 coenzyme binding-pfam01370 Epimerase | pfam01073 3Beta_HSD | pfam07993 NAD_binding_4 | pfam13460 NAD_binding_10 | pfam08659 KR | pfam00106 adh_shortNA
Psat1g132040	186.43	1.17656	5.8904e-08	gi|357449901|ref|XP_003595227.1| calmodulin-binding family protein	GO:0006829 zinc ion transport | GO:0010197 polar nucleus fusion | GO:0010119 regulation of stomatal movement | GO:0010200 response to chitinGO:0009536 plastid | GO:0005634 nucleusGO:0005385 zinc ion transmembrane transporter activity | GO:0005516 calmodulin binding-NA
Psat6g176040	1079.08	1.17258	4.57509e-08	gi|922404624|ref|XP_013469331.1| glycosyltransferase family protein	GO:0005975 carbohydrate metabolic processGO:0031227 intrinsic to endoplasmic reticulum membrane | GO:0005739 mitochondrionGO:0004553 hydrolase activity hydrolyzing O-glycosyl compounds | GO:0016758 transferase activity transferring hexosyl groups-pfam09258 Glyco_transf_64
Psat1g049200	421.516	1.17146	2.96104e-11	gi|922349540|ref|XP_003620872.2| regulator of Vps4 activity in the MVB pathway protein	GO:0032259 methylationGO:0008171 O-methyltransferase activity-pfam03398 Ist1NA
Psat5g074480	124.002	1.16837	3.65418e-06	gi|502136484|ref|XP_004502706.1| PREDICTED: mitochondrial chaperone BCS1-like	GO:0008152 metabolic processGO:0016023 cytoplasmic membrane-bounded vesicleGO:0005524 ATP binding | GO:0017111 nucleoside-triphosphatase activity-pfam14363 AAA_assoc | pfam00004 AAA | pfam13207 AAA_17
Psat3g198600	331.244	1.16742	1.02621e-05	gi|357502069|ref|XP_003621323.1| caffeic acid O-methyltransferase	GO:0032259 methylationGO:0008171 O-methyltransferase activity | GO:0046983 protein dimerization activity-pfam00891 Methyltransf_2 | pfam08100 Dimerisation | pfam12847 Methyltransf_18 | pfam08241 Methyltransf_11 | pfam08242 Methyltransf_12 | pfam13489 Methyltransf_23 | pfam02527 GidBNA
Psat7g032360	247.179	1.16488	3.51021e-06	gi|922338129|ref|XP_013447054.1| BTB/POZ domain plant protein	GO:0006813 potassium ion transport | GO:0051260 protein homooligomerizationGO:0008076 voltage-gated potassium channel complex | GO:0005634 nucleusGO:0005249 voltage-gated potassium channel activity-pfam02214 K_tetraNA
Psat4g155440	101.342	1.16297	0.0430004	gi|357514561|ref|XP_003627569.1| glycerol-3-phosphate acyltransferase	GO:0016311 dephosphorylation | GO:0010143 cutin biosynthetic process | GO:0009908 flower developmentGO:0005783 endoplasmic reticulumGO:0016791 phosphatase activity-pfam01553 Acyltransferase | pfam12710 HAD
Psat3g096080	238.717	1.16073	4.67933e-07	gi|357508275|ref|XP_003624426.1| plant-specific domain TIGR01615 family protein	GO:0009536 plastidpfam04720 DUF506NA
Psat5g144640	80.4431	1.16051	0.023026	gi|922380601|ref|XP_013460530.1| late embryogenesis abundant hydroxyproline-rich glycoprotein	GO:0009863 salicylic acid mediated signaling pathway | GO:0009814 defense response incompatible interactionGO:0009506 plasmodesma | GO:0005886 plasma membranepfam03168 LEA_2
Psat2g082120	42.7893	1.15709	0.0239157	gi|356529685|ref|XP_003533419.1| PREDICTED: protein NETWORKED 2D-like	GO:0016310 phosphorylationGO:0005739 mitochondrion | GO:0005886 plasma membraneGO:0016301 kinase activity-pfam07765 KIP1 | pfam10174 Cast | pfam01576 Myosin_tail_1 | pfam00038 Filament | pfam05701 DUF827 | pfam05557 MAD | pfam02463 SMC_N | pfam05911 DUF869 | pfam06160 EzrA | pfam09731 Mitofilin | pfam05622 HOOK | pfam04012 PspA_IM30 | pfam04912 Dynamitin | pfam07964 Red1 | pfam07926 TPR_MLP1_2 | …
Psat3g030160	249.845	1.15693	1.66961e-06	gi|922346530|ref|XP_013450179.1| TB2/DP1	GO:0016023 cytoplasmic membrane-bounded vesiclepfam03134 TB2_DP1_HVA22
Psat0s1330g0240	51.7203	1.15574	0.024573	gi|421976058|gb|AFX73028.1| maturase K (chloroplast)	GO:0008380 RNA splicing | GO:0006397 mRNA processing | GO:0008033 tRNA processingGO:0009507 chloroplastGO:0003723 RNA binding-pfam01824 MatK_NNA
Psat5g143080	56.0451	1.15524	0.00515227	gi|357460633|ref|XP_003600598.1| cysteine-rich RLK (receptor-like kinase) protein	GO:0046777 protein autophosphorylation | GO:0010193 response to ozoneGO:0009506 plasmodesma | GO:0016023 cytoplasmic membrane-bounded vesicle | GO:0005886 plasma membraneGO:0004674 protein serine/threonine kinase activity | GO:0005524 ATP binding2.7.11.1 pfam07714 Pkinase_Tyr | pfam00069 Pkinase | pfam01657 Stress-antifung
Psat0ss3069g0160	113.67	1.15384	2.45437e-05	gi|922375908|ref|XP_003602042.2| NAD-dependent aldehyde dehydrogenase family protein	GO:0009269 response to desiccation | GO:0006081 cellular aldehyde metabolic process | GO:0009651 response to salt stress | GO:0009737 response to abscisic acid stimulus | GO:0055114 oxidation-reduction processGO:0009941 chloroplast envelope | GO:0005773 vacuole | GO:0005794 Golgi apparatus | GO:0009506 plasmodesma | GO:0016020 membrane | GO:0005783 endoplasmic reticulum | GO:0005739 mitochondrion…
Psat7g137680	41.3137	1.14699	0.0234508	gi|922368595|ref|XP_013456462.1| senescence/dehydration-associated-like protein	GO:0009644 response to high light intensity | GO:0009651 response to salt stress | GO:0009409 response to coldGO:0009506 plasmodesma | GO:0005737 cytoplasm | GO:0005886 plasma membranepfam06911 SenescenceNA
Psat1g027200	196.163	1.14582	0.00038611	gi|922328163|ref|XP_013443474.1| triose-phosphate transporter family protein	GO:0006863 purine base transportGO:0005768 endosome | GO:0005794 Golgi apparatus | GO:0005886 plasma membrane | GO:0016021 integral to membrane | GO:0005802 transGOlgi networkGO:0008514 organic anion transmembrane transporter activity-pfam03151 TPT | pfam08449 UAA | pfam00892 EamA | pfam04549 CD47
Psat0s3383g0160	438.678	1.13943	0.0154247	gi|357493793|ref|XP_003617185.1| cysteine protease inhibitor cystatin	GO:0010951 negative regulation of endopeptidase activityGO:0004869 cysteine-type endopeptidase inhibitor activity | GO:0008233 peptidase activity-pfam00031 CystatinNA
Psat6g081800	536.254	1.13848	0.000747309	gi|922401765|ref|XP_013468019.1| GDSL-like lipase/acylhydrolase	GO:0006629 lipid metabolic processGO:0005576 extracellular regionGO:0016788 hydrolase activity acting on ester bonds
Psat3g116960	235.055	1.13275	2.68012e-05	gi|357506755|ref|XP_003623666.1| EF hand calcium-binding family protein	GO:0046686 response to cadmium ion | GO:0010091 trichome branchingGO:0009536 plastidGO:0005509 calcium ion binding-pfam13499 EF_hand_5 | pfam13405 EF_hand_4 | pfam13833 EF_hand_6 | pfam00036 efhand | pfam13202 EF_hand_3NA
Psat5g299400	56.7236	1.13116	0.0179649	gi|920701330|gb|KOM44555.1| hypothetical protein LR48_Vigan05g216000	GO:0009734 auxin mediated signaling pathway | GO:0006355 regulation of transcription DNA-dependentGO:0005634 nucleusGO:0046983 protein dimerization activity-pfam02309 AUX_IAANA
Psat3g034680	756.856	1.12928	2.11917e-05	gi|922340457|ref|XP_003625775.2| drug resistance transporter-like ABC domain protein	GO:0000302 response to reactive oxygen species | GO:0006200 ATP catabolic processGO:0005886 plasma membraneGO:0005524 ATP binding | GO:0016887 ATPase activity-pfam01061 ABC2_membrane | pfam08370 PDR_assoc | pfam00005 ABC_tran | pfam13493 DUF4118
Psat6g181920	74.7612	1.12878	0.00890011	gi|502118537|ref|XP_004496316.1| PREDICTED: synaptotagmin-3	GO:0009306 protein secretionpfam00168 C2NA
Psat4g006280	72.2986	1.12577	0.0234571	gi|356521997|ref|XP_003529636.1| PREDICTED: 5'-adenylylsulfate reductase 3	GO:0045454 cell redox homeostasis | GO:0019379 sulfate assimilation phosphoadenylyl sulfate reduction by phosphoadenylyl-sulfate reductase (thioredoxin) | GO:0019344 cysteine biosynthetic processGO:0009534 chloroplast thylakoid | GO:0009570 chloroplast stromaGO:0004604 phosphoadenylyl-sulfate reductase (thioredoxin) activity | GO:0009973 adenylyl-sulfate reductase activity1.8.4.9 pfam01507 PAPS_r…
Psat3g038560	160.796	1.12569	7.22468e-07	gi|922340439|ref|XP_003625747.2| leucoanthocyanidin dioxygenase-like protein	GO:0071456 cellular response to hypoxia | GO:0080167 response to karrikin | GO:0055114 oxidation-reduction processGO:0005506 iron ion binding | GO:0016706 oxidoreductase activity acting on paired donors with incorporation or reduction of molecular oxygen 2-oxoglutarate as one donor and incorporation of one atom each of oxygen into both donors-pfam03171 2OG-FeII_Oxy | pfam14226 DIOX_NNA
Psat7g220480	188.38	1.12414	0.00304342	gi|502145157|ref|XP_004505905.1| PREDICTED: exocyst complex component EXO70A1-like	GO:0006887 exocytosisGO:0000145 exocyst | GO:0090406 pollen tube | GO:0005634 nucleus | GO:0005829 cytosolpfam03081 Exo70NA
Psat6g112000	134.311	1.12139	0.0161515	gi|922403351|ref|XP_013468810.1| 4	GO:0006725 cellular aromatic compound metabolic process | GO:0055114 oxidation-reduction processGO:0008198 ferrous iron binding | GO:0008270 zinc ion binding | GO:0051213 dioxygenase activity | GO:0016701 oxidoreductase activity acting on single donors with incorporation of molecular oxygen-pfam02900 LigBNA
Psat6g142920	383.626	1.11868	1.00788e-05	gi|922341718|ref|XP_013447791.1| pirin-like plant protein	GO:0009785 blue light signaling pathway | GO:0009737 response to abscisic acid stimulus | GO:0055114 oxidation-reduction processGO:0005886 plasma membrane | GO:0009536 plastid | GO:0005739 mitochondrionGO:0008127 quercetin 23-dioxygenase activity | GO:0005516 calmodulin binding-pfam05726 Pirin_C | pfam02678 PirinNA
Psat2g152320	406.93	1.11705	4.9001e-09	gi|357483911|ref|XP_003612242.1| eukaryotic aspartyl protease family protein	GO:0006865 amino acid transport | GO:0006508 proteolysisGO:0031225 anchored to membraneGO:0004190 aspartic-type endopeptidase activity-pfam00026 AspNA
Psat1g036040	101.781	1.11556	0.000803739	gi|571478198|ref|XP_006587495.1| PREDICTED: probable receptor-like protein kinase At1g67000 isoform X1	GO:0006468 protein phosphorylation | GO:0015074 DNA integrationGO:0009506 plasmodesma | GO:0016023 cytoplasmic membrane-bounded vesicleGO:0008270 zinc ion binding | GO:0003676 nucleic acid binding | GO:0004674 protein serine/threonine kinase activity | GO:0030247 polysaccharide binding | GO:0005524 ATP binding2.7.11.1 pfam00069 Pkinase | pfam07714 Pkinase_Tyr | pfam14380 WAK_assoc
Psat6g146840	179.182	1.11494	0.000137419	gi|357441461|ref|XP_003591008.1| import inner membrane translocase subunit TIM22	GO:0016021 integral to membranepfam02466 Tim17
Psat6g011080	166.399	1.11416	0.0026596	gi|357437945|ref|XP_003589248.1| DUF1645 family protein	GO:0005886 plasma membranepfam07816 DUF1645NA
Psat3g012720	430.984	1.11149	0.00114268	gi|922347099|ref|XP_013450461.1| nicotianamine synthase-like protein	GO:0071281 cellular response to iron ion | GO:0071369 cellular response to ethylene stimulus | GO:0010233 phloem transport | GO:0030418 nicotianamine biosynthetic process | GO:0009860 pollen tube growth | GO:0009555 pollen development | GO:0010043 response to zinc ion | GO:0071732 cellular response to nitric oxideGO:0030410 nicotianamine synthase activity2.5.1.43 pfam03059 NASNA
Psat0s2790g0120	44.9128	1.10688	0.0235354	gi|922362448|ref|XP_003605398.2| ARM repeat kinase family protein	GO:0006468 protein phosphorylation | GO:0009753 response to jasmonic acid stimulus | GO:0009416 response to light stimulus | GO:0009723 response to ethylene stimulus | GO:0006869 lipid transportGO:0005829 cytosol | GO:0016020 membrane | GO:0005634 nucleusGO:0000062 fatty-acyl-CoA binding | GO:0004672 protein kinase activity | GO:0005524 ATP binding | GO:0005515 protein binding-pfam13415 Kelch_3 |…
Psat5g040720	900.862	1.09755	4.16402e-06	gi|502137769|ref|XP_004503179.1| PREDICTED: wall-associated receptor kinase-like 20	GO:0006457 protein folding | GO:0006468 protein phosphorylation | GO:0000413 protein peptidyl-prolyl isomerizationGO:0016023 cytoplasmic membrane-bounded vesicleGO:0030247 polysaccharide binding | GO:0005524 ATP binding | GO:0003755 peptidyl-prolyl cis-trans isomerase activity | GO:0004674 protein serine/threonine kinase activity2.7.11.1 pfam07714 Pkinase_Tyr | pfam00069 Pkinase | pfam13947 GUB_W…
Psat6g097080	110.566	1.09624	0.0205552	gi|922399141|ref|XP_013466723.1| extra-large GTP-binding protein	GO:0009630 gravitropism | GO:0009750 response to fructose stimulus | GO:0007186 G-protein coupled receptor signaling pathway | GO:0009749 response to glucose stimulus | GO:2000067 regulation of root morphogenesis | GO:0042742 defense response to bacterium | GO:0006184 GTP catabolic process | GO:0009744 response to sucrose stimulus | GO:0009652 thigmotropism | GO:0009737 response to abscisic acid …
Psat2g189960	71.0064	1.09533	0.024573	gi|357480989|ref|XP_003610780.1| Lipid transfer protein	GO:0006869 lipid transport | GO:0006508 proteolysis | GO:0009561 megagametogenesisGO:0009941 chloroplast envelopeGO:0008233 peptidase activity | GO:0008289 lipid binding-pfam14368 LTP_2 | pfam00234 Tryp_alpha_amyl
Psat5g240960	264.307	1.092	0.0408333	gi|502089916|ref|XP_004489061.1| PREDICTED: basic leucine zipper 34-like	GO:0045893 positive regulation of transcription DNA-dependent | GO:0009410 response to xenobiotic stimulus | GO:0009555 pollen development | GO:0030968 endoplasmic reticulum unfolded protein responseGO:0005634 nucleusGO:0043565 sequence-specific DNA binding | GO:0003700 sequence-specific DNA binding transcription factor activity-pfam00170 bZIP_1 | pfam07716 bZIP_2 | pfam03131 bZIP_Maf | pfam06156…
Psat3g023040	294.451	1.09	1.96965e-05	gi|266731|sp|Q01861.1|PAL1_PEA RecName: Full=Phenylalanine ammonia-lyase 1	GO:0006979 response to oxidative stress | GO:0010224 response to UV-B | GO:0009800 cinnamic acid biosynthetic process | GO:0006559 L-phenylalanine catabolic process | GO:0009555 pollen development | GO:0046274 lignin catabolic process | GO:0009819 drought recovery | GO:0046244 salicylic acid catabolic process | GO:0080167 response to karrikinGO:0005829 cytosolGO:0045548 phenylalanine ammonia-lyas…
Psat7g083120	94.3695	1.08979	0.00127725	gi|502141645|ref|XP_004504576.1| PREDICTED: putative receptor-like protein kinase At4g00960 isoform X2	GO:0048544 recognition of pollen | GO:0006468 protein phosphorylationGO:0005634 nucleusGO:0005524 ATP binding | GO:0004674 protein serine/threonine kinase activity2.7.11.1 pfam07714 Pkinase_Tyr | pfam00069 PkinaseNA
Psat3g202840	109.17	1.08904	0.0419114	gi|922341311|ref|XP_013447609.1| DUF4378 domain protein	GO:0009825 multidimensional cell growth | GO:0048767 root hair elongation | GO:0051513 regulation of monopolar cell growth | GO:0000271 polysaccharide biosynthetic process | GO:0009932 cell tip growth | GO:0010075 regulation of meristem growth | GO:0071555 cell wall organization | GO:0043481 anthocyanin accumulation in tissues in response to UV light | GO:0010817 regulation of hormone levelsGO:00…
Psat6g238360	2201.13	1.0875	1.73872e-05	gi|116134|sp|P28012.1|CFI1_MEDSA RecName: Full=Chalconeflavonone isomerase 1; Short=Chalcone isomerase 1	GO:0009733 response to auxin stimulus | GO:0010224 response to UV-B | GO:0009813 flavonoid biosynthetic process | GO:0009414 response to water deprivation | GO:0006334 nucleosome assembly | GO:0080167 response to karrikinGO:0005829 cytosol | GO:0000786 nucleosome | GO:0005730 nucleolus | GO:0042406 extrinsic to endoplasmic reticulum membrane | GO:0009506 plasmodesma | GO:0009705 plant-type vacuol…
Psat4g094840	459.961	1.08664	3.29457e-05	gi|922336805|ref|XP_013446392.1| plant/F18B3-190 protein	GO:0009507 chloroplast
Psat2g139280	114.059	1.08595	0.000221429	gi|922355944|ref|XP_003612732.2| LRR and NB-ARC domain disease resistance protein	GO:0006952 defense response | GO:0008152 metabolic processGO:0016023 cytoplasmic membrane-bounded vesicleGO:0043531 ADP binding | GO:0005524 ATP binding | GO:0017111 nucleoside-triphosphatase activity-pfam00931 NB-ARC | pfam13855 LRR_8 | pfam12799 LRR_4 | pfam00560 LRR_1NA
Psat3g017760	600.154	1.08038	2.74727e-07	gi|357511477|ref|XP_003626027.1| short-chain dehydrogenase/reductase	GO:0042742 defense response to bacterium | GO:0055114 oxidation-reduction processGO:0005737 cytoplasm | GO:0005576 extracellular regionGO:0005507 copper ion binding | GO:0030283 testosterone dehydrogenase [NAD(P)] activity-pfam00106 adh_short | pfam13561 adh_short_C2 | pfam08659 KRNA
Psat7g260040	108.294	1.08009	0.00516302	gi|357467907|ref|XP_003604238.1| cinnamoyl-CoA reductase-like protein	GO:0009409 response to cold | GO:0044237 cellular metabolic process | GO:0055114 oxidation-reduction process | GO:0042754 negative regulation of circadian rhythmGO:0005829 cytosolGO:0016621 cinnamoyl-CoA reductase activity | GO:0050662 coenzyme binding-pfam01370 Epimerase | pfam01073 3Beta_HSD | pfam13460 NAD_binding_10 | pfam00106 adh_short | pfam08659 KR | pfam07993 NAD_binding_4NA
Psat2g169400	305.294	1.07603	0.00105631	gi|357482733|ref|XP_003611653.1| indole-3-acetic acid-amido synthetase	GO:0010252 auxin homeostasis | GO:0008152 metabolic process | GO:0009733 response to auxin stimulusGO:0005737 cytoplasm | GO:0005634 nucleusGO:0010279 indole-3-acetic acid amido synthetase activity-pfam03321 GH3NA
Psat7g035680	90.6764	1.07509	0.0214774	gi|502139394|ref|XP_004503751.1| PREDICTED: protein P21-like isoform X2	GO:0009651 response to salt stress | GO:0009817 defense response to fungus incompatible interactionpfam00314 Thaumatin | pfam00095 WAPNA
Psat7g179640	969.555	1.07431	0.000137419	gi|525313464|ref|NP_001266064.1| glucan endo-1	GO:0005975 carbohydrate metabolic process | GO:0009617 response to bacteriumGO:0048046 apoplast | GO:0005618 cell wallGO:0042973 glucan endo-13-beta-D-glucosidase activity | GO:0042972 licheninase activity3.2.1.39 pfam00332 Glyco_hydro_17NA
Psat4g163000	150.72	1.07406	0.0124556	gi|357514485|ref|XP_003627531.1| calcium-binding EF-hand protein	GO:0042744 hydrogen peroxide catabolic process | GO:0009733 response to auxin stimulus | GO:0010091 trichome branching | GO:0080167 response to karrikinGO:0005634 nucleusGO:0005509 calcium ion binding | GO:0005515 protein binding-pfam13833 EF_hand_6 | pfam13499 EF_hand_5 | pfam00036 efhandNA
Psat4g188080	1024.7	1.07267	0.0013632	gi|861157|emb|CAA84527.1| cell wall invertase II; beta-furanofructosidase	GO:0009611 response to wounding | GO:0080167 response to karrikin | GO:0005975 carbohydrate metabolic processGO:0005773 vacuole | GO:0005886 plasma membraneGO:0004575 sucrose alpha-glucosidase activity3.2.1.26 pfam00251 Glyco_hydro_32N | pfam08244 Glyco_hydro_32CNA
Psat5g118160	241.193	1.07087	1.17062e-07	gi|922381496|ref|XP_013460977.1| LRR receptor-like kinase family protein	GO:0009611 response to wounding | GO:0060862 negative regulation of floral organ abscission | GO:0006955 immune response | GO:0042742 defense response to bacterium | GO:0007169 transmembrane receptor protein tyrosine kinase signaling pathway | GO:0009753 response to jasmonic acid stimulus | GO:0006468 protein phosphorylation | GO:0010942 positive regulation of cell death | GO:0006182 cGMP biosynt…
Psat5g242840	172.597	1.06871	0.000393965	gi|922392585|ref|XP_013464702.1| DUF2921 family protein	GO:0005802 transGOlgi network | GO:0005794 Golgi apparatus | GO:0005768 endosome | GO:0009507 chloroplastpfam11145 DUF2921
Psat5g012600	79.0329	1.0648	0.00946629	gi|922376620|ref|XP_003603811.2| transmembrane protein	GO:0005739 mitochondrion | GO:0009507 chloroplast
Psat4g062920	378.218	1.06466	2.35702e-06	gi|502176326|ref|XP_004515848.1| PREDICTED: BTB/POZ and TAZ domain-containing protein 2-like	GO:0009611 response to wounding | GO:0042542 response to hydrogen peroxide | GO:0010227 floral organ abscission | GO:0009751 response to salicylic acid stimulus | GO:0010200 response to chitin | GO:0009651 response to salt stress | GO:0006355 regulation of transcription DNA-dependent | GO:0051973 positive regulation of telomerase activity | GO:0010182 sugar mediated signaling pathway | GO:0009753…
Psat7g155120	50.6793	1.06433	0.0333886	gi|357447029|ref|XP_003593790.1| rhodanese/cell cycle control phosphatase superfamily protein	GO:0009611 response to wounding | GO:0008152 metabolic process | GO:0007568 aging | GO:0009753 response to jasmonic acid stimulus | GO:0006979 response to oxidative stressGO:0005515 protein binding | GO:0016740 transferase activity-pfam00581 RhodaneseNA
Psat4g176240	1206.71	1.06301	4.75764e-08	gi|922342690|ref|XP_013448269.1| transmembrane amino acid transporter family protein	GO:0006499 N-terminal protein myristoylation | GO:0015804 neutral amino acid transport | GO:0006862 nucleotide transport | GO:0010363 regulation of plant-type hypersensitive response | GO:0015802 basic amino acid transport | GO:0080167 response to karrikin | GO:0006612 protein targeting to membrane | GO:0043069 negative regulation of programmed cell death | GO:0043090 amino acid import | GO:00156…
Psat5g127640	238.303	1.06257	8.70949e-05	gi|502137890|ref|XP_004503220.1| PREDICTED: proline transporter 1-like	GO:0035524 proline transmembrane transportGO:0005886 plasma membrane | GO:0016021 integral to membraneGO:0015193 L-proline transmembrane transporter activity-pfam01490 Aa_trans
Psat5g089320	127.602	1.06186	0.000801968	gi|357463405|ref|XP_003601984.1| pollen Ole e I family allergen	GO:0046686 response to cadmium ionGO:0016023 cytoplasmic membrane-bounded vesicle | GO:0005829 cytosol | GO:0009506 plasmodesma | GO:0005615 extracellular spacepfam01190 Pollen_Ole_e_I
Psat1g078320	67.4232	1.06083	0.0457157	gi|357473531|ref|XP_003607050.1| CAZy family GT8 glycosyltransferase	GO:0032504 multicellular organism reproduction | GO:0006979 response to oxidative stress | GO:0052386 cell wall thickening | GO:0010051 xylem and phloem pattern formation | GO:0010417 glucuronoxylan biosynthetic process | GO:0048366 leaf developmentGO:0016757 transferase activity transferring glycosyl groups-pfam01501 Glyco_transf_8
Psat3g015800	486.382	1.05796	4.3973e-07	gi|357511619|ref|XP_003626098.1| expansin-A1-like protein	GO:0009664 plant-type cell wall organizationGO:0005576 extracellular region | GO:0016020 membrane | GO:0005618 cell wallpfam01357 Pollen_allerg_1 | pfam03330 DPBB_1NA
Psat5g252400	185.849	1.05527	0.000156036	gi|502083741|ref|XP_004487550.1| PREDICTED: aspartic proteinase-like protein 2	GO:0006508 proteolysisGO:0009505 plant-type cell wall | GO:0046658 anchored to plasma membrane | GO:0016023 cytoplasmic membrane-bounded vesicle | GO:0005576 extracellular regionGO:0004190 aspartic-type endopeptidase activity-pfam00026 AspNA
Psat2g175360	73.5963	1.05461	0.00290536	gi|357482241|ref|XP_003611406.1| receptor-like kinase plant	GO:0006468 protein phosphorylationGO:0005524 ATP binding | GO:0004674 protein serine/threonine kinase activity2.7.11.1 pfam07714 Pkinase_Tyr | pfam00069 PkinaseNA
Psat2g116840	138.95	1.05405	0.0249079	gi|357478703|ref|XP_003609637.1| 2OG-Fe(II) oxygenase family oxidoreductase	GO:0010439 regulation of glucosinolate biosynthetic process | GO:0055114 oxidation-reduction processGO:0009506 plasmodesmaGO:0016706 oxidoreductase activity acting on paired donors with incorporation or reduction of molecular oxygen 2-oxoglutarate as one donor and incorporation of one atom each of oxygen into both donors-pfam03171 2OG-FeII_Oxy | pfam14226 DIOX_NNA
Psat6g194680	448.821	1.05292	0.00994042	gi|357443753|ref|XP_003592154.1| chitinase	GO:0005975 carbohydrate metabolic process | GO:0006032 chitin catabolic process | GO:0050832 defense response to fungusGO:0004568 chitinase activity3.2.1.14 pfam00704 Glyco_hydro_18NA
Psat0s679g0040	62.9807	1.05158	0.00706676	gi|922363898|ref|XP_003609425.2| glycosyltransferase	GO:0045489 pectin biosynthetic process | GO:0009744 response to sucrose stimulus | GO:0010398 xylogalacturonan metabolic process | GO:0009725 response to hormone stimulus | GO:0009651 response to salt stressGO:0005768 endosome | GO:0016021 integral to membrane | GO:0005802 transGOlgi networkGO:0035252 UDP-xylosyltransferase activity-pfam03016 Exostosin
Psat2g162560	430.169	1.05072	3.96077e-05	gi|357483207|ref|XP_003611890.1| LysM-domain receptor-like kinase	GO:0006412 translation | GO:0006468 protein phosphorylation | GO:0071323 cellular response to chitin | GO:0016998 cell wall macromolecule catabolic process | GO:0045087 innate immune response | GO:0071219 cellular response to molecule of bacterial originGO:0005739 mitochondrion | GO:0009941 chloroplast envelope | GO:0016023 cytoplasmic membrane-bounded vesicle | GO:0015934 large ribosomal subunit…
Psat1g086520	678.99	1.04904	0.00290248	gi|37051111|dbj|BAC81652.1| short-chain alcohol dehydrogenase A	GO:0042742 defense response to bacterium | GO:0055114 oxidation-reduction processGO:0047044 androstan-3-alpha17-beta-diol dehydrogenase activity-pfam00106 adh_short | pfam13561 adh_short_C2 | pfam08659 KR | pfam01370 EpimeraseNA
Psat2g181720	136.009	1.04724	0.000366805	gi|357481717|ref|XP_003611144.1| F-box protein PP2-A13	GO:0009611 response to woundingpfam14299 PP2 | pfam12937 F-box-like | pfam00646 F-boxNA
Psat0s1136g0040	207.93	1.04682	8.73753e-05	gi|502157264|ref|XP_004510812.1| PREDICTED: O-glucosyltransferase rumi homolog	GO:0008152 metabolic processGO:0005802 transGOlgi network | GO:0005576 extracellular region | GO:0005794 Golgi apparatus | GO:0005768 endosome | GO:0005634 nucleusGO:0016740 transferase activity-pfam05686 Glyco_transf_90
Psat1g097080	82.837	1.04681	0.0198176	gi|922352649|ref|XP_013452141.1| alcohol acyltransferase	GO:0010143 cutin biosynthetic process | GO:0048730 epidermis morphogenesis | GO:0051179 localization | GO:0010090 trichome morphogenesisGO:0016747 transferase activity transferring acyl groups other than amino-acyl groups-pfam02458 TransferaseNA
Psat0s5923g0040	260.463	1.04593	0.000149302	gi|550600244|gb|AGX84978.1| class V chitinase a protein	GO:0006032 chitin catabolic process | GO:0000272 polysaccharide catabolic processGO:0005576 extracellular regionGO:0004568 chitinase activity | GO:0008061 chitin binding-pfam00704 Glyco_hydro_18NA
Psat3g025560	45.7392	1.04306	0.0380065	gi|571446500|ref|XP_006577110.1| PREDICTED: MATH domain and coiled-coil domain-containing protein At3g58270-like	GO:0006511 ubiquitin-dependent protein catabolic processGO:0009506 plasmodesma | GO:0005829 cytosolGO:0008234 cysteine-type peptidase activity-pfam00917 MATHNA
Psat7g174800	178.465	1.04273	0.000513871	gi|922368657|ref|XP_013456493.1| 1-phosphatidylinositol phosphodiesterase-like protein	GO:0006629 lipid metabolic processGO:0005576 extracellular region | GO:0005829 cytosol | GO:0005634 nucleusGO:0008081 phosphoric diester hydrolase activity-pfam00388 PI-PLC-XNA
Psat5g074000	61.969	1.03548	0.0234295	gi|922375994|ref|XP_003602321.2| homeobox associated leucine zipper protein	GO:0045893 positive regulation of transcription DNA-dependent | GO:0009414 response to water deprivation | GO:0048573 photoperiodism flowering | GO:0048510 regulation of timing of transition from vegetative to reproductive phase | GO:0009637 response to blue light | GO:0030308 negative regulation of cell growth | GO:0009788 negative regulation of abscisic acid mediated signaling pathwayGO:0005634…
Psat7g058920	414.845	1.03546	1.45114e-08	gi|922337453|ref|XP_013446716.1| E3 ubiquitin-protein ligase RGLG2-like protein	GO:0009690 cytokinin metabolic process | GO:0080148 negative regulation of response to water deprivation | GO:0016567 protein ubiquitination | GO:0009850 auxin metabolic processGO:0005886 plasma membrane | GO:0005634 nucleusGO:0004842 ubiquitin-protein ligase activity | GO:0008270 zinc ion binding-pfam07002 Copine | pfam13920 zf-C3HC4_3 | pfam13923 zf-C3HC4_2 | pfam00097 zf-C3HC4 | pfam13639 zf-R…
Psat0s2229g0040	395.281	1.03329	1.06804e-06	gi|502118661|ref|XP_004496359.1| PREDICTED: probable LRR receptor-like serine/threonine-protein kinase At1g34110	GO:0018108 peptidyl-tyrosine phosphorylationGO:0016023 cytoplasmic membrane-bounded vesicle | GO:0016021 integral to membraneGO:0004713 protein tyrosine kinase activity | GO:0005524 ATP binding | GO:0004674 protein serine/threonine kinase activity2.7.11.1 pfam00069 Pkinase | pfam13855 LRR_8 | pfam07714 Pkinase_Tyr | pfam12799 LRR_4 | pfam08263 LRRNT_2
Psat3g011120	774.772	1.03025	0.000137419	gi|347811118|gb|AEP25512.1| putative respiratory burst oxidase-like protein A	GO:0010053 root epidermal cell differentiation | GO:0009845 seed germination | GO:0009611 response to wounding | GO:0072593 reactive oxygen species metabolic process | GO:0009408 response to heat | GO:0009060 aerobic respiration | GO:0043069 negative regulation of programmed cell death | GO:0050832 defense response to fungus | GO:0033198 response to ATP | GO:0007231 osmosensory signaling pathway …
Psat5g274960	97.7801	1.02751	0.0351966	gi|922393577|ref|XP_013465196.1| anaphase-promoting complex subunit 11 RING-H2 finger protein	GO:0016567 protein ubiquitinationGO:0004842 ubiquitin-protein ligase activity | GO:0008270 zinc ion binding-pfam13639 zf-RING_2 | pfam13923 zf-C3HC4_2 | pfam12678 zf-rbx1 | pfam00097 zf-C3HC4 | pfam13920 zf-C3HC4_3 | pfam00628 PHD | pfam12906 RINGv
Psat2g190240	107.35	1.02664	0.00266542	gi|40645353|dbj|BAD06522.1| hypothetical protein	GO:0009751 response to salicylic acid stimulus | GO:0009611 response to wounding | GO:0046686 response to cadmium ion | GO:0031407 oxylipin metabolic process | GO:0055114 oxidation-reduction processGO:0005829 cytosolGO:0016491 oxidoreductase activity | GO:0010181 FMN binding-pfam00724 Oxidored_FMNNA
Psat2g070880	150.499	1.02418	0.0457149	gi|357489713|ref|XP_003615144.1| phosphate-responsive 1 family protein	GO:0009741 response to brassinosteroid stimulus | GO:0050832 defense response to fungus | GO:0001666 response to hypoxia | GO:0040007 growthGO:0009505 plant-type cell wall | GO:0005794 Golgi apparatus | GO:0009506 plasmodesma | GO:0016020 membrane | GO:0005829 cytosolpfam04674 Phi_1
Psat2g073600	253.2	1.02376	1.51237e-06	gi|502165992|ref|XP_004513754.1| PREDICTED: probable trehalose-phosphate phosphatase C	GO:0016311 dephosphorylation | GO:0046686 response to cadmium ion | GO:0005992 trehalose biosynthetic processGO:0004805 trehalose-phosphatase activity3.1.3.12 pfam02358 Trehalose_PPaseNA
Psat3g135200	370.56	1.02353	5.34696e-06	gi|502168857|ref|XP_004514481.1| PREDICTED: protein SSUH2 homolog	GO:0051082 unfolded protein binding | GO:0031072 heat shock protein binding-pfam00684 DnaJ_CXXCXGXGNA
Psat7g213480	482.525	1.02332	0.00290248	gi|922368107|ref|XP_013456218.1| LRR receptor-like kinase family protein	GO:0009411 response to UV | GO:0042493 response to drugGO:0016020 membrane | GO:0009506 plasmodesma | GO:0048046 apoplast | GO:0005618 cell wall | GO:0009507 chloroplast-2.7.11.1 pfam08263 LRRNT_2 | pfam13855 LRR_8NA
Psat5g012800	371.966	1.02192	9.9198e-09	gi|357466969|ref|XP_003603769.1| DUF668 family protein	GO:0005739 mitochondrion | GO:0005634 nucleus | GO:0005886 plasma membranepfam05003 DUF668 | pfam11961 DUF3475NA
Psat4g146000	79.2155	1.01734	0.0387736	gi|357515109|ref|XP_003627843.1| NADPH:quinone oxidoreductase-like protein	GO:0042742 defense response to bacterium | GO:0009651 response to salt stress | GO:0055114 oxidation-reduction processGO:0005886 plasma membrane | GO:0009570 chloroplast stroma | GO:0005829 cytosolGO:0016491 oxidoreductase activity1.6.5.2 pfam03358 FMN_red | pfam02525 Flavodoxin_2NA
Psat1g022600	357.51	1.01683	0.00111438	gi|922391084|ref|XP_013463958.1| LRR receptor-like kinase	GO:0016310 phosphorylationGO:0016023 cytoplasmic membrane-bounded vesicleGO:0016301 kinase activity2.7.11.1 pfam13855 LRR_8 | pfam08263 LRRNT_2 | pfam12799 LRR_4
Psat2g057200	135.998	1.01347	0.000259602	gi|502096072|ref|XP_004490617.1| PREDICTED: probable protein phosphatase 2C 25	GO:0010440 stomatal lineage progression | GO:0006470 protein dephosphorylation | GO:0009611 response to wounding | GO:0009738 abscisic acid mediated signaling pathway | GO:0050832 defense response to fungusGO:0009507 chloroplast | GO:0005634 nucleusGO:0046872 metal ion binding | GO:0004722 protein serine/threonine phosphatase activity-pfam00481 PP2CNA
Psat7g042720	337.429	1.01251	6.34602e-08	gi|357520203|ref|XP_003630390.1| DUF668 family protein	GO:0005739 mitochondrion | GO:0005886 plasma membranepfam05003 DUF668 | pfam11961 DUF3475 | pfam13863 DUF4200NA
Psat3g064440	107.898	1.01239	0.00357051	gi|922345647|ref|XP_013449738.1| patatin-like phospholipase	GO:0010075 regulation of meristem growth | GO:0006644 phospholipid metabolic process | GO:0019374 galactolipid metabolic process | GO:0051707 response to other organismGO:0005886 plasma membrane | GO:0005576 extracellular regionGO:0045735 nutrient reservoir activity | GO:0004620 phospholipase activity | GO:0047617 acyl-CoA hydrolase activity-pfam01734 PatatinNA
Psat7g044440	130.957	1.01142	0.0120271	gi|502139781|ref|XP_004503901.1| PREDICTED: NAC domain-containing protein 2-like	GO:0001666 response to hypoxia | GO:0009751 response to salicylic acid stimulus | GO:0009753 response to jasmonic acid stimulus | GO:0009620 response to fungus | GO:0009416 response to light stimulus | GO:0009611 response to wounding | GO:0006355 regulation of transcription DNA-dependent | GO:0008361 regulation of cell size | GO:0009744 response to sucrose stimulusGO:0009507 chloroplastGO:0003677…
Psat0s3198g0080	56.4212	1.00993	0.0160004	gi|357444689|ref|XP_003592622.1| receptor-like kinase	GO:0018108 peptidyl-tyrosine phosphorylationGO:0030247 polysaccharide binding | GO:0004713 protein tyrosine kinase activity | GO:0005524 ATP binding | GO:0004674 protein serine/threonine kinase activity2.7.11.1 pfam00069 Pkinase | pfam07714 Pkinase_Tyr | pfam14380 WAK_assoc | pfam13947 GUB_WAK_bind
Psat5g300680	1850.5	1.0083	0.000998617	gi|357455125|ref|XP_003597843.1| plant/F18G18-200 protein	GO:0080167 response to karrikin | GO:0010015 root morphogenesisGO:0005576 extracellular region | GO:0009506 plasmodesma | GO:0009505 plant-type cell wallpfam04862 DUF642NA
Psat6g159040	1286.71	1.00821	1.16906e-05	gi|357442065|ref|XP_003591310.1| ABC transporter B family protein	GO:0048767 root hair elongation | GO:0009414 response to water deprivation | GO:0043090 amino acid import | GO:0009407 toxin catabolic process | GO:0043161 proteasomal ubiquitin-dependent protein catabolic process | GO:0009753 response to jasmonic acid stimulus | GO:0006200 ATP catabolic process | GO:0043248 proteasome assembly | GO:0060919 auxin influx | GO:0009738 abscisic acid mediated signali…
Psat1g034960	179.133	1.00241	0.00235103	gi|357500221|ref|XP_003620399.1| octicosapeptide/phox/Bem1p family protein	GO:0005634 nucleus | GO:0005829 cytosolpfam00564 PB1NA
Psat7g192880	79.6169	-1.006	0.0329866	gi|922352577|ref|XP_013452105.1| heavy metal-associated domain protein	GO:0035335 peptidyl-tyrosine dephosphorylation | GO:0030001 metal ion transportGO:0005856 cytoskeletonGO:0004725 protein tyrosine phosphatase activity | GO:0046872 metal ion binding | GO:0005198 structural molecule activity-pfam00403 HMANA
Psat4g154800	54.4517	-1.00639	0.0256783	gi|922333682|ref|XP_013444832.1| RHO guanyl-nucleotide exchange factor	GO:0043086 negative regulation of catalytic activity | GO:0009664 plant-type cell wall organization | GO:0016310 phosphorylation | GO:0048767 root hair elongation | GO:0006508 proteolysis | GO:0032319 regulation of Rho GTPase activityGO:0009531 secondary cell wall | GO:0005886 plasma membrane | GO:0005634 nucleusGO:0016301 kinase activity | GO:0004252 serine-type endopeptidase activity | GO:00428…
Psat4g204600	283.148	-1.00972	0.00263539	gi|502155925|ref|XP_004510240.1| PREDICTED: uncharacterized protein LOC101489146	GO:0010162 seed dormancy | GO:0009740 gibberellic acid mediated signaling pathwayGO:0009570 chloroplast stromapfam05542 DUF760NA
Psat2g001360	70.5274	-1.01501	0.0374203	gi|357495627|ref|XP_003618102.1| GDP-fucose O-fucosyltransferase-like protein	GO:0005802 transGOlgi network | GO:0005794 Golgi apparatus | GO:0005768 endosome | GO:0005739 mitochondrionGO:0016757 transferase activity transferring glycosyl groups-pfam10250 O-FucT
Psat2g147240	73.0471	-1.02072	0.0133517	gi|357484287|ref|XP_003612431.1| auxin efflux carrier family protein	GO:0055085 transmembrane transport | GO:0009926 auxin polar transport | GO:0015824 proline transport | GO:0019344 cysteine biosynthetic processGO:0016021 integral to membraneGO:0009672 auxin:hydrogen symporter activity-pfam12822 DUF3816 | pfam07694 5TM-5TMR_LYT
Psat2g145960	95.212	-1.02457	0.00475015	gi|357484329|ref|XP_003612452.1| heavy metal transport/detoxification superfamily protein	GO:0030001 metal ion transport | GO:0010286 heat acclimationGO:0009506 plasmodesma | GO:0005634 nucleusGO:0046872 metal ion binding-pfam00403 HMANA
Psat6g112040	363.401	-1.03091	0.00111438	gi|922403345|ref|XP_013468807.1| peroxidase family protein	GO:0006979 response to oxidative stress | GO:0055114 oxidation-reduction processGO:0016023 cytoplasmic membrane-bounded vesicleGO:0046872 metal ion binding | GO:0020037 heme binding | GO:0004601 peroxidase activity1.11.1.7 pfam00141 peroxidaseNA
Psat1g219320	230.258	-1.03581	0.04881	gi|357445659|ref|XP_003593107.1| bidirectional sugar transporter	GO:0034219 carbohydrate transmembrane transport | GO:0071446 cellular response to salicylic acid stimulus | GO:0015770 sucrose transport | GO:0071470 cellular response to osmotic stress | GO:0071215 cellular response to abscisic acid stimulus | GO:0010150 leaf senescenceGO:0005887 integral to plasma membraneGO:0008515 sucrose transmembrane transporter activity-pfam03083 MtN3_slv | pfam04193 PQ-lo…
Psat7g011240	59.7562	-1.04053	0.0294117	gi|922338725|ref|XP_013447352.1| pectinesterase/pectinesterase inhibitor	GO:0042545 cell wall modification | GO:0043086 negative regulation of catalytic activity | GO:0045490 pectin catabolic processGO:0005618 cell wall | GO:0005774 vacuolar membrane | GO:0005829 cytosolGO:0030599 pectinesterase activity | GO:0045330 aspartyl esterase activity | GO:0004857 enzyme inhibitor activity3.1.1.11 pfam01095 PectinesteraseNA
Psat6g019680	122.039	-1.04223	0.00121996	gi|357437517|ref|XP_003589034.1| protein phosphatase 2C-like protein	GO:0006470 protein dephosphorylationGO:0005886 plasma membraneGO:0003824 catalytic activity3.1.3.16 pfam00481 PP2CNA
Psat7g191360	3816.87	-1.05686	1.73624e-05	gi|922367485|ref|XP_013455909.1| retinoid-inducible serine carboxypeptidase	GO:0006508 proteolysisGO:0016023 cytoplasmic membrane-bounded vesicleGO:0004185 serine-type carboxypeptidase activity-pfam00450 Peptidase_S10NA
Psat5g244400	130.197	-1.05928	0.00164109	gi|922325627|ref|XP_013442206.1| transmembrane protein	GO:0006825 copper ion transportGO:0005758 mitochondrial intermembrane spaceGO:0016531 copper chaperone activity-pfam09685 Tic20
Psat3g194240	330.78	-1.0615	0.0363539	gi|922341520|ref|XP_013447699.1| BZIP transcription factor	GO:0006355 regulation of transcription DNA-dependentGO:0005634 nucleusGO:0003700 sequence-specific DNA binding transcription factor activity | GO:0043565 sequence-specific DNA binding | GO:0046982 protein heterodimerization activity | GO:0042803 protein homodimerization activity-pfam00170 bZIP_1 | pfam07716 bZIP_2 | pfam13863 DUF4200 | pfam06005 DUF904NA
Psat3g011320	4499.3	-1.06365	0.0111796	gi|21552998|gb|AAM62421.1|AF515795_1 Drm3	GO:0009741 response to brassinosteroid stimulus | GO:0032880 regulation of protein localizationGO:0005634 nucleusNA
Psat3g052760	513.725	-1.06737	0.000517417	gi|502126166|ref|XP_004499205.1| PREDICTED: thioredoxin H-type 1-like	GO:0006662 glycerol ether metabolic process | GO:0055114 oxidation-reduction process | GO:0051259 protein oligomerization | GO:0006457 protein folding | GO:0010286 heat acclimation | GO:0045454 cell redox homeostasis | GO:0010188 response to microbial phytotoxin | GO:0050832 defense response to fungus | GO:0042542 response to hydrogen peroxide | GO:0043085 positive regulation of catalytic activit…
Psat4g129040	916.908	-1.06805	0.00666031	gi|357516545|ref|XP_003628561.1| glutathione S-transferase	GO:0009651 response to salt stress | GO:0006749 glutathione metabolic process | GO:0080148 negative regulation of response to water deprivation | GO:0048527 lateral root development | GO:0060416 response to growth hormone stimulus | GO:0080167 response to karrikin | GO:0009704 de-etiolationGO:0009507 chloroplastGO:0016740 transferase activity2.5.1.18 pfam13417 GST_N_3 | pfam13409 GST_N_2 | pfam02…
Psat3g042560	347.757	-1.06983	2.13743e-07	gi|922346175|ref|XP_013450002.1| heavy metal-associated domain protein	GO:0009407 toxin catabolic process | GO:0010583 response to cyclopentenone | GO:0046482 para-aminobenzoic acid metabolic process | GO:0030001 metal ion transportGO:0005737 cytoplasmGO:0005507 copper ion binding-pfam00403 HMANA
Psat5g238280	2047.07	-1.07236	3.82356e-09	gi|357452267|ref|XP_003596410.1| general regulatory factor 2	GO:0009742 brassinosteroid mediated signaling pathway | GO:0048528 post-embryonic root development | GO:0009737 response to abscisic acid stimulusGO:0005829 cytosol | GO:0005739 mitochondrion | GO:0009506 plasmodesma | GO:0005634 nucleus | GO:0005886 plasma membraneGO:0005509 calcium ion binding | GO:0005524 ATP binding | GO:0019904 protein domain specific binding-pfam00244 14-3-3NA
Psat6g143640	111.765	-1.07777	0.0147055	gi|357441397|ref|XP_003590976.1| coatomer protein	GO:0009664 plant-type cell wall organization | GO:0007165 signal transduction | GO:0034059 response to anoxiaGO:0005739 mitochondrion | GO:0009531 secondary cell wall
Psat3g187560	75.0132	-1.08018	0.0146254	gi|922349420|ref|XP_003620119.2| endosomal targeting BRO1-like domain protein	GO:0005634 nucleuspfam03097 BRO1NA
Psat0s5069g0040	383.627	-1.08108	0.0044198	gi|502119666|ref|XP_004496698.1| PREDICTED: homocysteine S-methyltransferase 3-like	GO:0033528 S-methylmethionine cycle | GO:0032259 methylationGO:0005886 plasma membraneGO:0008898 homocysteine S-methyltransferase activity2.1.1.10 pfam02574 S-methyl_transNA
Psat6g054840	96.1795	-1.08133	0.000760731	gi|502114991|ref|XP_004495099.1| PREDICTED: patellin-4-like	GO:0006810 transportGO:0016021 integral to membrane | GO:0005829 cytosol | GO:0005634 nucleus | GO:0005886 plasma membraneGO:0005215 transporter activity-pfam00650 CRAL_TRIO | pfam03765 CRAL_TRIO_N | pfam13716 CRAL_TRIO_2NA
Psat0s128g0120	683.763	-1.08755	0.000229258	gi|922387006|ref|XP_003597326.2| myb transcription factor	GO:0045893 positive regulation of transcription DNA-dependent | GO:0009753 response to jasmonic acid stimulus | GO:0009751 response to salicylic acid stimulus | GO:0009739 response to gibberellin stimulus | GO:0009651 response to salt stress | GO:0009723 response to ethylene stimulus | GO:0010200 response to chitin | GO:0046686 response to cadmium ion | GO:0016036 cellular response to phosphate s…
Psat1g048160	422.837	-1.09652	0.00351722	gi|502164140|ref|XP_004513060.1| PREDICTED: programmed cell death protein 4-like	NA
Psat5g156240	65.7494	-1.09745	0.0108737	gi|922380182|ref|XP_013460322.1| acyl-CoA N-acyltransferase (NAT) superfamily protein	GO:0009826 unidimensional cell growth | GO:0009734 auxin mediated signaling pathway | GO:0008152 metabolic process | GO:0009640 photomorphogenesis | GO:0009723 response to ethylene stimulusGO:0005634 nucleusGO:0008080 N-acetyltransferase activity-pfam00583 Acetyltransf_1 | pfam13718 GNAT_acetyltr_2 | pfam13508 Acetyltransf_7 | pfam13527 Acetyltransf_9NA
Psat7g220080	167.717	-1.09802	0.0147439	gi|922367802|ref|XP_013456067.1| disease resistance-responsive	GO:0006259 DNA metabolic process | GO:0010345 suberin biosynthetic process | GO:0006200 ATP catabolic processGO:0016023 cytoplasmic membrane-bounded vesicle | GO:0005634 nucleusGO:0003677 DNA binding | GO:0005524 ATP binding | GO:0008094 DNA-dependent ATPase activity
Psat2g177040	7189.12	-1.10588	0.000121714	gi|502160290|ref|XP_004511697.1| PREDICTED: probable aquaporin TIP2-2	GO:0072489 methylammonium transmembrane transport | GO:0006833 water transportGO:0016021 integral to membrane | GO:0009506 plasmodesma | GO:0009941 chloroplast envelope | GO:0009705 plant-type vacuole membrane | GO:0009505 plant-type cell wall | GO:0000326 protein storage vacuole | GO:0042807 central vacuole | GO:0005794 Golgi apparatus | GO:0005886 plasma membraneGO:0015250 water channel activit…
Psat7g067640	86.5045	-1.10733	0.0362461	gi|922329927|ref|XP_003629853.2| NB-ARC domain disease resistance protein	GO:0006952 defense response | GO:0008152 metabolic processGO:0017111 nucleoside-triphosphatase activity | GO:0043531 ADP binding | GO:0005524 ATP binding-NA
Psat5g271080	2020.54	-1.10737	1.57644e-09	gi|502082852|ref|XP_004487293.1| PREDICTED: bifunctional epoxide hydrolase 2-like	GO:0008152 metabolic processGO:0016787 hydrolase activity-pfam12697 Abhydrolase_6 | pfam00561 Abhydrolase_1 | pfam12695 Abhydrolase_5 | pfam12146 Hydrolase_4NA
Psat5g011280	1370.48	-1.12059	0.000223073	gi|357465823|ref|XP_003603196.1| subtilisin-like serine protease	GO:0006508 proteolysis | GO:0043086 negative regulation of catalytic activityGO:0016023 cytoplasmic membrane-bounded vesicle | GO:0005618 cell wall | GO:0048046 apoplastGO:0042802 identical protein binding | GO:0004252 serine-type endopeptidase activity-pfam00082 Peptidase_S8 | pfam05922 Inhibitor_I9NA
Psat2g009400	328.045	-1.12846	1.62161e-11	gi|922357556|ref|XP_003617703.2| cytochrome P450 family 71 protein	GO:0055114 oxidation-reduction processGO:0020037 heme binding | GO:0016705 oxidoreductase activity acting on paired donors with incorporation or reduction of molecular oxygen | GO:0004497 monooxygenase activity | GO:0005506 iron ion binding-pfam00067 p450
Psat7g141640	534.379	-1.12912	5.71332e-05	gi|357473173|ref|XP_003606871.1| dehydration-responsive RD22-like protein	GO:0048316 seed developmentGO:0005768 endosome | GO:0005794 Golgi apparatus | GO:0005576 extracellular region | GO:0000326 protein storage vacuole | GO:0005802 transGOlgi networkpfam03181 BURPNA
Psat6g097280	57.2153	-1.13351	0.00972432	gi|922399155|ref|XP_013466730.1| cysteine/histidine-rich C1 domain protein	GO:0035556 intracellular signal transduction | GO:0006952 defense response | GO:0055114 oxidation-reduction processGO:0043531 ADP binding | GO:0047134 protein-disulfide reductase activity | GO:0008270 zinc ion binding-pfam03107 C1_2 | pfam07649 C1_3 | pfam00569 ZZNA
Psat5g251520	44.2247	-1.14573	0.0453322	gi|357452769|ref|XP_003596661.1| hypothetical protein MTR_2g083300	NA
Psat5g083360	246.447	-1.14757	8.5935e-08	gi|502136119|ref|XP_004502566.1| PREDICTED: ACT domain-containing protein ACR3	GO:0009737 response to abscisic acid stimulus | GO:0009735 response to cytokinin stimulus | GO:0008152 metabolic processGO:0016597 amino acid binding-pfam01842 ACT | pfam13291 ACT_4NA
Psat1g135680	75.3307	-1.14974	0.00754725	gi|922390378|ref|XP_013463611.1| respiratory burst oxidase-like protein	GO:0031348 negative regulation of defense response | GO:0009611 response to wounding | GO:0010119 regulation of stomatal movement | GO:0009867 jasmonic acid mediated signaling pathway | GO:0009697 salicylic acid biosynthetic process | GO:0009862 systemic acquired resistance salicylic acid mediated signaling pathway | GO:0009414 response to water deprivation | GO:0010363 regulation of plant-type h…
Psat5g250680	74.6483	-1.15327	0.0119521	gi|922386784|ref|XP_003596709.2| DUF1685 family protein	NA
Psat6g049880	101.6	-1.15383	0.0237347	gi|353078624|gb|AEQ64868.1| ethylene response factor 8	GO:0009414 response to water deprivation | GO:0006355 regulation of transcription DNA-dependent | GO:0010200 response to chitinGO:0005634 nucleusGO:0003677 DNA binding | GO:0003700 sequence-specific DNA binding transcription factor activity-pfam00847 AP2NA
Psat5g112560	52.8693	-1.16139	0.0281318	gi|922381614|ref|XP_013461036.1| myosin heavy chain kinase B-like protein	GO:0005886 plasma membranepfam00400 WD40NA
Psat3g019520	243.821	-1.16675	6.85192e-06	gi|357511377|ref|XP_003625977.1| WRKY family transcription factor WRKY35 WRKY4	GO:0042742 defense response to bacterium | GO:0006355 regulation of transcription DNA-dependent | GO:0010200 response to chitin | GO:0010150 leaf senescenceGO:0005516 calmodulin binding | GO:0043565 sequence-specific DNA binding | GO:0003700 sequence-specific DNA binding transcription factor activity-pfam03106 WRKYNA
Psat0s2587g0080	1144.39	-1.16862	3.2275e-09	gi|357491383|ref|XP_003615979.1| peroxidase family protein	GO:0006979 response to oxidative stress | GO:0055114 oxidation-reduction processGO:0016023 cytoplasmic membrane-bounded vesicleGO:0046872 metal ion binding | GO:0020037 heme binding | GO:0004601 peroxidase activity1.11.1.7 NA
Psat7g192960	83.3598	-1.17	0.00270263	gi|922352577|ref|XP_013452105.1| heavy metal-associated domain protein	GO:0030001 metal ion transportGO:0046872 metal ion binding-pfam00403 HMANA
Psat3g121720	5298.99	-1.17121	3.87602e-07	gi|357506541|ref|XP_003623559.1| alanine-glyoxylate aminotransferase-like protein	GO:0043562 cellular response to nitrogen levels | GO:0008152 metabolic processGO:0005739 mitochondrionGO:0008453 alanine-glyoxylate transaminase activity | GO:0030170 pyridoxal phosphate binding2.6.1.44 pfam00202 Aminotran_3NA
Psat2g012400	91.6914	-1.18283	0.00402444	gi|357494633|ref|XP_003617605.1| DUF4408 domain protein	NA
Psat7g198640	5013.73	-1.18674	1.25926e-07	gi|922366903|ref|XP_013455618.1| peroxidase family protein	GO:0006979 response to oxidative stress | GO:0055114 oxidation-reduction process | GO:0009269 response to desiccation | GO:0009409 response to cold | GO:0042538 hyperosmotic salinity response | GO:0009808 lignin metabolic process | GO:0009664 plant-type cell wall organizationGO:0009506 plasmodesma | GO:0009505 plant-type cell wall | GO:0005737 cytoplasm | GO:0005634 nucleusGO:0046872 metal ion bi…
Psat2g153400	172.312	-1.19866	0.0160173	gi|922355738|ref|XP_003612202.2| osmosensor histidine kinase	GO:0010375 stomatal complex patterning | GO:0009414 response to water deprivation | GO:0010431 seed maturation | GO:0018106 peptidyl-histidine phosphorylation | GO:0023014 signal transduction via phosphorylation event | GO:0006355 regulation of transcription DNA-dependent | GO:0006970 response to osmotic stress | GO:0018108 peptidyl-tyrosine phosphorylation | GO:0000160 two-component signal trans…
Psat2g182880	1006.3	-1.20229	3.91031e-05	gi|922329813|ref|XP_003629540.2| heavy metal P-type ATPase	GO:0006825 copper ion transport | GO:0010273 detoxification of copper ion | GO:0008152 metabolic processGO:0016021 integral to membrane | GO:0009536 plastidGO:0005507 copper ion binding | GO:0019829 cation-transporting ATPase activity | GO:0005524 ATP binding3.6.3.4 pfam00122 E1-E2_ATPase | pfam00403 HMA | pfam00702 Hydrolase | pfam12710 HAD
Psat4g189480	110.567	-1.20262	0.000283551	gi|922387186|ref|XP_003597755.2| transmembrane amino acid transporter family protein	GO:0006499 N-terminal protein myristoylation | GO:0006862 nucleotide transport | GO:0010363 regulation of plant-type hypersensitive response | GO:0015802 basic amino acid transport | GO:0080167 response to karrikin | GO:0006612 protein targeting to membrane | GO:0043069 negative regulation of programmed cell death | GO:0043090 amino acid import | GO:0015696 ammonium transport | GO:0003333 amino a…
Psat1g152680	70.1677	-1.20892	0.0082026	gi|922389670|ref|XP_013463258.1| flowering-promoting factor-like protein	GO:0009739 response to gibberellin stimulus | GO:0009911 positive regulation of flower development | GO:0010228 vegetative to reproductive phase transition of meristem-NA
Psat6g136040	728.756	-1.21429	3.6917e-09	gi|922391576|ref|XP_013464201.1| monoterpene synthase	GO:0046248 alpha-pinene biosynthetic process | GO:0016114 terpenoid biosynthetic processGO:0009507 chloroplastGO:0000287 magnesium ion binding | GO:0050551 myrcene synthase activity-pfam03936 Terpene_synth_C | pfam01397 Terpene_synthNA
Psat7g079960	302.626	-1.22321	6.67532e-06	gi|922337049|ref|XP_013446514.1| 3'-N-debenzoyl-2'-deoxytaxol benzoyltransferase	GO:0008152 metabolic processGO:0016747 transferase activity transferring acyl groups other than amino-acyl groups-pfam02458 TransferaseNA
Psat6g102680	171.078	-1.22473	0.000359535	gi|922399590|ref|XP_013466935.1| benzyl alcohol O-benzoyltransferase	GO:0009821 alkaloid biosynthetic processGO:0010327 acetyl CoA:(Z)-3-hexen-1-ol acetyltransferase activity | GO:0047203 13-hydroxylupinine O-tigloyltransferase activity-pfam02458 TransferaseNA
Psat2g045400	226.965	-1.22715	0.00527885	gi|357491933|ref|XP_003616254.1| eukaryotic aspartyl protease family protein	GO:0005975 carbohydrate metabolic process | GO:0033591 response to L-ascorbic acid | GO:0010019 chloroplast-nucleus signaling pathway | GO:0006508 proteolysis | GO:0009416 response to light stimulusGO:0005794 Golgi apparatus | GO:0009507 chloroplastGO:0004190 aspartic-type endopeptidase activity-pfam00026 Asp
Psat6g053280	126.154	-1.23503	0.00161862	gi|922403464|ref|XP_013468866.1| OPT family oligopeptide transporter	GO:0015688 iron chelate transport | GO:0009624 response to nematode | GO:0010043 response to zinc ion | GO:0055085 transmembrane transport | GO:0010039 response to iron ion | GO:0048316 seed developmentGO:0005886 plasma membrane | GO:0016021 integral to membraneGO:0051980 iron-nicotianamine transmembrane transporter activity-pfam03169 OPT
Psat2g103440	37.6279	-1.23578	0.0418121	gi|922356088|ref|XP_003613179.2| polygalacturonase	GO:0005975 carbohydrate metabolic processGO:0005576 extracellular region | GO:0005739 mitochondrionGO:0004650 polygalacturonase activity3.2.1.15 pfam00295 Glyco_hydro_28 | pfam12708 Pectate_lyase_3NA
Psat4g123760	228.134	-1.25538	3.86904e-07	gi|965658255|dbj|BAT74674.1| hypothetical protein VIGAN_01239100	GO:0042742 defense response to bacterium | GO:0009409 response to cold | GO:0010119 regulation of stomatal movement | GO:0010037 response to carbon dioxide | GO:0009817 defense response to fungus incompatible interaction | GO:0008152 metabolic process | GO:0015976 carbon utilizationGO:0005829 cytosol | GO:0009941 chloroplast envelope | GO:0009535 chloroplast thylakoid membrane | GO:0009570 chloro…
Psat1g191720	336.853	-1.25546	0.000114547	gi|502078563|ref|XP_004485986.1| PREDICTED: BAG family molecular chaperone regulator 3-like	GO:0006915 apoptotic processGO:0005739 mitochondrionGO:0051087 chaperone binding-pfam00240 ubiquitin | pfam02179 BAGNA
Psat5g048560	925.426	-1.26334	0.00294596	gi|922383212|ref|XP_013461828.1| branched-chain amino acid aminotransferase	GO:0019932 second-messenger-mediated signaling | GO:0009416 response to light stimulus | GO:0009081 branched chain family amino acid metabolic process | GO:0009611 response to wounding | GO:0019761 glucosinolate biosynthetic process | GO:0009407 toxin catabolic processGO:0005829 cytosol | GO:0009570 chloroplast stromaGO:0052655 L-valine transaminase activity | GO:0052656 L-isoleucine transaminase…
Psat7g005880	68.6666	-1.26602	0.0227073	gi|357521509|ref|XP_003631043.1| transmembrane protein	GO:0005739 mitochondrion | GO:0005886 plasma membranepfam04654 DUF599
Psat1g063040	31.7329	-1.30468	0.0143764	gi|502090750|ref|XP_004489328.1| PREDICTED: uncharacterized protein LOC101493138 isoform X1	GO:0004523 ribonuclease H activity | GO:0003676 nucleic acid binding-pfam13456 RVT_3 | pfam00075 RNase_HNA
Psat1g141880	751.976	-1.31915	1.70283e-06	gi|502160290|ref|XP_004511697.1| PREDICTED: probable aquaporin TIP2-2	GO:0072489 methylammonium transmembrane transport | GO:0006833 water transportGO:0016021 integral to membrane | GO:0009506 plasmodesma | GO:0009941 chloroplast envelope | GO:0009705 plant-type vacuole membrane | GO:0009505 plant-type cell wall | GO:0000326 protein storage vacuole | GO:0042807 central vacuole | GO:0005794 Golgi apparatus | GO:0005886 plasma membraneGO:0015250 water channel activit…
Psat7g234280	87.5971	-1.3351	0.00196065	gi|526117629|ref|NP_001268074.1| lipid transfer protein precursor	GO:0009737 response to abscisic acid stimulus | GO:0006869 lipid transport | GO:0009414 response to water deprivation | GO:0009651 response to salt stressGO:0008289 lipid binding-pfam14368 LTP_229760|Vitis viniferaVitisVitaceaeVitales-StreptophytaViridiplantaeEukaryota
Psat3g064760	198.675	-1.33586	0.000560458	gi|922345523|ref|XP_013449677.1| hypothetical protein MTR_7g094270	NA
Psat2g056920	6777.45	-1.33725	8.53834e-09	gi|114261|sp|P19252.3|ASNS2_PEA RecName: Full=Asparagine synthetase	GO:0070981 L-asparagine biosynthetic process | GO:0009750 response to fructose stimulus | GO:0043617 cellular response to sucrose starvation | GO:0009749 response to glucose stimulus | GO:0009744 response to sucrose stimulusGO:0005524 ATP binding | GO:0004066 asparagine synthase (glutamine-hydrolyzing) activity-pfam00733 Asn_synthaseNA
Psat0s5206g0040	2054.01	-1.34055	6.96245e-05	gi|922366903|ref|XP_013455618.1| peroxidase family protein	GO:0006979 response to oxidative stress | GO:0055114 oxidation-reduction process | GO:0009269 response to desiccation | GO:0009409 response to cold | GO:0042538 hyperosmotic salinity response | GO:0009808 lignin metabolic process | GO:0009664 plant-type cell wall organizationGO:0009506 plasmodesma | GO:0009505 plant-type cell wall | GO:0005737 cytoplasm | GO:0005634 nucleusGO:0046872 metal ion bi…
Psat4g155600	78.8838	-1.37466	0.00335758	gi|734330862|gb|KHN06867.1| High affinity nitrate transporter 2.4	GO:0055085 transmembrane transport | GO:0015706 nitrate transport | GO:0071249 cellular response to nitrate | GO:0048527 lateral root development | GO:0080167 response to karrikinGO:0016021 integral to membrane | GO:0009507 chloroplast | GO:0005886 plasma membraneGO:0015112 nitrate transmembrane transporter activity
Psat1g135640	63.431	-1.37495	0.000698441	gi|922390378|ref|XP_013463611.1| respiratory burst oxidase-like protein	GO:0006952 defense response | GO:0055114 oxidation-reduction processGO:0016021 integral to membrane | GO:0005634 nucleus | GO:0005739 mitochondrionGO:0050664 oxidoreductase activity acting on NADH or NADPH oxygen as acceptor | GO:0005509 calcium ion binding | GO:0004601 peroxidase activity-pfam08030 NAD_binding_6 | pfam08022 FAD_binding_8NA
Psat2g034560	13292.4	-1.37786	4.33802e-15	gi|401189|sp|P25794.2|PIP2_PEA RecName: Full=Probable aquaporin PIP-type 7a; AltName: Full=Turgor-responsive protein 31; AltName: Full=Turgor-responsive protein 7a	GO:0009414 response to water deprivation | GO:0006833 water transportGO:0009506 plasmodesma | GO:0005886 plasma membrane | GO:0016021 integral to membrane | GO:0009507 chloroplastGO:0015250 water channel activity-pfam00230 MIP | pfam13782 SpoVAB
Psat7g153320	45.4123	-1.39464	0.00452578	gi|502171656|ref|XP_004515078.1| PREDICTED: uncharacterized protein LOC101496631	NA
Psat4g100800	63.369	-1.40131	0.00041601	gi|357518001|ref|XP_003629289.1| rhodanese-related sulfurtransferase	GO:0008152 metabolic processGO:0005737 cytoplasmGO:0004792 thiosulfate sulfurtransferase activity-pfam00581 RhodaneseNA
Psat1g203680	4649.39	-1.41617	1.12769e-06	gi|2605887|gb|AAB84193.1| dormancy-associated protein	GO:0008152 metabolic processGO:0016829 lyase activity-pfam05564 Auxin_repressedNA
Psat0s4941g0040	57.8606	-1.42666	0.0101684	gi|922362362|ref|XP_003605125.2| DUF1442 family protein	NA
Psat1g206320	46.7783	-1.43205	0.00110878	gi|357446493|ref|XP_003593524.1| RING zinc finger protein	GO:0005829 cytosolGO:0008270 zinc ion binding-pfam13923 zf-C3HC4_2 | pfam13639 zf-RING_2 | pfam13920 zf-C3HC4_3 | pfam00097 zf-C3HC4 | pfam12678 zf-rbx1 | pfam12861 zf-Apc11 | pfam11793 FANCL_C | pfam14447 Prok-RING_4NA
Psat2g052600	144.569	-1.44164	0.00178754	gi|357491387|ref|XP_003615981.1| peroxidase family protein	GO:0055114 oxidation-reduction process | GO:0006979 response to oxidative stressGO:0020037 heme binding | GO:0046872 metal ion binding | GO:0004601 peroxidase activity-NA
Psat6g112320	613.064	-1.4514	3.78178e-08	gi|922403315|ref|XP_013468792.1| FAD-binding berberine family protein	GO:0009820 alkaloid metabolic process | GO:0055114 oxidation-reduction processGO:0016023 cytoplasmic membrane-bounded vesicleGO:0050660 flavin adenine dinucleotide binding | GO:0008762 UDP-N-acetylmuramate dehydrogenase activity | GO:0050468 reticuline oxidase activity-pfam08031 BBE | pfam01565 FAD_binding_4NA
Psat0s1163g0320	31.7761	-1.45471	0.0145901	gi|922372805|ref|XP_013458559.1| hypothetical protein MTR_4g129760	NA
Psat1g050160	148.899	-1.45848	0.0156662	gi|357500971|ref|XP_003620774.1| gamma-glutamyltranspeptidase	GO:0006979 response to oxidative stress | GO:0034775 glutathione transmembrane transport | GO:0006805 xenobiotic metabolic process | GO:0006751 glutathione catabolic processGO:0005739 mitochondrion | GO:0009506 plasmodesma | GO:0009505 plant-type cell wall | GO:0005886 plasma membraneGO:0003840 gamma-glutamyltransferase activity | GO:0016756 glutathione gamma-glutamylcysteinyltransferase activity…
Psat1g053640	310.355	-1.47068	1.14981e-05	gi|922349718|ref|XP_013450745.1| cytochrome P450 family protein	GO:0042991 transcription factor import into nucleus | GO:0055114 oxidation-reduction processGO:0005576 extracellular regionGO:0004497 monooxygenase activity | GO:0005506 iron ion binding | GO:0020037 heme binding | GO:0016705 oxidoreductase activity acting on paired donors with incorporation or reduction of molecular oxygen | GO:0019825 oxygen binding-pfam00067 p450
Psat6g136000	124.864	-1.48331	0.000147083	gi|922391576|ref|XP_013464201.1| monoterpene synthase	GO:0016114 terpenoid biosynthetic processGO:0009507 chloroplastGO:0010333 terpene synthase activity | GO:0000287 magnesium ion binding-NA
Psat3g001960	43.0094	-1.49452	0.0147763	gi|922347496|ref|XP_013450658.1| AP2 domain class transcription factor	GO:0006355 regulation of transcription DNA-dependentGO:0005634 nucleusGO:0003700 sequence-specific DNA binding transcription factor activity | GO:0003677 DNA binding-pfam00847 AP2NA
Psat1g198800	356.273	-1.5102	0.00434852	gi|922385852|ref|XP_003593772.2| papain family cysteine protease	GO:0006508 proteolysisGO:0016023 cytoplasmic membrane-bounded vesicle | GO:0048046 apoplastGO:0046872 metal ion binding | GO:0008234 cysteine-type peptidase activity-pfam00112 Peptidase_C1 | pfam08246 Inhibitor_I29
Psat5g033760	19.9556	-1.54137	0.0342642	gi|922376376|ref|XP_003603254.2| histidine kinase cytokinin receptor	GO:0048364 root development | GO:0090333 regulation of stomatal closure | GO:0071732 cellular response to nitric oxide | GO:0071219 cellular response to molecule of bacterial origin | GO:0023014 signal transduction via phosphorylation event | GO:0070301 cellular response to hydrogen peroxide | GO:0009788 negative regulation of abscisic acid mediated signaling pathway | GO:0010105 negative regulat…
Psat2g175880	34.8572	-1.55163	0.0287754	gi|922355450|ref|XP_003611388.2| expansin-B1-like protein	GO:0019953 sexual reproductionGO:0005576 extracellular regionpfam01357 Pollen_allerg_1 | pfam03330 DPBB_1NA
Psat0s4107g0040	230.238	-1.55382	0.002662	gi|922332610|ref|XP_013444296.1| GTP cyclohydrolase I 1	GO:0046654 tetrahydrofolate biosynthetic processGO:0005737 cytoplasm | GO:0005634 nucleusGO:0003934 GTP cyclohydrolase I activity3.5.4.16 pfam01227 GTP_cyclohydroINA
Psat6g029400	32.6723	-1.56416	0.036369	gi|357436967|ref|XP_003588759.1| alpha/beta hydrolase fold protein	GO:0008152 metabolic processGO:0005634 nucleusGO:0052689 carboxylic ester hydrolase activity3.1.1.1 pfam07859 Abhydrolase_3NA
Psat1g112600	100.716	-1.57397	0.00317839	gi|357498565|ref|XP_003619571.1| Kunitz type trypsin inhibitor / Alpha-fucosidase	GO:0010951 negative regulation of endopeptidase activityGO:0005576 extracellular regionGO:0008233 peptidase activity | GO:0004867 serine-type endopeptidase inhibitor activity-pfam00197 Kunitz_legumeNA
Psat5g027120	76.2276	-1.57417	0.000706513	gi|357466341|ref|XP_003603455.1| drug resistance transporter-like ABC domain protein	GO:0010193 response to ozone | GO:0006200 ATP catabolic process | GO:0015692 lead ion transport | GO:0080168 abscisic acid transportGO:0016021 integral to membraneGO:0005524 ATP binding | GO:0016887 ATPase activity-pfam01061 ABC2_membrane | pfam08370 PDR_assoc | pfam00005 ABC_tran | pfam12730 ABC2_membrane_4 | pfam01757 Acyl_transf_3 | pfam13481 AAA_25 | pfam13346 ABC2_membrane_5 | pfam12698 ABC2…
Psat7g149120	53.0474	-1.57905	0.00024643	gi|734330862|gb|KHN06867.1| High affinity nitrate transporter 2.4	GO:0055085 transmembrane transport | GO:0015706 nitrate transport | GO:0071249 cellular response to nitrate | GO:0048527 lateral root development | GO:0080167 response to karrikinGO:0016021 integral to membrane | GO:0009507 chloroplast | GO:0005886 plasma membraneGO:0015112 nitrate transmembrane transporter activity-NA
Psat1g158960	67.5552	-1.58002	0.02671	gi|7008011|dbj|BAA90878.1| PsAD2	NA
Psat1g217400	902.638	-1.5881	2.25357e-06	gi|914748586|gb|AKV94656.1| sulfate transporter 1.1-like protein	GO:0009970 cellular response to sulfate starvation | GO:0080160 selenate transportGO:0009506 plasmodesma | GO:0016021 integral to membraneGO:0008271 secondary active sulfate transmembrane transporter activity-pfam00916 Sulfate_transp | pfam13792 Sulfate_tra_GLY | pfam01740 STAS | pfam13347 MFS_2
Psat0s50g0040	31.0466	-1.61342	0.0364364	gi|255636284|gb|ACU18482.1| unknown	GO:0000166 nucleotide binding | GO:0003723 RNA binding-pfam00076 RRM_1 | pfam14259 RRM_6 | pfam13893 RRM_5NA
Psat2g185880	255.071	-1.62485	1.4398e-13	gi|217074418|gb|ACJ85569.1| unknown	GO:0006629 lipid metabolic processGO:0005634 nucleusGO:0004806 triglyceride lipase activity-pfam01764 Lipase_3NA
Psat4g024560	106.11	-1.64763	0.00992706	gi|922372305|ref|XP_013458310.1| hypothetical protein MTR_4g121913	NA
Psat0s1479g0040	1051.07	-1.65872	3.16453e-08	gi|734329688|gb|KHN06374.1| Anthranilate N-methyltransferase	GO:0042343 indole glucosinolate metabolic process | GO:0032259 methylationGO:0046983 protein dimerization activity | GO:0008171 O-methyltransferase activity-pfam00891 Methyltransf_2 | pfam08100 Dimerisation | pfam12847 Methyltransf_18 | pfam13489 Methyltransf_23NA
Psat3g097960	108.678	-1.67194	0.0276862	gi|357508181|ref|XP_003624379.1| class I glutamine amidotransferase	GO:0006541 glutamine metabolic process | GO:2000032 regulation of secondary shoot formationGO:0016787 hydrolase activity | GO:0016740 transferase activity-pfam07722 Peptidase_C26 | pfam00117 GATaseNA
Psat6g237920	2531.64	-1.683	2.77649e-19	gi|319759282|gb|ADV71377.1| chalcone isomerase 2	GO:0009813 flavonoid biosynthetic process | GO:0010224 response to UV-B | GO:0009733 response to auxin stimulus | GO:0080167 response to karrikinGO:0042406 extrinsic to endoplasmic reticulum membrane | GO:0009705 plant-type vacuole membrane | GO:0005634 nucleusGO:0045430 chalcone isomerase activity5.5.1.6 pfam02431 Chalcone132459|Pueraria montanaPuerariaFabaceaeFabales-StreptophytaViridiplantaeEu…
Psat6g038800	28.7157	-1.69534	0.023026	gi|922398384|ref|XP_013466354.1| stress-induced receptor-like kinase	GO:0006468 protein phosphorylation | GO:0015074 DNA integrationGO:0003676 nucleic acid binding | GO:0030247 polysaccharide binding | GO:0005524 ATP binding | GO:0004674 protein serine/threonine kinase activity2.7.11.1 pfam00069 Pkinase | pfam07714 Pkinase_Tyr | pfam13947 GUB_WAK_bind
Psat4g080000	39.272	-1.70568	0.00535355	gi|828326192|ref|XP_012573641.1| PREDICTED: putative invertase inhibitor	GO:0043086 negative regulation of catalytic activityGO:0030599 pectinesterase activity | GO:0004857 enzyme inhibitor activity-pfam04043 PMEINA
Psat7g035280	21.7134	-1.70903	0.0407315	gi|922338065|ref|XP_013447022.1| tubby C 2 protein	GO:0006413 translational initiationGO:0005739 mitochondrionGO:0003743 translation initiation factor activity-pfam04525 Tub_2NA
Psat4g046200	110.509	-1.7294	3.33034e-05	gi|922371719|ref|XP_013458018.1| adenine nucleotide alpha hydrolase superfamily protein	GO:0048767 root hair elongation | GO:0048527 lateral root development | GO:0006950 response to stress | GO:0002238 response to molecule of fungal originGO:0005739 mitochondrionpfam00582 UspNA
Psat6g077360	15.766	-1.73011	0.0463097	gi|922395815|ref|XP_003590435.2| leucoanthocyanidin dioxygenase-like protein	GO:0009617 response to bacterium | GO:0009620 response to fungus | GO:0055114 oxidation-reduction processGO:0005506 iron ion binding | GO:0016706 oxidoreductase activity acting on paired donors with incorporation or reduction of molecular oxygen 2-oxoglutarate as one donor and incorporation of one atom each of oxygen into both donors-pfam14226 DIOX_N | pfam03171 2OG-FeII_OxyNA
Psat0s2587g0120	507.73	-1.73938	7.34666e-12	gi|357491383|ref|XP_003615979.1| peroxidase family protein	GO:0006979 response to oxidative stress | GO:0055114 oxidation-reduction processGO:0016023 cytoplasmic membrane-bounded vesicleGO:0046872 metal ion binding | GO:0020037 heme binding | GO:0004601 peroxidase activity1.11.1.7 NA
Psat6g061240	131.923	-1.7454	0.000503334	gi|922395889|ref|XP_003590681.2| glutathione peroxidase	GO:0055114 oxidation-reduction process | GO:0042631 cellular response to water deprivation | GO:0042542 response to hydrogen peroxide | GO:0009793 embryo development ending in seed dormancyGO:0005768 endosome | GO:0005802 transGOlgi network | GO:0005794 Golgi apparatus | GO:0005886 plasma membraneGO:0004602 glutathione peroxidase activity-pfam00255 GSHPx | pfam00578 AhpC-TSANA
Psat5g286320	90.9551	-1.74623	0.0316339	gi|922368051|ref|XP_013456190.1| hypothetical protein MTR_4g065060	NA
Psat2g131920	85.0509	-1.75403	1.2444e-05	gi|357487695|ref|XP_003614135.1| cytochrome P450 family protein	GO:0048437 floral organ development | GO:0010338 leaf formation | GO:0055114 oxidation-reduction process | GO:0010075 regulation of meristem growth | GO:0046622 positive regulation of organ growth | GO:0040009 regulation of growth rate | GO:0008284 positive regulation of cell proliferationGO:0005783 endoplasmic reticulumGO:0016705 oxidoreductase activity acting on paired donors with incorporation…
Psat5g018680	87.1587	-1.76535	0.000593	gi|357466827|ref|XP_003603698.1| transmembrane protein	GO:0005886 plasma membrane
Psat0s1116g0120	806.074	-1.76863	1.03024e-10	gi|922362934|ref|XP_003606883.2| specific tissue protein	NA
Psat1g068000	46.9263	-1.77205	0.000801964	gi|828293279|ref|XP_012568096.1| PREDICTED: 7-deoxyloganetin glucosyltransferase isoform X2	GO:0008152 metabolic processGO:0016758 transferase activity transferring hexosyl groups-pfam00201 UDPGTNA
Psat5g266480	38.441	-1.78345	0.00883731	gi|357453529|ref|XP_003597042.1| BHLH domain class transcription factor	GO:0006355 regulation of transcription DNA-dependent | GO:0019344 cysteine biosynthetic processGO:0005634 nucleusGO:0003677 DNA binding | GO:0046983 protein dimerization activity | GO:0003700 sequence-specific DNA binding transcription factor activity-pfam00010 HLHNA
Psat3g014440	37.101	-1.78873	0.00698355	gi|922347047|ref|XP_013450435.1| nodulin MtN21/EamA-like transporter family protein	GO:0016023 cytoplasmic membrane-bounded vesicle | GO:0016020 membranepfam00892 EamA | pfam08449 UAA | pfam03151 TPT | pfam14351 DUF4401 | pfam12730 ABC2_membrane_4 | pfam03706 UPF0104
Psat0s2636g0040	114.347	-1.80705	0.00880098	gi|357506445|ref|XP_003623511.1| wound-induced-like protein	NA
Psat4g061720	163.679	-1.8166	4.22182e-09	gi|502176376|ref|XP_004515860.1| PREDICTED: manganese-dependent ADP-ribose/CDP-alcohol diphosphatase-like	GO:0008152 metabolic processGO:0046872 metal ion binding | GO:0047734 CDP-glycerol diphosphatase activity | GO:0047631 ADP-ribose diphosphatase activity3.6.1.13 | 3.6.1.16 | 3.6.1.53 pfam00149 MetallophosNA
Psat0s2220g0040	43.994	-1.8383	0.038969	gi|922408723|ref|XP_013470334.1| FAD-dependent urate hydroxylase-like protein	GO:0050832 defense response to fungus | GO:0055114 oxidation-reduction processGO:0004497 monooxygenase activity-pfam01494 FAD_binding_3NA
Psat5g079600	22.9807	-1.84129	0.0187844	gi|357463841|ref|XP_003602202.1| bidirectional sugar transporter	GO:0010208 pollen wall assembly | GO:0034219 carbohydrate transmembrane transportGO:0005887 integral to plasma membrane | GO:0009536 plastidGO:0051119 sugar transmembrane transporter activity-pfam03083 MtN3_slv
Psat1g021240	98.0472	-1.84753	0.000643013	gi|922390882|ref|XP_013463859.1| SAM domain (sterile alpha motif) protein	NA
Psat3g198520	1518.86	-1.86518	0.0106251	gi|357502069|ref|XP_003621323.1| caffeic acid O-methyltransferase	GO:0032259 methylationGO:0008171 O-methyltransferase activity | GO:0046983 protein dimerization activity-pfam00891 Methyltransf_2 | pfam08100 Dimerisation | pfam12847 Methyltransf_18 | pfam08242 Methyltransf_12 | pfam13489 Methyltransf_23 | pfam08241 Methyltransf_11 | pfam02527 GidBNA
Psat7g090560	112.243	-1.86535	1.3718e-06	gi|965657701|dbj|BAT74120.1| hypothetical protein VIGAN_01172000	NA
Psat4g061680	565.646	-1.86648	2.78237e-18	gi|922371143|ref|XP_013457733.1| component of high affinity nitrate transporter	GO:0009611 response to wounding | GO:0010167 response to nitrate | GO:0015706 nitrate transportGO:0015112 nitrate transmembrane transporter activity
Psat5g269120	25.6835	-1.87624	0.00391609	gi|922393192|ref|XP_013465005.1| wound-responsive family protein	NA
Psat4g123400	57.0623	-1.88374	5.65188e-05	gi|922329513|ref|XP_003628709.2| hypothetical protein MTR_8g065720	GO:0006468 protein phosphorylationGO:0005524 ATP binding | GO:0004674 protein serine/threonine kinase activity-pfam13911 AhpC-TSA_2NA
Psat2g143520	34.4342	-1.88512	0.029358	gi|357484539|ref|XP_003612557.1| hypothetical protein MTR_5g026390	GO:0005634 nucleus | GO:0009536 plastid | GO:0005886 plasma membraneNA
Psat4g128440	50.1227	-1.88589	0.00205658	gi|922335476|ref|XP_013445728.1| ankyrin repeat protein	NA
Psat2g024280	20.6689	-1.92668	0.00595005	gi|922357282|ref|XP_003616953.2| LysM receptor kinase K1B	GO:0046777 protein autophosphorylation | GO:0035556 intracellular signal transduction | GO:0071323 cellular response to chitin | GO:0016998 cell wall macromolecule catabolic process | GO:0042742 defense response to bacterium | GO:0032499 detection of peptidoglycan | GO:0071219 cellular response to molecule of bacterial origin | GO:0032491 detection of molecule of fungal origin | GO:0002752 cell s…
Psat5g139200	128.103	-1.92945	0.000232461	gi|502130352|ref|XP_004500622.1| PREDICTED: sugar transport protein 5-like	GO:0015749 monosaccharide transport | GO:0055085 transmembrane transportGO:0005773 vacuole | GO:0009506 plasmodesma | GO:0016021 integral to membrane | GO:0005634 nucleusGO:0015145 monosaccharide transmembrane transporter activity-pfam00083 Sugar_tr | pfam07690 MFS_1 | pfam13347 MFS_2 | pfam12822 DUF3816 | pfam01027 Bax1-I
Psat4g078440	65.541	-1.94087	0.0425434	gi|922363552|ref|XP_003608649.2| peptide transporter	GO:0046686 response to cadmium ion | GO:0010167 response to nitrate | GO:0015706 nitrate transportGO:0016020 membraneGO:0015112 nitrate transmembrane transporter activity-pfam00854 PTR2 | pfam07690 MFS_1
Psat1g185360	31.2795	-1.9453	0.00487532	gi|357447591|ref|XP_003594071.1| S-adenosylmethionine decarboxylase proenzyme	GO:0006557 S-adenosylmethioninamine biosynthetic process | GO:0006597 spermine biosynthetic process | GO:0008295 spermidine biosynthetic processGO:0004014 adenosylmethionine decarboxylase activity4.1.1.50 pfam01536 SAM_decarboxNA
Psat2g020680	45.367	-1.95022	0.0145901	gi|357493889|ref|XP_003617233.1| calmodulin-domain kinase CDPK protein	GO:0046777 protein autophosphorylation | GO:0080092 regulation of pollen tube growthGO:0009536 plastid | GO:0005886 plasma membraneGO:0004674 protein serine/threonine kinase activity | GO:0005509 calcium ion binding | GO:0005524 ATP binding2.7.11.1 pfam00069 Pkinase | pfam07714 Pkinase_Tyr | pfam13499 EF_hand_5 | pfam13833 EF_hand_6 | pfam00036 efhand | pfam13405 EF_hand_4 | pfam13202 EF_hand_3NA
Psat3g192120	104.809	-1.96193	3.65994e-10	gi|356566762|ref|XP_003551597.1| PREDICTED: transcription factor SCREAM2-like	GO:0008152 metabolic processGO:0005634 nucleusGO:0016597 amino acid binding | GO:0046983 protein dimerization activity-NA
Psat1g095280	261.677	-1.98513	8.90229e-07	gi|922351507|ref|XP_013451570.1| hypothetical protein MTR_6g028130	GO:0006334 nucleosome assembly | GO:0006950 response to stressGO:0000786 nucleosome | GO:0005737 cytoplasm | GO:0005634 nucleusGO:0046872 metal ion binding | GO:0003677 DNA binding | GO:0005524 ATP binding | GO:0004386 helicase activity
Psat4g002440	17.8391	-1.99423	0.0442629	gi|357480617|ref|XP_003610594.1| myosin II heavy chain family protein	GO:0010051 xylem and phloem pattern formation | GO:0007010 cytoskeleton organization | GO:0009832 plant-type cell wall biogenesisGO:0010005 cortical microtubule transverse to long axis | GO:0005886 plasma membraneGO:0008017 microtubule binding-pfam07058 Myosin_HC-like | pfam13868 Trichoplein | pfam12474 PKK | pfam05103 DivIVA | pfam07926 TPR_MLP1_2 | pfam06818 Fez1 | pfam02050 FliJNA
Psat6g053840	63.964	-1.99775	0.00921215	gi|922403438|ref|XP_013468853.1| aluminum activated malate transporter family protein	GO:0015743 malate transportGO:0016020 membranepfam11744 ALMT | pfam13515 FUSC_2 | pfam06081 DUF939
Psat7g089800	49.1916	-2.01371	0.000406588	gi|357476439|ref|XP_003608505.1| plant gibberellin 2-oxidase	GO:0010114 response to red light | GO:0055114 oxidation-reduction processGO:0005506 iron ion binding | GO:0016706 oxidoreductase activity acting on paired donors with incorporation or reduction of molecular oxygen 2-oxoglutarate as one donor and incorporation of one atom each of oxygen into both donors-pfam14226 DIOX_N | pfam03171 2OG-FeII_OxyNA
Psat3g066200	15.9102	-2.0397	0.0290108	gi|922345523|ref|XP_013449677.1| hypothetical protein MTR_7g094270	NA
Psat5g201640	1494.3	-2.06846	3.7397e-28	gi|922377633|ref|XP_013459100.1| flavonoid hydroxylase	GO:0055114 oxidation-reduction process | GO:0009733 response to auxin stimulusGO:0020037 heme binding | GO:0005506 iron ion binding | GO:0016711 flavonoid 3'-monooxygenase activity-pfam00067 p450
Psat5g005920	350.482	-2.07686	7.60715e-11	gi|502130875|ref|XP_004500799.1| PREDICTED: phosphatidylinositol/phosphatidylcholine transfer protein SFH3-like isoform X4	GO:0048768 root hair cell tip growth | GO:0006656 phosphatidylcholine biosynthetic process | GO:0009908 flower development | GO:0015914 phospholipid transportGO:0035619 root hair tip | GO:0005794 Golgi apparatusGO:0008526 phosphatidylinositol transporter activity-pfam00650 CRAL_TRIO | pfam13716 CRAL_TRIO_2 | pfam03765 CRAL_TRIO_NNA
Psat0s1120g0040	231.673	-2.1029	4.38635e-07	gi|922366044|ref|XP_013455190.1| class III peroxidase	GO:0055114 oxidation-reduction process | GO:0006979 response to oxidative stressGO:0020037 heme binding | GO:0046872 metal ion binding | GO:0004601 peroxidase activity1.11.1.7 -
Psat0s4271g0080	40.0911	-2.12092	0.000525373	gi|922383454|ref|XP_013461948.1| sulfite exporter TauE/SafE family protein	GO:0016021 integral to membrane | GO:0016023 cytoplasmic membrane-bounded vesiclepfam06146 PsiE
Psat1g136800	36.6619	-2.1385	0.00184408	gi|922390394|ref|XP_013463619.1| SAUR-like auxin-responsive family protein	GO:0005739 mitochondrionpfam02519 Auxin_inducibleNA
Psat7g118440	151.486	-2.14627	3.6014e-06	gi|502142861|ref|XP_004505132.1| PREDICTED: phospholipase A1-IIgamma-like isoform X1	GO:0010187 negative regulation of seed germination | GO:0019915 lipid storage | GO:0052651 monoacylglycerol catabolic process | GO:0046340 diacylglycerol catabolic processGO:0005739 mitochondrionGO:0008970 phosphatidylcholine 1-acylhydrolase activity | GO:0047372 acylglycerol lipase activity | GO:0004806 triglyceride lipase activity-pfam01764 Lipase_3NA
Psat7g091160	58.9345	-2.19829	0.0129257	gi|502141916|ref|XP_004504701.1| PREDICTED: uncharacterized protein LOC101495357	NA
Psat3g143280	13.255	-2.28679	0.0105401	gi|357505411|ref|XP_003622994.1| helix loop helix DNA-binding domain protein	GO:0048510 regulation of timing of transition from vegetative to reproductive phase | GO:0009640 photomorphogenesisGO:0003677 DNA binding | GO:0046983 protein dimerization activity-NA
Psat6g110760	1095.73	-2.29493	0.000373416	gi|502122635|ref|XP_004497842.1| PREDICTED: probable inorganic phosphate transporter 1-3	GO:0016036 cellular response to phosphate starvation | GO:0035435 phosphate ion transmembrane transportGO:0005886 plasma membrane | GO:0016021 integral to membraneGO:0015114 phosphate ion transmembrane transporter activity | GO:0005315 inorganic phosphate transmembrane transporter activity-pfam00083 Sugar_tr | pfam07690 MFS_1
Psat2g170520	19.4699	-2.33983	0.0150725	gi|922355538|ref|XP_003611609.2| acyl-CoA N-acyltransferase (NAT) superfamily protein	GO:0009826 unidimensional cell growth | GO:0009734 auxin mediated signaling pathway | GO:0008152 metabolic process | GO:0009640 photomorphogenesis | GO:0009723 response to ethylene stimulusGO:0008080 N-acetyltransferase activity-pfam00583 Acetyltransf_1 | pfam13508 Acetyltransf_7 | pfam13673 Acetyltransf_10NA
Psat3g140480	98.2515	-2.34814	2.98625e-09	gi|922343842|ref|XP_013448841.1| respiratory burst oxidase-like protein	GO:0009408 response to heat | GO:0009845 seed germination | GO:0055114 oxidation-reduction processGO:0016021 integral to membraneGO:0016174 NAD(P)H oxidase activity | GO:0005509 calcium ion binding | GO:0004601 peroxidase activity-pfam08414 NADPH_Ox | pfam08022 FAD_binding_8 | pfam01794 Ferric_reduct | pfam13499 EF_hand_5 | pfam13405 EF_hand_4 | pfam00036 efhand
Psat4g196680	275.382	-2.39484	0.00473874	gi|922328905|ref|XP_003627062.2| LRR receptor-like kinase plant-like protein	GO:0002679 respiratory burst involved in defense response | GO:0010200 response to chitin | GO:0050832 defense response to fungus | GO:0015824 proline transport | GO:0007169 transmembrane receptor protein tyrosine kinase signaling pathway | GO:0006468 protein phosphorylation | GO:0006569 tryptophan catabolic process | GO:0009684 indoleacetic acid biosynthetic process | GO:0006857 oligopeptide tra…
Psat6g051040	18.5245	-2.43554	0.00517583	gi|922398939|ref|XP_013466622.1| cytochrome P450 family 88 protein	GO:0055114 oxidation-reduction process | GO:0009687 abscisic acid metabolic process | GO:0010268 brassinosteroid homeostasis | GO:0009414 response to water deprivation | GO:0010114 response to red light | GO:0042617 paclitaxel biosynthetic process | GO:0048838 release of seed from dormancy | GO:0050832 defense response to fungusGO:0016021 integral to membrane | GO:0031090 organelle membrane | GO:…
Psat7g258360	13.8901	-2.49504	0.0143014	gi|357468059|ref|XP_003604314.1| UPF0481 plant-like protein	NA
Psat0s1487g0120	23.8893	-2.51589	0.00041293	gi|357466583|ref|XP_003603576.1| plant/F12B17-70 protein	GO:0005739 mitochondrionpfam04654 DUF599
Psat6g106120	32.5019	-2.52946	0.000478456	gi|357439757|ref|XP_003590156.1| plant acid phosphatase	GO:0016311 dephosphorylationGO:0009505 plant-type cell wall | GO:0009506 plasmodesma | GO:0005774 vacuolar membrane | GO:0009507 chloroplastGO:0003993 acid phosphatase activity-pfam03767 Acid_phosphat_B
Psat3g200960	15.7689	-2.56733	0.0207767	gi|357502137|ref|XP_003621357.1| cytochrome P450 family 71 protein	GO:0009759 indole glucosinolate biosynthetic process | GO:0000162 tryptophan biosynthetic process | GO:0010114 response to red light | GO:0052544 defense response by callose deposition in cell wall | GO:0009625 response to insect | GO:0009684 indoleacetic acid biosynthetic process | GO:0009641 shade avoidance | GO:0055114 oxidation-reduction process | GO:0009682 induced systemic resistanceGO:0005…
Psat3g000760	27.0445	-2.63459	0.000113516	gi|922347421|ref|XP_013450621.1| hypothetical protein MTR_7g117470	NA
Psat7g205640	17.1583	-2.63883	0.0210351	gi|922367151|ref|XP_013455742.1| aluminum activated malate transporter family protein	GO:0071423 malate transmembrane transport | GO:0010044 response to aluminum ionGO:0005886 plasma membraneGO:0015140 malate transmembrane transporter activity-pfam11744 ALMT | pfam13295 DUF4077
Psat6g038840	51.9852	-2.64751	1.92874e-06	gi|922398388|ref|XP_013466356.1| receptor-like kinase	GO:0006468 protein phosphorylationGO:0030247 polysaccharide binding | GO:0005524 ATP binding | GO:0004674 protein serine/threonine kinase activity2.7.11.1 pfam00069 Pkinase | pfam07714 Pkinase_Tyr | pfam13947 GUB_WAK_bind
Psat5g246320	590.788	-2.7858	1.1384e-16	gi|388519687|gb|AFK47905.1| unknown	GO:0005576 extracellular region | GO:0016020 membrane | GO:0016023 cytoplasmic membrane-bounded vesiclepfam06830 Root_capNA
Psat5g291760	75.3212	-2.86635	4.65776e-11	gi|502081454|ref|XP_004486868.1| PREDICTED: uncharacterized protein LOC101495588	GO:0006914 autophagy
Psat6g164120	677.979	-3.01398	0.00154994	gi|922396191|ref|XP_003591486.2| pollen Ole e I family allergen	NA
Psat7g050680	33.8173	-3.07396	0.00174449	gi|922372602|ref|XP_013458458.1| peroxidase family protein	GO:0042744 hydrogen peroxide catabolic process | GO:0055114 oxidation-reduction process | GO:0009908 flower development | GO:0002215 defense response to nematodeGO:0005774 vacuolar membrane | GO:0005576 extracellular region | GO:0005794 Golgi apparatus | GO:0005634 nucleusGO:0046872 metal ion binding | GO:0004601 peroxidase activity | GO:0020037 heme binding1.11.1.7 pfam00141 peroxidaseNA
Psat1g157160	1511	-3.118	3.42812e-19	gi|118934|sp|P27047.1|DRR4_PEA RecName: Full=Disease resistance response protein DRRG49-C	GO:0009607 response to biotic stimulus | GO:0006952 defense responsepfam00407 Bet_v_1NA
Psat5g226960	127.907	-3.15393	0.0299837	gi|357456165|ref|XP_003598363.1| pectinesterase/pectinesterase inhibitor	GO:0010054 trichoblast differentiation | GO:0042545 cell wall modification | GO:0043086 negative regulation of catalytic activity | GO:0045490 pectin catabolic processGO:0005739 mitochondrion | GO:0009506 plasmodesma | GO:0005768 endosome | GO:0009505 plant-type cell wall | GO:0005774 vacuolar membrane | GO:0005802 transGOlgi network | GO:0005794 Golgi apparatus | GO:0005886 plasma membraneGO:004…
Psat5g041320	32.2659	-3.16686	0.00293584	gi|593269082|ref|XP_007136718.1| hypothetical protein PHAVU_009G068300g	GO:0048544 recognition of pollen | GO:0006468 protein phosphorylationGO:0005524 ATP binding | GO:0004674 protein serine/threonine kinase activity2.7.11.1 pfam00069 Pkinase | pfam07714 Pkinase_Tyr | pfam01453 B_lectin | pfam00954 S_locus_glycop | pfam00008 EGF
Psat0s1773g0080	6.55959	-3.21103	0.04286	gi|922324773|ref|XP_013441779.1| UDP-glucosyltransferase family protein	GO:0009407 toxin catabolic process | GO:0010583 response to cyclopentenone | GO:0051707 response to other organism | GO:0051555 flavonol biosynthetic process | GO:0009723 response to ethylene stimulusGO:0005829 cytosolGO:0047893 flavonol 3-O-glucosyltransferase activity | GO:0080043 quercetin 3-O-glucosyltransferase activity | GO:0080044 quercetin 7-O-glucosyltransferase activity-NA
Psat1g152040	20.9474	-3.27216	0.000487039	gi|922389786|ref|XP_013463316.1| hypothetical protein MTR_2g437600	NA
Psat0s4599g0080	124.424	-3.34642	0.0147599	gi|502111591|ref|XP_004494104.1| PREDICTED: uncharacterized protein LOC101514439	GO:0005576 extracellular regionpfam01190 Pollen_Ole_e_INA
Psat3g019440	19.038	-3.38103	0.000498687	gi|357511375|ref|XP_003625976.1| transmembrane protein	GO:0005739 mitochondrionpfam14110 DUF4282
Psat5g227800	29.4967	-3.4503	2.9065e-06	gi|357455903|ref|XP_003598232.1| plant invertase/pectin methylesterase inhibitor	GO:0043086 negative regulation of catalytic activityGO:0030599 pectinesterase activity | GO:0004857 enzyme inhibitor activity-pfam04043 PMEI
Psat1g005320	26.8452	-3.45453	0.00145649	gi|357454843|ref|XP_003597702.1| major intrinsic protein (MIP) family transporter	GO:0042742 defense response to bacterium | GO:0072489 methylammonium transmembrane transport | GO:0080170 hydrogen peroxide transmembrane transport | GO:0006833 water transport | GO:0030104 water homeostasisGO:0016021 integral to membrane | GO:0009506 plasmodesma | GO:0009941 chloroplast envelope | GO:0009705 plant-type vacuole membrane | GO:0009505 plant-type cell wall | GO:0000326 protein stora…
Psat2g182080	14.0725	-3.47408	0.018842	gi|357481629|ref|XP_003611100.1| xyloglucan galactosyltransferase KATAMARI-like protein	GO:0048767 root hair elongation | GO:0010256 endomembrane system organization | GO:0009863 salicylic acid mediated signaling pathway | GO:0009826 unidimensional cell growth | GO:0042546 cell wall biogenesis | GO:0009969 xyloglucan biosynthetic process | GO:0042353 fucose biosynthetic processGO:0005739 mitochondrion | GO:0030173 integral to Golgi membrane | GO:0005768 endosome | GO:0005802 transGO…
Psat0s5204g0040	36.7058	-3.58715	4.04645e-06	gi|922358557|ref|XP_013453429.1| Lipid transfer protein	NA
Psat2g012360	42.8142	-3.61165	1.5348e-07	gi|357494633|ref|XP_003617605.1| DUF4408 domain protein	NA
Psat5g266440	19.2023	-3.75532	0.000132743	gi|357453527|ref|XP_003597041.1| plastocyanin-like domain protein	GO:0005507 copper ion binding | GO:0009055 electron carrier activity-NA
Psat1g151240	198.765	-3.88155	0.00179235	gi|922389806|ref|XP_013463326.1| peroxidase family protein	GO:0055114 oxidation-reduction process | GO:0006979 response to oxidative stressGO:0020037 heme binding | GO:0046872 metal ion binding | GO:0004601 peroxidase activity1.11.1.7 pfam00141 peroxidaseNA
Psat4g005640	35.7153	-3.89713	5.05076e-06	gi|566192898|ref|XP_006377128.1| hypothetical protein POPTR_0011s002501g	GO:0008152 metabolic processGO:0016023 cytoplasmic membrane-bounded vesicleGO:0030570 pectate lyase activity-pfam00544 Pec_lyase_CNA
Psat6g042760	446.893	-3.93745	1.56835e-30	gi|922398708|ref|XP_013466513.1| polyketide cyclase/dehydrase and lipid transporter	GO:0009607 response to biotic stimulus | GO:0006952 defense responsepfam00407 Bet_v_1 | pfam10604 Polyketide_cyc2NA
Psat6g151320	15.7355	-4.00785	0.000998136	gi|357441783|ref|XP_003591169.1| pectinesterase/pectinesterase inhibitor	GO:0042545 cell wall modification | GO:0009409 response to cold | GO:0009741 response to brassinosteroid stimulus | GO:0043086 negative regulation of catalytic activity | GO:0045490 pectin catabolic processGO:0005618 cell wall | GO:0016020 membraneGO:0030599 pectinesterase activity | GO:0045330 aspartyl esterase activity | GO:0004857 enzyme inhibitor activity3.1.1.11 pfam01095 Pectinesterase | pf…
Psat4g203560	7.87499	-4.10443	0.0431028	gi|922332278|ref|XP_013444130.1| Defensin-like protein	GO:0006952 defense responsepfam00304 Gamma-thionin | pfam10868 DUF2667
Psat3g066280	19.9664	-4.10569	0.000565599	gi|502109403|ref|XP_004493637.1| PREDICTED: BSD domain-containing protein 1	GO:0005737 cytoplasmpfam03909 BSDNA
Psat1g028840	42.4548	-4.11398	5.26474e-08	gi|502164954|ref|XP_004513345.1| PREDICTED: uncharacterized protein At1g24485-like	GO:0006468 protein phosphorylation | GO:0007165 signal transductionGO:0005886 plasma membraneGO:0005524 ATP binding | GO:0004674 protein serine/threonine kinase activity-pfam12819 Malectin_like
Psat0s675g0040	6.00558	-4.26211	0.026542	gi|357488575|ref|XP_003614575.1| flavonol synthase/flavanone 3-hydroxylase	GO:0055114 oxidation-reduction processGO:0016706 oxidoreductase activity acting on paired donors with incorporation or reduction of molecular oxygen 2-oxoglutarate as one donor and incorporation of one atom each of oxygen into both donors-pfam14226 DIOX_N | pfam03171 2OG-FeII_OxyNA
Psat0s301g0160	109.75	-4.29981	0.0430004	gi|922370987|ref|XP_013457655.1| expansin A10	GO:0048767 root hair elongation | GO:0009664 plant-type cell wall organization | GO:0006949 syncytium formationGO:0005618 cell wall | GO:0005576 extracellular region | GO:0016020 membranepfam01357 Pollen_allerg_1 | pfam03330 DPBB_1
Psat1g195800	7.02115	-4.38837	0.0451109	gi|922385868|ref|XP_003593787.2| major intrinsic protein (MIP) family transporter	GO:0031347 regulation of defense response | GO:0006833 water transport | GO:0015700 arsenite transport | GO:0080170 hydrogen peroxide transmembrane transport | GO:0046685 response to arsenic-containing substanceGO:0005886 plasma membrane | GO:0016021 integral to membraneGO:0015105 arsenite transmembrane transporter activity | GO:0015250 water channel activity-pfam00230 MIP | pfam06177 QueT | pfam…
Psat3g064560	7.0502	-4.46822	0.0383803	gi|922345603|ref|XP_013449716.1| aluminum activated malate transporter family protein	GO:0071423 malate transmembrane transport | GO:0010044 response to aluminum ion | GO:0010118 stomatal movementGO:0012505 endomembrane system | GO:0005886 plasma membraneGO:0015140 malate transmembrane transporter activity-pfam11744 ALMT | pfam13515 FUSC_2
Psat4g002080	81.0779	-4.47369	0.0022343	gi|357480599|ref|XP_003610585.1| peroxidase family protein	GO:0055114 oxidation-reduction process | GO:0006979 response to oxidative stressGO:0020037 heme binding | GO:0046872 metal ion binding | GO:0004601 peroxidase activity1.11.1.7 NA
Psat6g042680	159.401	-4.52839	9.00949e-19	gi|351720781|ref|NP_001236164.1| uncharacterized protein LOC100527699	GO:0009607 response to biotic stimulus | GO:0006952 defense responsepfam00407 Bet_v_1 | pfam10604 Polyketide_cyc2NA
Psat1g140360	22.1866	-4.55649	7.20357e-08	gi|124361140|gb|ABN09112.1| Haem peroxidase	GO:0006979 response to oxidative stress | GO:0002215 defense response to nematode | GO:0009908 flower development | GO:0055114 oxidation-reduction processGO:0005794 Golgi apparatus | GO:0016023 cytoplasmic membrane-bounded vesicle | GO:0005634 nucleusGO:0046872 metal ion binding | GO:0020037 heme binding | GO:0004601 peroxidase activity1.11.1.7 NA
Psat0s116g0240	7.76333	-4.68913	0.00804958	gi|502152669|ref|XP_004509035.1| PREDICTED: pentatricopeptide repeat-containing protein At3g29230-like	GO:0005739 mitochondrionpfam13041 PPR_2 | pfam01535 PPR | pfam12854 PPR_1 | pfam13812 PPR_3NA
Psat1g151800	8.68197	-4.77177	0.00660761	gi|922389790|ref|XP_013463318.1| hypothetical protein MTR_2g437620	NA
Psat7g229840	128.749	-4.78571	2.0076e-06	gi|922366050|ref|XP_013455193.1| class III peroxidase	GO:0055114 oxidation-reduction process | GO:0006979 response to oxidative stressGO:0020037 heme binding | GO:0046872 metal ion binding | GO:0004601 peroxidase activity1.11.1.7 pfam08284 RVP_2 | pfam13975 gag-asp_proteas | pfam13650 Asp_protease_2NA
Psat7g056280	3.50384	-5.37429	0.0235354	gi|659068873|ref|XP_008446805.1| PREDICTED: uncharacterized protein LOC103489421	GO:0015074 DNA integrationGO:0003676 nucleic acid binding | GO:0008270 zinc ion binding-pfam14244 UBN2_3 | pfam14223 UBN2 | pfam13976 gag_pre-integrs | pfam14227 UBN2_2 | pfam13961 DUF4219NA
Psat4g102960	3.84761	-5.49993	0.0129705	gi|357517865|ref|XP_003629221.1| IQ calmodulin-binding motif protein	GO:0009739 response to gibberellin stimulusGO:0005739 mitochondrion | GO:0005634 nucleusGO:0005516 calmodulin binding-NA
Psat0s2609g0080	4.46706	-5.71267	0.0078833	gi|357517363|ref|XP_003628970.1| hypothetical protein MTR_8g070690	GO:0005634 nucleusNA
Psat3g028040	10.4426	-5.9554	0.000841774	gi|922346683|ref|XP_013450255.1| targeting protein for Xklp2 protein	GO:0052541 plant-type cell wall cellulose metabolic process | GO:0052546 cell wall pectin metabolic process | GO:0016126 sterol biosynthetic processGO:0005634 nucleuspfam06886 TPX2NA
Psat1g178840	26.9098	-7.33747	3.43308e-06	gi|922388690|ref|XP_013462875.1| pectate lyase family protein	GO:0008152 metabolic processGO:0016829 lyase activity4.2.2.2 pfam00544 Pec_lyase_C | pfam13229 Beta_helix
Psat5g169320	14.4472	-7.4173	1.36394e-05	gi|357460097|ref|XP_003600330.1| cytochrome P450 family 71 protein	GO:0055114 oxidation-reduction processGO:0016021 integral to membraneGO:0020037 heme binding | GO:0016705 oxidoreductase activity acting on paired donors with incorporation or reduction of molecular oxygen | GO:0004497 monooxygenase activity | GO:0005506 iron ion binding-pfam00067 p450
