# Supplementary material for: Transcriptomic analysis of pea plant responses to chitooligosaccharides’ treatment revealed stimulation of mitogen-activated protein kinase cascade
Source: Front Plant Sci. 2023 Mar 8;14:1092013. doi: 10.3389/fpls.2023.1092013 (PMC10030943; doi:10.3389/fpls.2023.1092013)
Supplement: Supplementary file 1 [file DataSheet_1.zip › Supplementary materials/Table S3.xlsx]

## Sheet: Sheet 1
baseMean	log2FoldChange	lfcSE	padj	Locus	cont_1	cont_3	cont_4	CO8_3	CO8_4	CO8_5	best.hit.to.nr
78.0414	9.62748	1.20674	2.97809e-13	Psat5g100920	0	0	0	140.719	151.834	175.695	gi|502135070|ref|XP_004502209.1| PREDICTED: uncharacterized protein LOC101508366
34.7078	8.45211	1.23793	1.06196e-09	Psat7g016000	0	0	0	85.8041	56.3697	66.0734	gi|502138634|ref|XP_004503477.1| PREDICTED: uncharacterized protein LOC101509321
32.5959	8.36199	1.23766	1.67014e-09	Psat7g118200	0	0	0	77.7957	55.4605	62.3192	gi|922369474|ref|XP_013456901.1| glutamate receptor 3.4
31.8587	8.32651	1.27226	6.35853e-09	Psat7g056440	0	0	0	80.0838	77.281	33.7875	gi|922337535|ref|XP_013446757.1| Avr9/Cf-9 rapidly elicited protein
42.947	7.79956	1.22955	2.13185e-08	Psat4g065400	0	0	1.19136	70.9314	78.1902	107.369	gi|922371063|ref|XP_013457693.1| EF hand calcium-binding family protein
114.437	7.72788	0.865962	1.25897e-16	Psat6g068960	0	2.09753	1.19136	253.98	236.389	192.964	gi|922402341|ref|XP_013468306.1| C2H2 type zinc finger transcription factor family protein
17.36	7.4569	1.27269	3.4544e-07	Psat4g194640	0	0	0	34.3216	34.5491	35.2892	gi|922332518|ref|XP_013444250.1| hypothetical protein MTR_8g015560
17.3547	7.4501	1.31129	9.12695e-07	Psat5g236480	0	0	0	50.3384	20.0021	33.7875	gi|357452045|ref|XP_003596299.1| cysteine-tRNA ligase
61.9709	7.43944	1.07662	6.18953e-10	Psat4g207840	1.98665	0	0	113.261	93.6464	162.931	gi|922332072|ref|XP_013444027.1| ethylene response factor
33.0912	7.42136	1.23339	1.40909e-07	Psat3g133400	0.993327	0	0	56.0587	70.9167	70.5784	gi|922344156|ref|XP_013448997.1| transmembrane protein
29.5829	7.25772	1.23756	3.35542e-07	Psat6g069040	0	1.04876	0	54.9146	55.4605	66.0734	gi|922402343|ref|XP_013468307.1| Cys2-His2 zinc finger transcription factor
14.698	7.21137	1.29732	1.78361e-06	Psat6g026640	0	0	0	36.6097	24.5481	27.03	gi|357437105|ref|XP_003588828.1| WRKY family transcription factor
78.71	7.18237	0.874054	4.65161e-14	Psat7g065080	0.993327	0	2.38272	183.049	140.924	144.911	gi|357519245|ref|XP_003629911.1| inactive poly
14.2111	7.16722	3.90968	0.366036	Psat6g142080	0	0	0	38.8978	46.3686	0	gi|593331378|ref|XP_007139115.1| hypothetical protein PHAVU_008G002600g
12.745	7.00984	3.91002	0.384102	Psat0s10721g0040	0	0	0	49.1943	27.2756	0	gi|922346215|ref|XP_013450022.1| eukaryotic-type carbonic anhydrase
12.2533	6.95483	1.33197	9.89451e-06	Psat4g067400	0	0	0	19.4489	34.5491	19.5217	gi|922371013|ref|XP_013457668.1| dehydration-responsive element-binding protein
10.9601	6.79372	1.33843	1.97914e-05	Psat5g245600	0	0	0	24.0251	15.4562	26.2792	gi|922392680|ref|XP_013464749.1| toll-interleukin-resistance (TIR) domain protein
10.692	6.76504	1.35812	3.09889e-05	Psat4g153160	0	0	0	17.1608	15.4562	31.535	gi|922325229|ref|XP_013442007.1| proton pump interactor
9.90442	6.6349	1.38573	7.60158e-05	Psat1g179440	0	0	0	30.8895	17.2746	11.2625	gi|922388654|ref|XP_013462857.1| F-box plant-like protein
156.909	6.60092	0.521541	1.08704e-33	Psat3g049400	4.96663	4.19506	0	294.022	323.671	314.599	gi|357510471|ref|XP_003625524.1| Cys2-His2 zinc finger transcription factor
51.9709	6.59379	0.934119	2.32304e-10	Psat5g030840	1.98665	1.04876	0	125.846	54.5513	128.393	gi|922376412|ref|XP_003603337.2| SPFH/band 7/PHB domain membrane-associated family protein
18.7479	6.5893	1.2679	1.10755e-05	Psat3g183160	0.993327	0	0	43.4741	32.7308	35.2892	gi|357503243|ref|XP_003621910.1| cysteine/histidine-rich C1 domain protein
17.1125	6.46279	1.30446	3.49226e-05	Psat6g225600	0	1.04876	0	34.3216	20.0021	47.3025	gi|502120742|ref|XP_004497066.1| PREDICTED: uncharacterized protein LOC101490811
122.006	6.40467	0.558932	1.45311e-27	Psat5g267320	1.98665	6.29258	0	231.099	229.115	263.543	gi|502083083|ref|XP_004487354.1| PREDICTED: calcium-binding protein PBP1-like
8.41134	6.40463	1.38475	0.000155678	Psat3g182680	0	0	0	22.8811	11.8194	15.7675	gi|357503257|ref|XP_003621917.1| cysteine/histidine-rich C1 domain protein
209.365	6.28917	0.787123	2.74958e-13	Psat7g246160	2.97998	11.5364	1.19136	602.917	345.491	292.074	-
315.883	6.20069	0.969192	1.52674e-08	Psat1g198520	1.98665	20.9753	2.38272	748.212	500.053	621.69	gi|922385852|ref|XP_003593772.2| papain family cysteine protease
7.1006	6.16805	3.91259	0.486195	Psat4g149240	0	0	0	0	11.8194	30.7842	gi|922339445|ref|XP_003623108.2| nuclear transcription factor Y subunit B
73.2169	6.07224	0.645415	1.60588e-18	Psat5g043960	0.993327	4.19506	1.19136	159.024	132.741	141.157	gi|357465459|ref|XP_003603014.1| patatin-like phospholipase
1034.68	5.9995	0.627548	4.26778e-19	Psat1g147560	49.6663	33.5604	11.9136	3143.86	1363.78	1605.28	gi|357449285|ref|XP_003594919.1| glycoside hydrolase family 18 protein
6.06451	5.95166	1.48303	0.00178754	Psat7g242040	0	0	0	6.86433	10.0011	19.5217	gi|357469071|ref|XP_003604820.1| SOUL heme-binding family protein
12.0918	5.94511	1.32008	0.000261891	Psat7g178640	0.993327	0	0	32.0335	20.0021	19.5217	gi|922368841|ref|XP_013456585.1| transmembrane amino acid transporter family protein
32.9325	5.92471	0.907225	6.95359e-09	Psat4g201520	0.993327	2.09753	0	59.4908	68.1891	66.8242	gi|922333852|ref|XP_013444917.1| BON1-associated-like protein
5.48718	5.77759	1.59974	0.00720346	Psat1g003160	0	0	0	21.737	8.18269	3.00334	gi|922374454|ref|XP_003598009.2| hypothetical protein MTR_3g005230
5.35965	5.76495	1.47308	0.00257201	Psat2g187680	0	0	0	8.00838	13.6378	10.5117	gi|357481199|ref|XP_003610885.1| eukaryotic aspartyl protease family protein
10.558	5.75641	3.08892	0.351093	Psat7g090600	0.993327	0	0	2.28811	0	60.0667	gi|734423461|gb|KHN42238.1| Transposon TX1 putative 149 kDa protein
504.771	5.72451	0.276947	4.99045e-91	Psat5g257040	24.8332	23.0728	7.14817	899.227	977.377	1096.97	gi|922350691|ref|XP_013451181.1| calcium-transporting ATPase
9.39064	5.57753	1.33956	0.00102221	Psat7g178760	0	1.04876	0	20.593	18.1838	16.5183	gi|922368841|ref|XP_013456585.1| transmembrane amino acid transporter family protein
4.59605	5.54966	1.53132	0.00696995	Psat6g223040	0	0	0	5.72027	9.09188	12.7642	gi|147775218|emb|CAN68112.1| hypothetical protein VITISV_040983
9.13177	5.53165	1.37475	0.00173068	Psat0s4506g0080	0	1.04876	0	26.3132	10.9103	16.5183	gi|922388696|ref|XP_013462878.1| STIG1-like protein
4.52193	5.51429	3.85357	0.555292	Psat6g074200	0	0	0	12.5846	14.547	0	gi|922402038|ref|XP_013468155.1| 50S ribosomal L18-like protein
4.45727	5.50438	1.54625	0.00855766	Psat1g014320	0	0	0	6.86433	6.36432	13.515	gi|356528663|ref|XP_003532919.1| PREDICTED: uncharacterized protein LOC100798065
4.29122	5.43646	1.56124	0.0108971	Psat7g050880	0	0	0	11.4405	4.54594	9.76084	gi|357519659|ref|XP_003630118.1| WRKY family transcription factor
23.6788	5.43603	1.00293	3.65207e-06	Psat3g182720	0	3.14629	0	60.6349	22.7297	55.5617	gi|357503247|ref|XP_003621912.1| cysteine/histidine-rich C1 domain protein
4.25297	5.42617	3.86286	0.567225	Psat5g304800	0	0	0	9.15243	16.3654	0	gi|922394377|ref|XP_013465592.1| transmembrane protein
38.5922	5.40618	0.766814	2.44313e-10	Psat4g201600	1.98665	2.09753	1.19136	77.7957	46.3686	102.113	gi|922333856|ref|XP_013444919.1| C2 domain protein
15.5567	5.40263	1.13883	9.27544e-05	Psat3g009160	0.993327	0	1.19136	35.4657	30.9124	24.7775	gi|357512123|ref|XP_003626350.1| calcium-dependent phospholipid-binding copine family protein
4.17113	5.39791	3.78503	0.557637	Psat0s277g0120	0	0	0	16.0168	0	9.01001	gi|955325151|ref|XP_014632080.1| PREDICTED: uncharacterized protein LOC106798941
21.7536	5.31301	0.959162	1.96715e-06	Psat6g159360	0.993327	2.09753	0	41.186	55.4605	30.7842	gi|357442109|ref|XP_003591332.1| cationic peroxidase
7.77481	5.28712	1.47858	0.00810732	Psat5g236960	0	1.04876	0	27.4573	13.6378	4.505	gi|357452017|ref|XP_003596285.1| hypothetical protein MTR_2g075520
486.419	5.26879	0.227421	2.24844e-114	Psat4g088560	24.8332	29.3654	19.0618	987.319	941.919	916.017	gi|828326349|ref|XP_012573658.1| PREDICTED: probable disease resistance protein At5g66900
20.1419	5.18643	0.949105	2.9065e-06	Psat2g046160	0.993327	1.04876	1.19136	45.7622	41.8226	30.0334	gi|922357030|ref|XP_003616245.2| PHD finger protein MALE meiocyte DEATH protein
165.125	5.16052	0.387788	3.03867e-37	Psat7g246240	3.97331	13.6339	9.53089	395.843	315.488	252.28	-
3.5217	5.15216	1.59128	0.022332	Psat7g177200	0	0	0	8.00838	6.36432	6.7575	gi|922363276|ref|XP_003607863.2| lignin-forming anionic peroxidase
3.52586	5.13571	1.79565	0.0578413	Psat7g009080	0	0	0	16.0168	3.63675	1.50167	-
3.43216	5.10576	2.52442		Psat3g025000	0	0	0	20.593	0	0	gi|502086032|ref|XP_004488087.1| PREDICTED: uncharacterized protein LOC101489343 isoform X4
3.39656	5.09829	1.60609		Psat3g182240	0	0	0	8.00838	6.36432	6.00667	gi|357503243|ref|XP_003621910.1| cysteine/histidine-rich C1 domain protein
155.525	5.08637	0.383553	5.31486e-37	Psat4g218440	6.95329	13.6339	5.95681	259.7	265.483	381.424	gi|922342017|ref|XP_013447934.1| RALF-like protein
3.32004	5.0809	1.98051		Psat7g183680	0	0	0	0	10.9103	9.01001	gi|828301004|ref|XP_012569447.1| PREDICTED: uncharacterized protein LOC101512926
3.27408	5.05792	2.00824		Psat5g039880	0	0	0	0	13.6378	6.00667	-
58.9256	5.0239	1.88497		Psat7g027200	1.98665	7.34135	1.19136	1.14405	329.126	12.7642	gi|922338381|ref|XP_013447180.1| hypothetical protein MTR_8g099365
3.06117	4.95936	1.67912		Psat6g236680	0	0	0	5.72027	3.63675	9.01001	gi|502121402|ref|XP_004497304.1| PREDICTED: F-box protein At2g39490
6.11264	4.95835	1.48274	0.0162035	Psat4g033080	0.993327	0	0	4.57622	19.0929	12.0133	gi|922363936|ref|XP_003609514.2| octicosapeptide/phox/Bem1p domain kinase superfamily protein
11.6416	4.95803	1.21028	0.00130468	Psat6g159680	0	1.04876	1.19136	30.8895	25.4573	11.2625	gi|357442109|ref|XP_003591332.1| cationic peroxidase
3.06711	4.95181	1.66901		Psat2g101120	0	0	0	8.00838	3.63675	6.7575	gi|357487931|ref|XP_003614253.1| malectin/receptor-like kinase family protein
756.185	4.94086	0.269651	3.14213e-71	Psat3g029760	69.5329	48.2431	23.8272	1428.92	1638.36	1328.23	gi|922346560|ref|XP_013450194.1| harpin-induced-like protein
106.295	4.92879	0.403871	2.86999e-31	Psat6g069000	9.93327	4.19506	5.95681	186.481	208.204	222.998	gi|922402341|ref|XP_013468306.1| C2H2 type zinc finger transcription factor family protein
21.7341	4.87954	0.903749	4.05144e-06	Psat0s952g0040	2.97998	0	1.19136	66.3551	29.094	30.7842	gi|922402315|ref|XP_013468293.1| exocyst subunit exo70 family protein
5.92237	4.87564	1.52411	0.024573	Psat0s4450g0040	0	0	1.19136	22.8811	5.45513	6.00667	-
199.306	4.86881	0.994812	4.65378e-05	Psat4g115720	12.9132	24.1216	2.38272	485.079	560.969	110.373	gi|922336269|ref|XP_013446124.1| transmembrane protein
26.2521	4.83104	0.781795	5.5387e-08	Psat4g005960	0.993327	4.19506	0	64.067	45.4594	42.7975	gi|357480345|ref|XP_003610458.1| F-box plant-like protein
25.9299	4.82305	0.776972	4.75764e-08	Psat0ss1494g0120	3.97331	1.04876	0	58.3468	50.9145	41.2959	gi|357483193|ref|XP_003611883.1| cytochrome P450 family 71 protein
5.63582	4.82163	1.4426	0.0162555	Psat0s32g0080	0.993327	0	0	12.5846	12.7286	7.50834	gi|922336269|ref|XP_013446124.1| transmembrane protein
10.358	4.81081	1.19502	0.00171926	Psat7g117360	0.993327	1.04876	0	26.3132	17.2746	16.5183	gi|53988152|gb|AAQ10282.2| isoflavone synthase
2.74536	4.78774	1.88271		Psat5g002280	0	0	0	5.72027	10.0011	0.750834	-
2.69346	4.78145	1.75541		Psat0s9g0080	0	0	0	2.28811	6.36432	7.50834	gi|922371015|ref|XP_013457669.1| ethylene response factor
25.4696	4.77425	0.78941	1.18042e-07	Psat4g201480	0	4.19506	1.19136	60.6349	50.0053	36.7909	gi|922333858|ref|XP_013444920.1| BON1-associated-like protein
2.67805	4.75179	1.8609		Psat1g037560	0	0	0	9.15243	0.909188	6.00667	gi|947090525|gb|KRH39190.1| hypothetical protein GLYMA_09G184400
5.28327	4.73119	1.44461	0.0200606	Psat1g206680	0	1.04876	0	10.2965	9.09188	11.2625	gi|124360594|gb|ABN08593.1| TIR
29.2679	4.7306	0.72793	8.40658e-09	Psat5g140800	1.98665	3.14629	1.19136	38.8978	54.5513	75.8342	gi|502130435|ref|XP_004500649.1| PREDICTED: calcium-binding protein CML38-like
2.55556	4.70993	2.21271		Psat5g152840	0	0	0	0	1.81838	13.515	gi|950966912|ref|XP_014499201.1| PREDICTED: uncharacterized protein LOC106760252
180.687	4.69596	0.397744	2.799e-29	Psat1g036680	8.93994	27.2679	3.57408	331.776	336.4	376.168	gi|922349450|ref|XP_003620423.2| calmodulin-binding-like protein
2.54786	4.69025	1.7232		Psat6g058640	0	0	0	4.57622	5.45513	5.25584	gi|922395849|ref|XP_003590562.2| EF hand calcium-binding family protein
2.52829	4.67118	1.83985		Psat4g117080	0	0	0	4.57622	9.09188	1.50167	gi|922336177|ref|XP_013446078.1| UDP-glucosyltransferase family protein
145.908	4.67017	0.350634	2.77308e-37	Psat0s32g0120	11.9199	13.6339	7.14817	273.429	337.309	232.008	gi|922336269|ref|XP_013446124.1| transmembrane protein
37.3172	4.65424	0.605489	2.71966e-12	Psat7g101920	2.97998	3.14629	2.38272	68.6433	70.9167	75.8342	gi|357476163|ref|XP_003608367.1| lectin receptor kinase
2.46957	4.65224	1.78859		Psat4g114640	0	0	0	2.28811	7.2735	5.25584	gi|922336339|ref|XP_013446159.1| carboxyl-terminal peptidase
124.755	4.61831	0.883482	9.62859e-06	Psat6g010360	6.95329	20.9753	1.19136	244.828	172.746	301.835	gi|922395463|ref|XP_003589297.2| cysteine-rich receptor-kinase-like protein
93.9106	4.61539	0.461569	7.27736e-21	Psat5g267280	9.93327	11.5364	0	141.863	176.382	223.748	gi|502083083|ref|XP_004487354.1| PREDICTED: calcium-binding protein PBP1-like
63.163	4.60855	0.473943	9.39888e-20	Psat1g004640	5.95996	5.24382	3.57408	109.829	115.467	138.904	gi|922394264|ref|XP_013465536.1| coatomer subunit beta-like protein
2.40908	4.6071	1.77737		Psat0s2589g0040	0	0	0	5.72027	2.72756	6.00667	gi|357506003|ref|XP_003623290.1| yippee family zinc-binding protein
22.2529	4.59092	0.812435	1.08386e-06	Psat4g016000	1.98665	3.14629	0	56.0587	27.2756	45.05	gi|37778571|gb|AAO72954.1| heavy metal-induced protein 6B
26.9385	4.58422	0.717601	1.61829e-08	Psat6g132560	0.993327	3.14629	2.38272	56.0587	60.0064	39.0434	gi|922403037|ref|XP_013468654.1| hypothetical protein MTR_1g073770
180.207	4.57053	0.300942	1.10684e-48	Psat1g054680	20.8599	11.5364	10.7223	337.496	328.217	372.414	gi|357495747|ref|XP_003618162.1| germin family protein
13.183	4.56963	1.02074	0.000293046	Psat4g028800	1.98665	1.04876	0	33.1776	26.3664	16.5183	gi|357478525|ref|XP_003609548.1| transmembrane protein
2.3308	4.56759	1.77797		Psat6g198280	0	0	0	3.43216	4.54594	6.00667	gi|357443999|ref|XP_003592277.1| cytochrome P450 family 72 protein
4.71388	4.55383	1.4807	0.0342121	Psat5g221160	0.993327	0	0	11.4405	9.09188	6.7575	gi|357456543|ref|XP_003598552.1| transmembrane protein
34.4154	4.55333	0.721664	2.60287e-08	Psat7g177240	5.95996	2.09753	0	94.9565	68.1891	35.2892	gi|922368769|ref|XP_013456549.1| lignin-forming anionic peroxidase
129.207	4.52344	0.829239	3.05301e-06	Psat0s3961g0080	9.93327	20.9753	1.19136	215.082	208.204	319.855	gi|922371063|ref|XP_013457693.1| EF hand calcium-binding family protein
8.55068	4.51667	1.24556	0.00693465	Psat3g132800	0	2.09753	0	21.737	15.4562	12.0133	-
88.0141	4.50708	0.454839	1.66538e-20	Psat0s3961g0120	6.95329	12.5852	2.38272	130.422	152.744	222.998	gi|357477123|ref|XP_003608847.1| EF hand calcium-binding family protein
2.23798	4.49052	1.82291		Psat4g088520	0	0	0	5.72027	5.45513	2.2525	gi|357507675|ref|XP_003624126.1| transmembrane protein
8.16033	4.48015	1.26324	0.0088883	Psat0s744g0080	1.98665	0	0	10.2965	20.9113	15.7675	gi|502145468|ref|XP_004506042.1| PREDICTED: alpha carbonic anhydrase 7-like
2.1929	4.4797	1.83557		Psat1g180520	0	0	0	2.28811	6.36432	4.505	gi|922388654|ref|XP_013462857.1| F-box plant-like protein
16.3141	4.44987	0.890093	2.84506e-05	Psat4g152600	0	3.14629	1.19136	24.0251	32.7308	36.7909	gi|922333840|ref|XP_013444911.1| BON1-associated-like protein
60.8687	4.44934	0.557577	2.96299e-13	Psat5g084320	1.98665	11.5364	2.38272	101.821	84.5545	162.931	gi|922382189|ref|XP_013461322.1| EF hand calcium-binding family protein
36.3624	4.44648	0.605713	3.3775e-11	Psat7g214520	2.97998	5.24382	1.19136	64.067	59.0972	85.5951	gi|922368207|ref|XP_013456268.1| glycoside hydrolase family 1 protein
68.8849	4.4448	0.453049	4.27262e-20	Psat2g149240	4.96663	10.4876	2.38272	148.727	119.104	127.642	gi|502161717|ref|XP_004512261.1| PREDICTED: probable serine/threonine-protein kinase Cx32
2.11373	4.43267	1.86323		Psat7g085440	0	0	0	2.28811	3.63675	6.7575	gi|502141722|ref|XP_004504606.1| PREDICTED: putative clathrin assembly protein At1g25240
64.5279	4.43122	0.50234	3.09786e-16	Psat2g023080	2.97998	8.39011	5.95681	91.5243	106.375	171.941	gi|357493547|ref|XP_003617062.1| hypothetical protein MTR_5g087510
48.2393	4.42646	0.50985	9.78815e-16	Psat1g101720	3.97331	5.24382	3.57408	97.2446	94.5555	84.8442	gi|922352059|ref|XP_013451846.1| plant/F1M20-13 protein
4.22279	4.41401	1.95915	0.200155	Psat3g018240	0.993327	0	0	0	1.81838	22.525	-
71.2327	4.39867	0.441317	9.86823e-21	Psat1g016080	2.97998	9.43887	7.14817	132.71	118.194	156.924	gi|922391515|ref|XP_013464171.1| gamete-like protein
7.78467	4.39121	1.25047	0.00992483	Psat4g080720	0.993327	1.04876	0	18.3049	9.09188	17.2692	gi|922370700|ref|XP_013457512.1| myb transcription factor
4.17506	4.37262	1.64981	0.0938691	Psat3g207160	0.993327	0	0	8.00838	14.547	1.50167	gi|357501495|ref|XP_003621036.1| phospholipase A1-Ialpha 2
2.00222	4.35439	2.77519		Psat7g204440	0	0	0	0	0	12.0133	gi|698556870|ref|XP_009770875.1| PREDICTED: uncharacterized protein LOC104221498
4.12207	4.3495	1.50596	0.0538766	Psat1g219680	0	0	1.19136	8.00838	7.2735	8.25917	gi|357445653|ref|XP_003593104.1| hypothetical protein MTR_2g007860
139.355	4.3387	0.35254	8.39665e-32	Psat2g114240	16.8866	12.5852	9.53089	280.293	195.475	321.357	gi|357486127|ref|XP_003613351.1| UDP-glucosyltransferase family protein
629.048	4.29389	0.579683	2.12483e-11	Psat0s26g0040	62.5796	97.535	22.6359	1171.51	910.097	1509.93	gi|357468893|ref|XP_003604731.1| germin family protein
389.044	4.29148	0.365731	6.39983e-29	Psat0s1368g0080	28.8065	63.9746	20.2531	599.484	577.334	1044.41	gi|922400577|ref|XP_013467425.1| Hop-interacting protein THI031
174.417	4.25849	0.307732	2.89844e-40	Psat0s137g0160	14.8999	11.5364	26.2099	385.546	298.214	310.094	gi|502100033|ref|XP_004491617.1| PREDICTED: nudix hydrolase 7-like isoform X1
92.9827	4.25075	0.411706	2.75291e-22	Psat4g207480	4.96663	16.7802	5.95681	184.193	201.84	144.16	gi|502155806|ref|XP_004510198.1| PREDICTED: MLO-like protein 1
24.5476	4.22002	0.686765	6.71948e-08	Psat3g034960	0.993327	4.19506	2.38272	42.33	41.8226	55.5617	-
58.8544	4.20685	0.473113	1.66289e-16	Psat2g041360	6.95329	7.34135	3.57408	136.142	82.7361	116.379	gi|922357072|ref|XP_003616408.2| elicitor-responsive-like protein
1.84122	4.19882	2.46811		Psat6g071560	0	0	0	10.2965	0	0.750834	gi|922325077|ref|XP_013441931.1| glutamate-ammonia ligase-like protein
89.0637	4.1982	0.461623	2.72858e-17	Psat3g053520	5.95996	17.829	3.57408	156.735	127.286	222.998	gi|920695784|gb|KOM39009.1| hypothetical protein LR48_Vigan03g239100
3.67628	4.19022	1.7673	0.16209	Psat6g159320	0.993327	0	0	2.28811	17.2746	1.50167	gi|357442155|ref|XP_003591355.1| cationic peroxidase
1.7911	4.18372	1.9373		Psat4g204120	0	0	0	2.28811	5.45513	3.00334	gi|922332212|ref|XP_013444097.1| cytochrome P450 family 82 protein
70.7393	4.17924	0.448027	3.297e-18	Psat6g011960	12.9132	6.29258	2.38272	155.591	109.103	138.153	gi|357437921|ref|XP_003589236.1| patatin-like phospholipase
628.458	4.17304	0.193066	1.52345e-99	Psat7g000840	85.4261	55.5845	55.994	1209.27	1211.95	1152.53	gi|502137998|ref|XP_004503253.1| PREDICTED: NF-X1-type zinc finger protein NFXL1-like isoform X1
122.661	4.16178	1.41116	0.046461	Psat1g168800	0.993327	36.7067	1.19136	274.573	192.748	229.755	gi|828288259|ref|XP_012569824.1| PREDICTED: peroxidase E5-like
53.2284	4.13623	0.578072	1.20619e-10	Psat4g018680	0	13.6339	3.57408	102.965	91.828	107.369	gi|922364122|ref|XP_003609962.2| flavin containing monooxygenase family protein
16.2593	4.11207	0.810001	1.97914e-05	Psat4g182800	1.98665	2.09753	1.19136	26.3132	38.1859	27.7809	gi|922328997|ref|XP_003627248.2| disease resistance protein (TIR-NBS-LRR class)
29.1338	4.10331	0.738414	1.79273e-06	Psat6g224640	0	8.39011	1.19136	53.7706	36.3675	75.0834	gi|922408014|ref|XP_013470154.1| transmembrane protein
224.269	4.08719	0.247364	1.16589e-57	Psat4g016600	28.8065	23.0728	22.6359	408.427	396.406	466.268	gi|502150462|ref|XP_004507965.1| PREDICTED: putative nuclease HARBI1
371.502	4.07102	0.991168	0.00125784	Psat1g198680	8.93994	100.681	15.4877	872.913	558.241	672.747	gi|922385852|ref|XP_003593772.2| papain family cysteine protease
1.67189	4.06911	2.37758		Psat1g103680	0	0	0	4.57622	5.45513	0	gi|82400106|gb|ABB72792.1| dehydration responsive element binding protein
293.733	4.04707	0.277667	8.52391e-45	Psat5g272680	41.7197	37.7555	20.2531	478.215	493.689	690.767	gi|922325229|ref|XP_013442007.1| proton pump interactor
1.63275	4.03832	2.40525		Psat0s1319g0040	0	0	0	3.43216	6.36432	0	gi|920687180|gb|KOM31163.1| hypothetical protein LR48_Vigan01g071800
1.58084	4.01843	2.38989		Psat7g217280	0	0	0	0	2.72756	6.7575	gi|593172343|ref|XP_007132100.1| hypothetical protein PHAVU_011G066800g
6.08049	4.00727	1.32902	0.0394784	Psat3g141320	0.993327	0	1.19136	4.57622	15.4562	14.2658	-
1.59865	3.99644	2.43083		Psat0s32g0040	0	0	0	6.86433	2.72756	0	gi|922336269|ref|XP_013446124.1| transmembrane protein
57.33	3.99308	0.475648	1.09361e-14	Psat1g029320	3.97331	12.5852	3.57408	131.566	90.9188	101.363	gi|357488053|ref|XP_003614314.1| Avr9/Cf-9 rapidly elicited protein
1.58501	3.98414	2.46754		Psat7g109520	0	0	0	8.00838	0	1.50167	gi|357475905|ref|XP_003608238.1| FAD-binding berberine family protein
14.8827	3.98206	0.832717	7.78795e-05	Psat0s1812g0040	1.98665	3.14629	0	33.1776	25.4573	25.5283	gi|922344170|ref|XP_013449004.1| hypothetical protein MTR_7g064050
65.4222	3.97887	0.421699	1.25819e-18	Psat4g172440	8.93994	9.43887	4.76545	123.558	100.92	144.911	gi|357512727|ref|XP_003626652.1| plant acid phosphatase
332.17	3.96319	0.329559	2.16085e-30	Psat4g106120	38.7397	54.5357	26.2099	910.667	450.048	512.819	gi|502153803|ref|XP_004509468.1| PREDICTED: uncharacterized protein LOC101498991
3.1867	3.96034	1.60418		Psat4g082560	0.993327	0	0	8.00838	6.36432	3.75417	gi|922370610|ref|XP_013457468.1| transmembrane protein
76.885	3.96016	0.418225	9.25326e-19	Psat6g159600	8.93994	11.5364	7.14817	193.345	108.193	132.147	gi|357442145|ref|XP_003591350.1| hypothetical protein MTR_1g086450
14.5772	3.95753	0.839822	0.000106993	Psat7g102320	2.97998	2.09753	0	32.0335	21.8205	28.5317	gi|357476271|ref|XP_003608421.1| leguminosin group485 secreted peptide
79.2834	3.95599	0.371133	8.52606e-24	Psat6g201400	9.93327	11.5364	7.14817	132.71	158.199	156.173	gi|302952543|gb|ADL74429.1| CRT/DRE binding factor 4
1.50167	3.94102	2.97974		Psat0s3335g0040	0	0	0	0	0	9.01001	-
1.50167	3.94102	2.97974		Psat1g093560	0	0	0	0	0	9.01001	-
118.839	3.93461	2.38087	0.450941	Psat1g086560	43.7064	0	0	377.538	218.205	73.5817	gi|6119844|gb|AAF04253.1|AF097651_1 short-chain alcohol dehydrogenase SAD-C
1.53311	3.93391	2.12634		Psat1g202520	0	0	0	5.72027	2.72756	0.750834	gi|208609051|dbj|BAG72148.1| hypothetical protein
8.47632	3.9164	1.09716	0.00827772	Psat4g145360	0.993327	2.09753	0	9.15243	19.0929	19.5217	gi|357515269|ref|XP_003627923.1| VQ motif protein
48.0573	3.91246	0.515195	5.49807e-12	Psat6g170880	6.95329	10.4876	0	102.965	89.1004	78.8375	gi|357442733|ref|XP_003591644.1| glutathione S-transferase
1.47528	3.90668	2.11398		Psat1g196000	0	0	0	1.14405	5.45513	2.2525	gi|922388016|ref|XP_013462591.1| LRR receptor-like kinase
1.46164	3.89364	2.04036		Psat7g191920	0	0	0	2.28811	2.72756	3.75417	gi|922367541|ref|XP_013455937.1| serine carboxypeptidase-like protein
44.7576	3.88812	0.491958	5.34756e-13	Psat1g097600	8.93994	5.24382	2.38272	97.2446	73.6442	81.0901	gi|922351601|ref|XP_013451617.1| phosphate carrier protein
5.56121	3.88707	1.293	0.0405023	Psat7g124720	0.993327	1.04876	0	9.15243	10.9103	11.2625	gi|357475395|ref|XP_003607983.1| AP2/ERF domain transcription factor
2.9714	3.88183	1.72178		Psat7g037840	0.993327	0	0	1.14405	8.18269	7.50834	gi|922337957|ref|XP_013446968.1| SAUR-like auxin-responsive family protein
1087.23	3.84849	0.569926	1.70456e-09	Psat0s26g0080	175.819	197.168	50.0372	2405.95	2066.58	1627.81	gi|357468893|ref|XP_003604731.1| germin family protein
76.334	3.84806	0.388775	1.82944e-20	Psat0s1271g0080	10.9266	13.6339	4.76545	143.007	122.74	162.931	gi|357443827|ref|XP_003592191.1| heavy metal transport/detoxification superfamily protein
21.8701	3.84163	0.696828	2.25849e-06	Psat5g079680	4.96663	1.04876	2.38272	52.6265	40.9135	29.2825	gi|357463827|ref|XP_003602195.1| WRKY family transcription factor
5.64438	3.84151	1.31841	0.0508399	Psat6g001560	0	0	2.38272	9.15243	11.8194	10.5117	gi|922336199|ref|XP_013446089.1| transmembrane protein
2.88452	3.83149	1.67177		Psat1g192880	0.993327	0	0	4.57622	2.72756	9.01001	gi|922388102|ref|XP_013462627.1| GDSL-like lipase/acylhydrolase
58.9356	3.81768	0.418169	2.02479e-17	Psat7g248720	9.93327	7.34135	5.95681	101.821	100.92	127.642	gi|502147529|ref|XP_004506818.1| PREDICTED: dirigent protein 22-like
1.37653	3.81598	3.04977		Psat0s4621g0120	0	0	0	0	0	8.25917	gi|734662955|gb|KHO00003.1| hypothetical protein MAM_01926
48.7803	3.80965	0.482718	5.80426e-13	Psat6g099840	1.98665	8.39011	9.53089	74.3635	104.557	93.8542	gi|357438899|ref|XP_003589726.1| nodulin MtN21/EamA-like transporter family protein
29.293	3.80323	0.586654	9.13206e-09	Psat7g003200	1.98665	7.34135	2.38272	50.3384	53.6421	60.0667	gi|763769483|gb|KJB36698.1| hypothetical protein B456_006G171800
70.6342	3.7992	0.431526	3.56462e-16	Psat3g133440	12.9132	13.6339	1.19136	125.846	124.559	145.662	gi|922344170|ref|XP_013449004.1| hypothetical protein MTR_7g064050
7.91087	3.79657	1.1338	0.0160161	Psat1g180400	0	3.14629	0	13.7287	11.8194	18.7708	gi|502079154|ref|XP_004486171.1| PREDICTED: probable F-box protein At4g22030
47.2464	3.7865	0.476761	3.94811e-13	Psat5g286280	9.93327	5.24382	3.57408	107.541	79.0993	78.0867	gi|357454315|ref|XP_003597438.1| ADP/ATP carrier protein
1.35014	3.7759	2.19205		Psat0s5549g0040	0	0	0	1.14405	5.45513	1.50167	gi|922397509|ref|XP_013465981.1| porin/voltage-dependent anion-selective channel protein
2.80446	3.76945	1.69837		Psat5g118640	0.993327	0	0	8.00838	1.81838	6.00667	gi|922387038|ref|XP_003597401.2| hypothetical protein MTR_2g097710
36.9637	3.76745	0.548806	8.32079e-10	Psat3g127280	5.95996	1.04876	8.33953	84.66	65.4615	56.3125	gi|922344478|ref|XP_013449158.1| temperature-sensitive omega-3 fatty acid desaturase
10.8718	3.7522	1.20826	0.0316339	Psat5g071760	0	0	4.76545	3.43216	30.0032	27.03	-
137.755	3.74908	0.324287	4.57564e-28	Psat4g152560	20.8599	27.2679	8.33953	247.116	290.94	232.008	gi|922333840|ref|XP_013444911.1| BON1-associated-like protein
1.32968	3.73888	2.53436		Psat0s1923g0200	0	0	0	3.43216	4.54594	0	gi|126161|sp|P15838.1|LEGA2_PEA RecName: Full=Legumin A2; Contains: RecName: Full=Legumin A2 alpha chain; AltName: Full=Legumin A2 acidic chain; Contains: RecName: Full=Legumin A2 beta chain; AltName: Full=Legumin A2 basic chain; Flags: Precursor
1.31011	3.73593	2.12609		Psat4g050680	0	0	0	2.28811	1.81838	3.75417	gi|124359355|gb|ABD28517.2| IQ calmodulin-binding region
1.29736	3.72541	2.16125		Psat6g155520	0	0	0	1.14405	3.63675	3.00334	-
1.31604	3.71736	2.15282		Psat1g088480	0	0	0	4.57622	1.81838	1.50167	gi|502091897|ref|XP_004489663.1| PREDICTED: homeobox-leucine zipper protein HDG11-like
147.677	3.71514	0.280684	7.02215e-37	Psat1g202400	27.8131	19.9265	14.2963	256.268	280.939	286.819	gi|357446761|ref|XP_003593656.1| NAC transcription factor-like protein
52.5015	3.69376	0.444552	2.20033e-14	Psat3g144160	5.95996	9.43887	7.14817	115.549	101.829	75.0834	gi|357505309|ref|XP_003622943.1| synaptobrevin-like protein
228.85	3.68782	0.745845	3.66386e-05	Psat1g198760	23.8398	62.9258	11.9136	665.84	278.212	330.367	gi|947094283|gb|KRH42868.1| hypothetical protein GLYMA_08G116400
17.3487	3.68769	0.741851	3.26047e-05	Psat4g067440	3.97331	0	3.57408	27.4573	34.5491	34.5384	gi|922371013|ref|XP_013457668.1| dehydration-responsive element-binding protein
2.65449	3.68477	1.66656		Psat5g003880	0	0	1.19136	3.43216	4.54594	6.7575	gi|357467453|ref|XP_003604011.1| transmembrane protein
1.25139	3.67901	3.13118		Psat0s1619g0040	0	0	0	0	0	7.50834	gi|502121590|ref|XP_004497380.1| PREDICTED: callose synthase 3
1.25139	3.67901	3.13118		Psat0s2406g0280	0	0	0	0	0	7.50834	-
1.25139	3.67901	3.13118		Psat0s3612g0400	0	0	0	0	0	7.50834	gi|920679346|gb|KOM26258.1| hypothetical protein LR48_Vigan238s009100
2.67734	3.66788	2.41447		Psat6g103320	0	0	1.19136	14.8727	0	0	-
2.58234	3.66549	1.69944		Psat1g210480	0.993327	0	0	2.28811	5.45513	6.7575	gi|922385740|ref|XP_003593415.2| G-type lectin S-receptor-like Serine/Threonine-kinase
46.05	3.66384	0.59348	5.72947e-08	Psat0s2493g0040	1.98665	15.7315	2.38272	77.7957	67.2799	111.123	gi|922371204|ref|XP_013457763.1| armadillo repeat only 1 protein
1.26919	3.66005	2.67494		Psat2g181600	0	0	0	6.86433	0	0.750834	gi|357481745|ref|XP_003611158.1| dehydration-responsive element-binding protein
53.2024	3.63986	0.419121	9.78815e-16	Psat5g071640	6.95329	7.34135	9.53089	112.117	90.9188	92.3526	gi|357464227|ref|XP_003602395.1| 2OG-Fe(II) oxygenase family oxidoreductase
88.0581	3.6097	1.03541	0.0107712	Psat7g132600	3.97331	33.5604	2.38272	168.176	144.561	175.695	gi|357475141|ref|XP_003607856.1| eukaryotic translation initiation factor 2c
1.17904	3.59723	2.61154		Psat5g052840	0	0	0	0	1.81838	5.25584	gi|357465005|ref|XP_003602784.1| SAUR-like auxin-responsive family protein
13.609	3.59055	0.859203	0.000965654	Psat2g143560	4.96663	1.04876	0	25.1692	18.1838	32.2859	gi|357484607|ref|XP_003612591.1| zinc finger
126.921	3.56627	0.328413	1.0759e-24	Psat5g143400	18.8732	17.829	22.6359	312.327	186.384	203.476	gi|357460691|ref|XP_003600627.1| long-chain acyl-CoA synthetase
2.41366	3.55808	1.73786		Psat7g200040	0	1.04876	0	2.28811	3.63675	7.50834	-
219.729	3.55234	0.328916	1.94843e-24	Psat2g142680	45.693	33.5604	23.8272	328.344	307.306	579.644	gi|523430844|gb|AGQ42774.1| mitochondrial alternative oxidase 1
2.4629	3.55157	2.44803		Psat0s3835g0040	0	1.04876	0	13.7287	0	0	gi|955313754|ref|XP_014629599.1| PREDICTED: uncharacterized protein LOC106798153
4.35929	3.55085	1.77278	0.293459	Psat7g001360	1.98665	0	0	9.15243	0	15.0167	-
2.39498	3.53356	2.09266		Psat4g075480	0	1.04876	0	0	11.8194	1.50167	gi|388515755|gb|AFK45939.1| unknown
1.13307	3.53061	2.61917		Psat2g004320	0	0	0	0	4.54594	2.2525	-
39.5257	3.52015	0.487362	7.68335e-11	Psat6g226440	8.93994	7.34135	2.38272	61.7789	76.3718	80.3392	gi|502120784|ref|XP_004497081.1| PREDICTED: uncharacterized protein LOC101495542
2.37715	3.51116	1.70457		Psat5g017480	0.993327	0	0	5.72027	4.54594	3.00334	gi|502131616|ref|XP_004501043.1| PREDICTED: elongation of fatty acids protein 3-like
2.37363	3.50593	1.72867		Psat1g071760	0	1.04876	0	4.57622	6.36432	2.2525	gi|922376466|ref|XP_003603439.2| boron transporter-like protein
85.1456	3.50065	0.49969	3.30342e-10	Psat0s2210g0040	22.8465	16.7802	1.19136	141.863	125.468	202.725	gi|922380477|ref|XP_013460468.1| glutathione S-transferase
28.2631	3.49623	0.558801	3.54334e-08	Psat4g143720	6.95329	4.19506	2.38272	58.3468	43.641	54.06	gi|922334386|ref|XP_013445183.1| zinc induced facilitator-like protein
1.12537	3.49582	2.23872		Psat5g113000	0	0	0	3.43216	1.81838	1.50167	gi|357462107|ref|XP_003601335.1| serine carboxypeptidase-like protein
44.2052	3.49574	0.48557	9.07956e-11	Psat3g070040	2.97998	11.5364	7.14817	96.1006	83.6453	63.8209	gi|955385927|ref|XP_014626697.1| PREDICTED: uncharacterized protein LOC102660528 isoform X1
30.5643	3.49188	0.543331	1.27821e-08	Psat6g107240	4.96663	5.24382	4.76545	44.6181	72.735	51.0567	gi|357439665|ref|XP_003590110.1| DUF810 family protein
10.884	3.48459	1.01	0.0120047	Psat4g219640	0	4.19506	1.19136	19.4489	8.18269	32.2859	gi|357506787|ref|XP_003623682.1| heat shock cognate 70 kDa protein
2.32592	3.48424	2.43306		Psat0s3612g0360	0	0	1.19136	0	0	12.7642	gi|302836776|ref|XP_002949948.1| hypothetical protein VOLCADRAFT_104492
1.09986	3.47372	2.75621		Psat0s1575g0040	0	0	0	1.14405	5.45513	0	gi|828301004|ref|XP_012569447.1| PREDICTED: uncharacterized protein LOC101512926
1.09986	3.47372	2.75621		Psat6g019360	0	0	0	1.14405	5.45513	0	gi|1372966|gb|AAB02138.1| CREB-like protein
2.2861	3.46368	1.78993		Psat1g058440	0.993327	0	0	2.28811	8.18269	2.2525	-
4.19502	3.46019	1.41134	0.140252	Psat5g061120	1.98665	0	0	9.15243	7.2735	6.7575	gi|502096268|ref|XP_004490681.1| PREDICTED: probable WRKY transcription factor 33
807.351	3.44667	0.814427	0.000784748	Psat1g198600	72.5129	292.605	41.6976	1768.71	1147.4	1521.19	gi|922385852|ref|XP_003593772.2| papain family cysteine protease
2.27908	3.43895	1.71247		Psat1g081560	0	0	1.19136	3.43216	4.54594	4.505	gi|357496981|ref|XP_003618779.1| hypothetical protein MTR_6g021860
1.0539	3.43533	2.6927		Psat3g190920	0	0	0	0	1.81838	4.505	gi|295137042|ref|YP_003587589.1| ribosomal protein S3
4.14973	3.43521	1.50174	0.188257	Psat1g109400	0	2.09753	0	2.28811	10.0011	10.5117	gi|357498503|ref|XP_003619540.1| cysteine-rich receptor-kinase-like protein
56.9061	3.42616	0.476467	9.60011e-11	Psat7g153440	11.9199	6.29258	10.7223	156.735	88.1912	67.575	gi|922369221|ref|XP_013456775.1| transmembrane protein
102.715	3.42331	0.392699	7.51905e-16	Psat0s5249g0040	27.8131	14.6827	9.53089	149.871	159.108	255.283	gi|357465111|ref|XP_003602837.1| hypothetical protein MTR_3g099490
1.04708	3.40936	2.32509		Psat1g055240	0	0	0	1.14405	3.63675	1.50167	gi|922385606|ref|XP_003593026.2| UDP-glucose:glycoprotein glucosyltransferase
2.1702	3.39931	1.88898		Psat3g191680	0	1.04876	0	1.14405	1.81838	9.01001	gi|922341632|ref|XP_013447755.1| transmembrane protein
60.1232	3.39836	0.515359	4.68885e-09	Psat4g039360	17.8799	10.4876	2.38272	96.1006	75.4626	158.426	gi|502151597|ref|XP_004508519.1| PREDICTED: uncharacterized protein LOC101489231
38.2957	3.39734	0.558988	9.98058e-08	Psat3g132840	8.93994	10.4876	0	82.3719	53.6421	74.3325	gi|922374486|ref|XP_003598071.2| transmembrane protein
27.0868	3.39524	0.60087	1.08386e-06	Psat3g170680	2.97998	5.24382	5.95681	61.7789	57.2788	29.2825	-
1.03344	3.38991	2.3297		Psat4g177160	0	0	0	2.28811	0.909188	3.00334	gi|140046892|gb|ABE93030.2| Zinc finger
1.02069	3.37715	2.31812		Psat0s5195g0120	0	0	0	1.14405	2.72756	2.2525	gi|922368159|ref|XP_013456244.1| cyanogenic beta-glucosidase
253.353	3.3618	0.255835	2.24219e-36	Psat5g038040	48.673	54.5357	30.9754	394.699	431.864	559.371	gi|922383136|ref|XP_013461791.1| transmembrane protein
3.88008	3.36085	1.47686	0.192428	Psat6g179200	1.98665	0	0	4.57622	5.45513	11.2625	gi|922365061|ref|XP_013454776.1| SCAR2
1.02662	3.36038	2.73603		Psat0s794g0040	0	0	0	3.43216	2.72756	0	gi|593327766|ref|XP_007137310.1| hypothetical protein PHAVU_009G116700g
15.8643	3.35774	0.754807	0.000328463	Psat4g208040	2.97998	5.24382	0	36.6097	21.8205	28.5317	gi|922332048|ref|XP_013444015.1| RALF-like protein
3.91835	3.35246	1.43871	0.174236	Psat3g206200	1.98665	0	0	9.15243	6.36432	6.00667	gi|922341772|ref|XP_013447818.1| regulator of Vps4 activity in the MVB pathway protein
72.057	3.35211	0.350754	4.34013e-19	Psat5g078680	15.8932	8.39011	14.2963	132.71	123.65	137.403	gi|922375954|ref|XP_003602240.2| phosphatidylinositol 3- and 4-kinase family protein
173.183	3.35012	0.305182	3.08115e-25	Psat2g104240	31.7865	33.5604	27.4013	284.87	232.752	428.726	gi|357485877|ref|XP_003613226.1| DUF1645 family protein
5.73799	3.33525	1.2335	0.0836338	Psat7g256480	2.97998	0	0	6.86433	11.8194	12.7642	gi|357468187|ref|XP_003604378.1| LURP-one-like protein
11.86	3.33	0.853642	0.00268342	Psat6g146560	1.98665	3.14629	1.19136	33.1776	13.6378	18.02	gi|922403711|ref|XP_013468989.1| MtN26
0.981542	3.32519	2.73265		Psat0s158g0040	0	0	0	0	3.63675	2.2525	gi|828332872|ref|XP_012574838.1| PREDICTED: calcium-dependent protein kinase 17-like
0.981542	3.32519	2.73265		Psat4g186440	0	0	0	0	3.63675	2.2525	gi|743883341|ref|XP_011037005.1| PREDICTED: uncharacterized protein LOC105134334
60.9718	3.32284	0.382638	9.78815e-16	Psat7g246480	11.9199	10.4876	10.7223	114.405	128.195	90.1001	-
80.7229	3.29423	0.454387	6.42369e-11	Psat1g052120	23.8398	16.7802	3.57408	101.821	166.381	171.941	gi|502103275|ref|XP_004492243.1| PREDICTED: uncharacterized protein LOC101495409
127.067	3.29412	0.273051	1.46073e-30	Psat7g218760	29.7998	17.829	22.6359	235.675	228.206	228.253	gi|922368207|ref|XP_013456268.1| glycoside hydrolase family 1 protein
0.973836	3.28472	2.38848		Psat1g100000	0	0	0	3.43216	0.909188	1.50167	-
136.638	3.28068	0.289085	5.01057e-27	Psat7g179600	36.7531	18.8777	20.2531	256.268	226.388	261.29	gi|357474061|ref|XP_003607315.1| glucan endo-1
2.04769	3.27882	1.79538		Psat4g091360	0.993327	0	0	5.72027	1.81838	3.75417	gi|357454231|ref|XP_003597396.1| pumilio Mpt5 protein
122.041	3.27693	0.337628	1.10398e-19	Psat2g044920	36.7531	17.829	13.105	225.379	193.657	245.523	gi|357491869|ref|XP_003616222.1| Avr9/Cf-9 rapidly elicited protein
15.0965	3.27647	0.733022	0.000301291	Psat4g094720	3.97331	3.14629	1.19136	30.8895	19.0929	32.2859	gi|922336809|ref|XP_013446394.1| hypothetical protein MTR_8g077145
0.961084	3.27081	2.39459		Psat5g279600	0	0	0	2.28811	2.72756	0.750834	gi|922393852|ref|XP_013465332.1| Ripening related protein family
12.9562	3.26533	0.911779	0.00797959	Psat2g162760	4.96663	2.09753	0	38.8978	10.0011	21.7742	gi|357483199|ref|XP_003611886.1| cytochrome P450 family 71 protein
22.3812	3.26405	0.647585	2.34313e-05	Psat4g150280	3.97331	7.34135	1.19136	35.4657	30.0032	56.3125	gi|357514775|ref|XP_003627676.1| cytochrome P450 family protein
3.73691	3.26129	1.39407	0.171601	Psat5g022400	0.993327	1.04876	0	8.00838	6.36432	6.00667	gi|922383586|ref|XP_013462014.1| bark storage-like protein
0.948332	3.25878	2.86766		Psat0s1478g0040	0	0	0	1.14405	4.54594	0	gi|357466613|ref|XP_003603591.1| transmembrane protein
705.924	3.25367	0.208676	2.74057e-51	Psat0s3746g0080	133.106	154.168	114.371	1136.05	1095.57	1602.28	gi|922336017|ref|XP_013445998.1| protein disulfide isomerase (PDI)-like protein
0.947444	3.25264	2.78704		Psat6g026680	0	0	0	3.43216	0	2.2525	gi|357437111|ref|XP_003588831.1| WRKY family transcription factor
84.6481	3.25148	0.32659	1.08389e-20	Psat1g047640	17.8799	14.6827	15.4877	180.761	140.924	138.153	gi|922354745|ref|XP_013453186.1| leucine-rich receptor-like kinase family protein
64.3005	3.23825	0.472313	8.79288e-10	Psat2g101000	9.93327	23.0728	3.57408	128.134	88.1912	132.898	gi|502166304|ref|XP_004513852.1| PREDICTED: heavy metal-associated isoprenylated plant protein 26-like
3.65862	3.23555	1.40295	0.181895	Psat7g102280	0.993327	1.04876	0	5.72027	8.18269	6.00667	gi|357476277|ref|XP_003608424.1| leguminosin group485 secreted peptide
0.934692	3.23478	2.364		Psat0s780g0080	0	0	0	2.28811	1.81838	1.50167	gi|922333484|ref|XP_013444733.1| transmembrane protein
9.14499	3.2339	1.06067	0.0363909	Psat0s2294g0040	0.993327	4.19506	0	19.4489	5.45513	24.7775	gi|922333856|ref|XP_013444919.1| C2 domain protein
0.92194	3.22081	2.47067		Psat5g033720	0	0	0	1.14405	3.63675	0.750834	gi|357465943|ref|XP_003603256.1| glutamate receptor 3.2
492.03	3.21615	0.207304	8.08329e-51	Psat1g222440	96.3527	122.705	66.7162	880.922	883.731	901.751	gi|502097972|ref|XP_004491124.1| PREDICTED: uncharacterized protein LOC101495511
1.95314	3.21498	1.88938		Psat4g124280	0	1.04876	0	1.14405	7.2735	2.2525	gi|922336007|ref|XP_013445993.1| bHLH transcription factor
0.909188	3.20379	3.45866		Psat0s3766g0080	0	0	0	0	5.45513	0	gi|502161785|ref|XP_004512283.1| PREDICTED: serine/threonine-protein kinase/endoribonuclease IRE1a
0.909188	3.20379	3.45866		Psat2g104400	0	0	0	0	5.45513	0	-
0.9083	3.19851	2.4189		Psat2g032560	0	0	0	2.28811	0.909188	2.2525	gi|357492719|ref|XP_003616648.1| ubiquitin-protein ligase
0.9083	3.19851	2.4189		Psat6g114720	0	0	0	2.28811	0.909188	2.2525	gi|502122267|ref|XP_004497661.1| PREDICTED: uncharacterized protein LOC101505670
3.8346	3.19786	1.61033	0.299059	Psat5g153600	0	0	2.38272	4.57622	14.547	1.50167	gi|922375234|ref|XP_003599312.2| Serine/Threonine kinase
47.115	3.1976	0.415884	2.69951e-12	Psat5g032760	10.9266	9.43887	7.14817	99.5327	74.5534	81.0901	gi|357466031|ref|XP_003603300.1| WRKY family transcription factor
0.914234	3.1839	2.91355		Psat3g086840	0	0	0	4.57622	0.909188	0	gi|357508785|ref|XP_003624681.1| hypothetical protein MTR_7g086320
0.875973	3.16633	3.48234		Psat0s871g0120	0	0	0	0	0	5.25584	gi|922367475|ref|XP_013455904.1| eukaryotic translation initiation factor 2c
0.875973	3.16633	3.48234		Psat2g000960	0	0	0	0	0	5.25584	gi|502100131|ref|XP_004491643.1| PREDICTED: probable serine/threonine-protein kinase Cx32
14.1907	3.16291	0.723923	0.000458075	Psat5g063960	2.97998	3.14629	2.38272	22.8811	32.7308	21.0233	gi|357464465|ref|XP_003602514.1| AP2 domain class transcription factor
17.6595	3.16129	0.649461	5.26286e-05	Psat1g179320	4.96663	2.09753	3.57408	27.4573	31.8216	36.04	gi|922388638|ref|XP_013462849.1| F-box plant-like protein
3.67625	3.15022	1.46938	0.238013	Psat4g007520	0	0	2.38272	4.57622	9.09188	6.00667	gi|502149920|ref|XP_004507711.1| PREDICTED: two-component response regulator ARR12
3.45761	3.14562	1.5192		Psat3g153160	0	2.09753	0	3.43216	5.45513	9.76084	gi|357436963|ref|XP_003588757.1| DEAD-box ATP-dependent RNA helicase-like protein
23.147	3.1449	0.587155	5.04061e-06	Psat3g070080	1.98665	6.29258	5.95681	49.1943	40.9135	34.5384	gi|357509837|ref|XP_003625207.1| cytochrome P450 family protein
0.887842	3.14399	2.93383		Psat7g238960	0	0	0	4.57622	0	0.750834	gi|922365810|ref|XP_013455085.1| plant-specific transcription factor YABBY family protein
310.058	3.14292	0.241418	1.0615e-35	Psat6g136120	63.5729	70.2672	54.8026	708.17	440.956	522.58	gi|217074394|gb|ACJ85557.1| unknown
36.5138	3.14286	0.48394	8.57878e-09	Psat2g013520	10.9266	7.34135	3.57408	76.6516	67.2799	53.3092	gi|502183056|ref|XP_004517051.1| PREDICTED: probable disease resistance protein At1g52660 isoform X1
288.722	3.13451	0.264699	1.90141e-29	Psat4g105000	54.633	85.9986	35.7408	491.943	526.42	537.597	gi|357517641|ref|XP_003629109.1| ankyrin repeat protein
16.1717	3.1296	3.75804		Psat6g202640	9.93327	0	0	0	0	87.0967	gi|357441719|ref|XP_003591137.1| WD repeat phosphoinositide-interacting-like protein
0.87509	3.12593	2.88848		Psat7g046520	0	0	0	3.43216	1.81838	0	gi|357519927|ref|XP_003630252.1| basic helix loop helix (BHLH) DNA-binding family protein
176.385	3.12155	0.446008	3.42724e-10	Psat6g132440	69.5329	10.4876	28.5927	305.462	319.125	325.111	gi|922403033|ref|XP_013468652.1| cellulose synthase-like protein D3
3.37602	3.12045	1.44632		Psat2g153120	0.993327	1.04876	0	3.43216	7.2735	7.50834	gi|828330733|ref|XP_012574489.1| PREDICTED: LOW QUALITY PROTEIN: beta-galactosidase 13-like
175.771	3.12018	0.232028	5.69949e-38	Psat5g069400	33.7731	32.5117	42.889	337.496	309.124	298.832	gi|922382526|ref|XP_013461490.1| DUF3133 family protein
1.84494	3.11993	1.8889		Psat4g105200	0	0	1.19136	1.14405	2.72756	6.00667	gi|357454231|ref|XP_003597396.1| pumilio Mpt5 protein
30.374	3.11593	0.558618	1.61646e-06	Psat1g038720	11.9199	4.19506	2.38272	42.33	59.0972	62.3192	gi|118586|sp|P28639.1|DHN1_PEA RecName: Full=Dehydrin DHN1
127.022	3.11156	0.45706	1.19384e-09	Psat4g182840	17.8799	52.4382	8.33953	212.794	206.386	264.294	gi|922328997|ref|XP_003627248.2| disease resistance protein (TIR-NBS-LRR class)
619.744	3.10924	1.01652	0.0356599	Psat7g117880	210.585	164.656	10.7223	1221.85	806.45	1304.2	gi|53988152|gb|AAQ10282.2| isoflavone synthase
0.842763	3.10675	2.51365		Psat0s552g0160	0	0	0	1.14405	0.909188	3.00334	gi|442803187|gb|AGC78922.1| hypothetical protein (mitochondrion)
918.641	3.09952	0.305548	1.70443e-21	Psat2g140480	172.839	300.995	101.266	1689.77	1441.97	1805	gi|357484815|ref|XP_003612695.1| disease resistance protein (CC-NBS-LRR class) family protein
13.7392	3.09606	0.752723	0.00123549	Psat3g059440	0.993327	5.24382	2.38272	29.7454	24.5481	19.5217	gi|17366212|sp|O81117.2|C94A1_VICSA RecName: Full=Cytochrome P450 94A1; AltName: Full=P450-dependent fatty acid omega-hydroxylase
11.6963	3.0841	0.915039	0.0150725	Psat5g295960	4.96663	1.04876	1.19136	36.6097	9.09188	17.2692	-
0.848697	3.07815	2.54069		Psat1g115640	0	0	0	3.43216	0.909188	0.750834	gi|272690129|gb|ABV22882.2| putative DRE-binding protein DREB1
23.4648	3.05529	0.639456	7.9313e-05	Psat6g045680	0.993327	9.43887	4.76545	49.1943	29.094	47.3025	gi|922398835|ref|XP_013466570.1| nudix hydrolase-like protein
64.1437	3.05474	0.392431	1.31577e-12	Psat4g074840	14.8999	19.9265	5.95681	133.854	99.1015	111.123	gi|922370884|ref|XP_013457604.1| glycerolipase A1
60.6479	3.05176	0.407779	1.22452e-11	Psat5g271720	12.9132	20.9753	4.76545	110.973	113.648	100.612	gi|922393327|ref|XP_013465072.1| ethylene response factor
392.313	3.04857	0.250277	3.65819e-31	Psat7g011400	75.4928	121.657	55.994	687.577	660.07	753.086	gi|357521181|ref|XP_003630879.1| calmodulin-binding-like protein
41.5727	3.04191	0.573763	6.6018e-06	Psat1g149760	17.8799	7.34135	1.19136	91.5243	78.1902	53.3092	gi|922386262|ref|XP_003594889.2| VQ motif protein
1.79127	3.03419	1.83553		Psat0s1781g0120	0	0	1.19136	4.57622	2.72756	2.2525	gi|357475701|ref|XP_003608136.1| pectinesterase/pectinesterase inhibitor
0.809553	3.01986	2.5241		Psat0s4838g0040	0	0	0	2.28811	1.81838	0.750834	gi|357506493|ref|XP_003623535.1| LURP-one-like protein
15.8079	3.01584	0.983388	0.0348298	Psat5g206680	1.98665	8.39011	0	12.5846	11.8194	60.0667	gi|823253917|ref|XP_012459600.1| PREDICTED: pollen-specific leucine-rich repeat extensin-like protein 1
1.69955	3.01173	1.95211		Psat5g237880	0.993327	0	0	2.28811	0.909188	6.00667	gi|922392373|ref|XP_013464596.1| white-brown-complex ABC transporter family protein
22.2322	3.00598	0.605153	3.29457e-05	Psat4g208080	6.95329	6.29258	1.19136	46.9062	30.0032	42.0467	gi|922332048|ref|XP_013444015.1| RALF-like protein
0.777226	2.99895	3.01176		Psat2g063040	0	0	0	0	0.909188	3.75417	gi|357490251|ref|XP_003615413.1| WRKY family transcription factor
170.883	2.99462	0.362679	3.3727e-14	Psat3g098040	47.6797	51.3894	14.2963	379.826	257.3	274.805	gi|571550175|ref|XP_006603051.1| PREDICTED: probable serine/threonine-protein kinase At1g18390 isoform X3
94.6591	2.99158	0.443299	1.73671e-09	Psat0s489g0040	39.7331	15.7315	7.14817	196.777	163.654	144.911	gi|922381620|ref|XP_013461039.1| UVI1
0.783161	2.97741	2.54114		Psat1g012680	0	0	0	2.28811	0.909188	1.50167	gi|922386580|ref|XP_003596151.2| transcription factor jungbrunnen-like protein
0.783161	2.97741	2.54114		Psat6g201560	0	0	0	2.28811	0.909188	1.50167	gi|502119436|ref|XP_004496619.1| PREDICTED: protein HOTHEAD-like
1.67998	2.97701	1.87106		Psat0s2970g0200	0.993327	0	0	2.28811	4.54594	2.2525	gi|922354747|ref|XP_013453187.1| leucine-rich receptor-like kinase family protein
18.0799	2.96507	0.833719	0.00864282	Psat6g099480	9.93327	2.09753	0	17.1608	50.0053	29.2825	gi|922399499|ref|XP_013466899.1| DUF241 domain protein
12.4803	2.95283	0.772943	0.00353357	Psat0s2933g0120	1.98665	3.14629	3.57408	13.7287	20.9113	31.535	gi|922346169|ref|XP_013449999.1| SAUR-like auxin-responsive family protein
1.64084	2.94667	1.93786		Psat6g181720	0.993327	0	0	1.14405	5.45513	2.2525	gi|922405199|ref|XP_013469463.1| hypothetical protein MTR_1g094250
4.51715	2.94115	1.37297	0.238429	Psat4g194760	2.97998	0	0	13.7287	3.63675	6.7575	gi|922334084|ref|XP_013445033.1| transcription factor bHLH122-like protein
0.757657	2.94087	3.66505		Psat2g119120	0	0	0	0	4.54594	0	gi|357487057|ref|XP_003613816.1| zinc finger
0.757657	2.94087	3.66505		Psat5g047920	0	0	0	0	4.54594	0	gi|922349963|ref|XP_013450848.1| nodulin MtN21/EamA-like transporter family protein
77.0131	2.93972	0.431808	1.19384e-09	Psat2g068760	23.8398	25.1703	3.57408	132.71	136.378	140.406	gi|357438925|ref|XP_003589739.1| cationic peroxidase
77.0131	2.93972	0.431808	1.19384e-09	Psat6g099960	23.8398	25.1703	3.57408	132.71	136.378	140.406	gi|357438925|ref|XP_003589739.1| cationic peroxidase
1.6602	2.93399	1.86508		Psat2g123320	0	0	1.19136	2.28811	2.72756	3.75417	gi|922356234|ref|XP_003613606.2| receptor-like kinase
10.6151	2.9331	0.820034	0.00809277	Psat1g171760	2.97998	3.14629	1.19136	13.7287	16.3654	26.2792	gi|357448145|ref|XP_003594348.1| heavy metal transport/detoxification superfamily protein
77.5908	2.93089	0.360663	9.60763e-14	Psat1g200920	21.8532	19.9265	11.9136	98.3887	157.29	156.173	gi|357446831|ref|XP_003593691.1| ethylene response factor
125.004	2.92993	0.366483	2.67132e-13	Psat5g142640	39.7331	33.5604	13.105	170.464	201.84	291.324	gi|357460693|ref|XP_003600628.1| hypothetical protein MTR_3g064460
9.19848	2.92871	1.44404	0.283038	Psat6g027560	2.97998	1.04876	2.38272	0	47.2778	1.50167	gi|146141284|gb|ABQ01426.1| bimodular protein
0.762703	2.92569	3.67536		Psat5g169520	0	0	0	4.57622	0	0	-
1.62279	2.91683	2.17918		Psat7g039600	0	1.04876	0	3.43216	0	5.25584	gi|61677147|gb|AAX51974.1| transposase
0.744016	2.91647	2.56874		Psat5g272400	0	0	0	1.14405	1.81838	1.50167	gi|922393410|ref|XP_013465113.1| helix loop helix DNA-binding domain protein
13.3072	2.91195	0.846173	0.0122998	Psat1g012720	7.94661	0	1.19136	22.8811	24.5481	23.2758	gi|922386580|ref|XP_003596151.2| transcription factor jungbrunnen-like protein
10.4328	2.90403	0.930452	0.0302716	Psat7g008320	0.993327	6.29258	0	12.5846	25.4573	17.2692	gi|357521283|ref|XP_003630930.1| nudix hydrolase-like protein
389.461	2.90044	0.296172	4.94397e-20	Psat1g011360	134.099	76.5598	64.3335	741.347	834.635	485.789	gi|922399683|ref|XP_013466980.1| cysteine-rich TM module stress tolerance protein
436.67	2.8938	0.198345	7.5895e-45	Psat1g133080	87.4128	130.047	92.9262	856.897	736.442	716.295	gi|357450005|ref|XP_003595279.1| Serine/Threonine kinase family protein
7.34576	2.89198	1.03415	0.0678813	Psat5g236440	3.97331	1.04876	0	19.4489	9.09188	10.5117	gi|357452049|ref|XP_003596301.1| WRKY DNA-binding domain protein
1.62699	2.87938	1.89436		Psat1g097400	0	0	1.19136	3.43216	3.63675	1.50167	gi|357438961|ref|XP_003589757.1| LRR receptor-like kinase family protein
19.3029	2.86533	0.621647	0.000166545	Psat4g032120	2.97998	6.29258	4.76545	37.7538	22.7297	41.2959	gi|922371984|ref|XP_013458150.1| cysteine-rich RLK (receptor-like kinase) protein
1.55815	2.86437	2.16572		Psat2g043920	0	1.04876	0	0	4.54594	3.75417	gi|922357016|ref|XP_003616188.2| glutamate decarboxylase
7.51887	2.85519	1.00324	0.05987	Psat4g094760	0.993327	2.09753	2.38272	22.8811	10.0011	6.7575	gi|922336809|ref|XP_013446394.1| hypothetical protein MTR_8g077145
185.76	2.85383	0.300329	7.11896e-19	Psat4g190560	50.6597	56.6332	27.4013	375.25	238.207	366.407	gi|922326003|ref|XP_013442394.1| HXXXD-type acyl-transferase family protein
42.6875	2.84839	0.479576	2.18032e-07	Psat3g176000	4.96663	15.7315	10.7223	74.3635	52.7329	97.6084	gi|828334275|ref|XP_012575139.1| PREDICTED: LOW QUALITY PROTEIN: putative calcium-binding protein CML19
1.55484	2.848	1.93015		Psat7g094320	0.993327	0	0	2.28811	4.54594	1.50167	gi|219935423|emb|CAG44505.1| polygalacturonase inhibiting protein
0.704872	2.84755	3.05707		Psat3g145800	0	0	0	0	2.72756	1.50167	-
0.723558	2.84622	3.11776		Psat7g144960	0	0	0	3.43216	0.909188	0	gi|922366212|ref|XP_013455274.1| proton-dependent oligopeptide transport family protein
22.9227	2.84106	0.627704	0.000238306	Psat7g228880	10.9266	3.14629	2.38272	53.7706	37.2767	30.0334	gi|357470137|ref|XP_003605353.1| tubby C 2 protein
153.804	2.83661	0.303359	2.73599e-18	Psat4g205560	36.7531	53.487	22.6359	232.243	251.845	325.862	gi|357513223|ref|XP_003626900.1| Serine/Threonine-kinase OXI1-like protein
91.1521	2.83395	0.382991	2.23756e-11	Psat3g184280	26.8198	31.4629	8.33953	165.888	128.195	186.207	gi|357503025|ref|XP_003621801.1| C2H2-type zinc finger protein
2.86775	2.83157	1.48699		Psat0ss2830g0360	0.993327	1.04876	0	6.86433	4.54594	3.75417	gi|502123635|ref|XP_004498199.1| PREDICTED: mitotic spindle checkpoint protein BUBR1
14.3789	2.83029	0.714925	0.0021745	Psat6g048200	5.95996	1.04876	3.57408	20.593	31.8216	23.2758	gi|922400197|ref|XP_013467235.1| DUF3741 family protein
0.691232	2.81835	3.12922		Psat2g047800	0	0	0	1.14405	0	3.00334	gi|951017493|ref|XP_014511429.1| PREDICTED: uncharacterized protein LOC106770116
0.691232	2.81835	3.12922		Psat6g152720	0	0	0	1.14405	0	3.00334	gi|357439103|ref|XP_003589828.1| 50S ribosomal protein L22
29.6146	2.80791	0.631417	0.000330193	Psat6g207880	8.93994	10.4876	2.38272	88.0922	40.0043	27.7809	-
133.558	2.80602	0.291218	2.15802e-19	Psat1g146520	27.8131	48.2431	23.8272	251.692	202.749	247.024	gi|124359368|gb|ABN05834.1| Protein kinase
4.45122	2.80519	1.94454	0.549792	Psat0ss3805g0040	0	1.04876	2.38272	0	0	23.2758	gi|922346215|ref|XP_013450022.1| eukaryotic-type carbonic anhydrase
0.67848	2.79798	3.08929		Psat0s14g0160	0	0	0	0	1.81838	2.2525	gi|502130435|ref|XP_004500649.1| PREDICTED: calcium-binding protein CML38-like
0.67848	2.79798	3.08929		Psat6g203280	0	0	0	0	1.81838	2.2525	gi|357465519|ref|XP_003603044.1| eukaryotic translation initiation factor 2c
2.93309	2.78948	1.61474		Psat5g170680	0	1.04876	1.19136	9.15243	5.45513	0.750834	gi|922375156|ref|XP_003600264.2| RNA-binding domain CCCH-type zinc finger protein
1.52142	2.7838	2.20679		Psat0ss4104g0080	0	0	1.19136	3.43216	0	4.505	gi|357449721|ref|XP_003595137.1| transmembrane protein
163.358	2.78143	0.355628	9.89029e-13	Psat5g227240	54.633	53.487	15.4877	248.26	328.217	280.061	gi|357455889|ref|XP_003598225.1| pectinesterase/pectinesterase inhibitor
36.306	2.77972	0.450897	5.98416e-08	Psat4g056640	13.9066	5.24382	8.33953	64.067	65.4615	60.8175	gi|357477381|ref|XP_003608976.1| spotted leaf protein
1.50867	2.77652	1.92622		Psat6g012160	0	0	1.19136	2.28811	1.81838	3.75417	gi|922390656|ref|XP_013463747.1| F-box protein interaction domain protein
0.684414	2.77397	3.12485		Psat0s2594g0080	0	0	0	2.28811	1.81838	0	gi|955363956|ref|XP_014622499.1| PREDICTED: uncharacterized protein LOC106795996
0.684414	2.77397	3.12485		Psat0s3845g0040	0	0	0	2.28811	1.81838	0	gi|502126716|ref|XP_004499412.1| PREDICTED: uncharacterized protein LOC101514034
0.684414	2.77397	3.12485		Psat1g163360	0	0	0	2.28811	1.81838	0	gi|828288142|ref|XP_012569574.1| PREDICTED: LOW QUALITY PROTEIN: probable boron transporter 2
31.9138	2.76168	0.460644	1.59532e-07	Psat4g157920	8.93994	8.39011	7.14817	56.0587	63.6432	47.3025	gi|922333534|ref|XP_013444758.1| late embryogenesis abundant protein
2.89902	2.75571	1.65279		Psat6g148640	0	0	2.38272	3.43216	1.81838	9.76084	gi|828303976|ref|XP_004495758.2| PREDICTED: LOW QUALITY PROTEIN: autophagy-related protein 18h
41.7202	2.75338	0.560486	4.25747e-05	Psat5g167640	1.98665	9.43887	21.4445	89.2362	63.6432	64.5717	gi|922379648|ref|XP_013460058.1| nudix family hydrolase
2.95685	2.74782	1.70505		Psat1g012080	0	0	2.38272	9.15243	5.45513	0.750834	gi|502121138|ref|XP_004497200.1| PREDICTED: hippocampus abundant transcript-like protein 1
16.2164	2.746	0.667025	0.00121996	Psat0s3182g0040	4.96663	6.29258	1.19136	25.1692	23.6389	36.04	gi|922346416|ref|XP_013450122.1| NAC transcription factor-like protein
120.017	2.73639	0.288843	9.05733e-19	Psat4g068720	26.8198	42.9993	23.8272	227.667	177.292	221.496	gi|357477047|ref|XP_003608809.1| DUF1442 family protein
8.37988	2.73139	0.922021	0.0451109	Psat5g134440	1.98665	0	4.76545	14.8727	13.6378	15.0167	gi|357461659|ref|XP_003601111.1| nitrate reductase
41.6645	2.7302	0.440586	5.05569e-08	Psat4g207960	11.9199	15.7315	4.76545	66.3551	66.3707	84.8442	-
1.44995	2.72468	2.66303		Psat3g179120	0	0	1.19136	0	0	7.50834	gi|669321863|gb|KFD62153.1| hypothetical protein M514_25638
146.159	2.72226	0.278733	6.28009e-20	Psat7g246360	37.7464	46.1456	30.9754	319.191	206.386	236.513	-
2.78837	2.71568	1.52411		Psat7g261720	0	1.04876	1.19136	8.00838	2.72756	3.75417	gi|922400473|ref|XP_013467373.1| F-box/LRR protein
1.47546	2.71494	1.93929		Psat3g079440	0	0	1.19136	3.43216	2.72756	1.50167	gi|922339437|ref|XP_003623088.2| ATP-binding microtubule motor family protein
3.82353	2.70759	1.76636	0.507785	Psat5g042840	2.97998	0	0	0	15.4562	4.505	gi|920678361|gb|KOM25460.1| hypothetical protein LR48_Vigan102s011800
21.0527	2.70689	0.752355	0.00754725	Psat3g009200	11.9199	0	4.76545	24.0251	34.5491	51.0567	gi|922400257|ref|XP_013467265.1| calcium-dependent phospholipid-binding copine family protein
2.86492	2.70549	1.60491		Psat4g031400	0	0	2.38272	8.00838	4.54594	2.2525	-
8.23514	2.70253	0.928262	0.0510616	Psat4g020960	1.98665	1.04876	3.57408	22.8811	10.9103	9.01001	gi|357479221|ref|XP_003609896.1| hypothetical protein MTR_4g124160
1.40661	2.6997	2.21909		Psat5g271200	0	1.04876	0	0	3.63675	3.75417	gi|502082855|ref|XP_004487294.1| PREDICTED: probable L-type lectin-domain containing receptor kinase VII.2
142.81	2.69212	0.389677	6.21682e-10	Psat1g030120	50.6597	51.3894	11.9136	256.268	276.393	210.233	gi|388505082|gb|AFK40607.1| unknown
1.4253	2.68937	1.94827		Psat1g213840	0	1.04876	0	3.43216	1.81838	2.2525	gi|955394771|ref|XP_014628540.1| PREDICTED: uncharacterized protein LOC106797830
16.7953	2.6874	0.74191	0.00698647	Psat2g014560	8.93994	2.09753	2.38272	17.1608	23.6389	46.5517	gi|947065324|gb|KRH14467.1| hypothetical protein GLYMA_14G027600
2.60209	2.68535	1.68823		Psat1g064800	0	2.09753	0	1.14405	6.36432	6.00667	gi|502148777|ref|XP_004507265.1| PREDICTED: protein GLUTAMINE DUMPER 5-like
13.0252	2.68351	0.736137	0.00649805	Psat1g217600	3.97331	5.24382	1.19136	20.593	16.3654	30.7842	gi|357445781|ref|XP_003593168.1| chaperone DnaJ domain protein
0.625695	2.68253	3.89259		Psat7g212320	0	0	0	0	0	3.75417	gi|918330712|gb|KOF94644.1| hypothetical protein OCBIM_22001227mg
251.558	2.67912	0.353241	5.80197e-12	Psat6g207920	98.3393	72.3647	32.1668	548.002	298.214	460.261	gi|356503299|ref|XP_003520448.1| PREDICTED: MATH domain and coiled-coil domain-containing protein At3g58370-like isoform X2
439.517	2.67769	1.70504	0.490055	Psat7g118080	191.712	164.656	0	934.692	744.625	601.418	gi|53988152|gb|AAQ10282.2| isoflavone synthase
58.6645	2.67752	0.385032	4.58449e-10	Psat7g149840	24.8332	10.4876	11.9136	91.5243	99.1015	114.127	gi|922362524|ref|XP_003605655.2| DNA-binding domain protein
1.422	2.67644	2.30083		Psat1g082680	0.993327	0	0	5.72027	1.81838	0	gi|357496975|ref|XP_003618776.1| hypothetical protein MTR_6g021830
16.9022	2.67611	0.650983	0.00124313	Psat7g098120	6.95329	3.14629	3.57408	21.737	25.4573	40.545	gi|922370091|ref|XP_013457209.1| chaperone DnaJ domain protein
2.60472	2.67311	1.57672		Psat0s1108g0040	0.993327	1.04876	0	5.72027	6.36432	1.50167	-
49.2959	2.67196	0.400712	2.98625e-09	Psat6g127720	8.93994	13.6339	17.8704	83.516	102.738	69.0767	gi|922401481|ref|XP_013467877.1| harpin-induced-like protein
256.828	2.6716	0.292242	1.83152e-17	Psat6g029000	103.306	40.9018	64.3335	432.453	502.781	397.191	gi|357451841|ref|XP_003596197.1| cysteine-rich TM module stress tolerance protein
6.54087	2.66532	1.06523	0.127427	Psat0s3072g0080	0	4.19506	1.19136	6.86433	12.7286	14.2658	gi|922346107|ref|XP_013449968.1| type I inositol-1
204.977	2.66437	0.268551	1.50347e-20	Psat3g196160	66.5529	61.8771	38.1236	410.715	380.041	272.553	gi|357501719|ref|XP_003621148.1| polyvinylalcohol dehydrogenase-like protein
222.034	2.65099	0.415556	1.70767e-08	Psat0s4023g0080	72.5129	77.6085	32.1668	486.223	495.507	168.187	gi|388509126|gb|AFK42629.1| unknown
5.29943	2.64845	1.0925	0.147278	Psat3g188720	0.993327	1.04876	2.38272	10.2965	11.8194	5.25584	gi|922327215|ref|XP_013443000.1| rRNA intron-encoded homing endonuclease
4.16335	2.64793	1.43343	0.358803	Psat1g012160	0	0	3.57408	9.15243	10.0011	2.2525	gi|147856198|emb|CAN80285.1| hypothetical protein VITISV_026753
2.60892	2.64563	1.51018		Psat0s175g0080	0.993327	0	1.19136	4.57622	3.63675	5.25584	-
2.57659	2.64403	1.58217		Psat5g142840	0.993327	0	1.19136	2.28811	2.72756	8.25917	gi|672920280|gb|AIK21481.1| NADH-plastoquinone oxidoreductase subunit 5 (chloroplast)
0.618877	2.64275	2.76674		Psat1g163880	0	0	0	1.14405	1.81838	0.750834	gi|922388380|ref|XP_013462720.1| heat shock cognate 70 kDa protein
0.618877	2.64275	2.76674		Psat5g188920	0	0	0	1.14405	1.81838	0.750834	gi|922378789|ref|XP_013459633.1| myb-like DNA-binding domain
0.618877	2.64275	2.76674		Psat5g272280	0	0	0	1.14405	1.81838	0.750834	gi|502083160|ref|XP_004487377.1| PREDICTED: callose synthase 12
8.96917	2.64203	1.12273	0.167415	Psat3g095040	0	7.34135	0	24.0251	8.18269	14.2658	gi|357467749|ref|XP_003604159.1| NAD(P)H-quinone oxidoreductase subunit H
1.42861	2.64013	2.098		Psat7g099600	0	0	1.19136	5.72027	0.909188	0.750834	gi|922363486|ref|XP_003608439.2| white-brown-complex ABC transporter family protein
3.77821	2.63784	1.33614	0.305018	Psat5g236840	1.98665	1.04876	0	5.72027	10.9103	3.00334	gi|357452017|ref|XP_003596285.1| hypothetical protein MTR_2g075520
1.41586	2.63533	2.27164		Psat7g261680	0	0	1.19136	4.57622	2.72756	0	gi|502130669|ref|XP_004500730.1| PREDICTED: protein MCM10 homolog
1.35976	2.62711	1.97086		Psat2g062960	0	1.04876	0	2.28811	1.81838	3.00334	gi|357490255|ref|XP_003615415.1| WRKY family transcription factor
0.606125	2.61907	3.9509		Psat0s2561g0120	0	0	0	0	3.63675	0	gi|357484143|ref|XP_003612358.1| GDP dissociation inhibitor
0.606125	2.61907	3.9509		Psat2g009040	0	0	0	0	3.63675	0	gi|502181028|ref|XP_004516743.1| PREDICTED: cytochrome P450 71D10-like
0.606125	2.61907	3.9509		Psat5g289320	0	0	0	0	3.63675	0	gi|937423972|gb|ALI29909.1| ubiquitin S27a ubiquitin extension protein
208.315	2.61704	0.344343	5.29074e-12	Psat7g246400	49.6663	89.1449	35.7408	496.52	275.484	303.337	-
1.3182	2.61271	2.36266		Psat6g025360	0.993327	0	0	0	0.909188	6.00667	gi|357444483|ref|XP_003592519.1| glycosyl hydrolase family 10 protein
22.6334	2.61235	0.620693	0.000853831	Psat7g101880	7.94661	8.39011	2.38272	58.3468	35.4583	23.2758	gi|922363450|ref|XP_003608364.2| receptor lectin kinase
11.4523	2.60661	0.735191	0.0088955	Psat1g179280	2.97998	3.14629	3.57408	19.4489	24.5481	15.0167	gi|922388638|ref|XP_013462849.1| F-box plant-like protein
2.53063	2.60568	1.54461		Psat0s4391g0160	0.993327	0	1.19136	2.28811	5.45513	5.25584	gi|14018368|emb|CAC38358.1| zinc finger protein
1.33337	2.59925	2.03424		Psat7g060160	0	1.04876	0	2.28811	0.909188	3.75417	gi|357519481|ref|XP_003630029.1| plant phospholipase-like protein
45.9574	2.596	0.468936	1.99881e-06	Psat7g009320	12.9132	20.9753	4.76545	93.8125	85.4637	57.8142	gi|357521245|ref|XP_003630911.1| plant cadmium resistance protein
127.029	2.58974	0.370204	3.4922e-10	Psat7g246280	54.633	38.8043	14.2963	224.235	180.928	249.277	gi|828322345|ref|XP_012573016.1| PREDICTED: UPF0481 protein At3g47200-like
0.592485	2.58779	2.79541		Psat0s2980g0080	0	0	0	1.14405	0.909188	1.50167	gi|593799218|ref|XP_007162647.1| hypothetical protein PHAVU_001G168400g
0.592485	2.58779	2.79541		Psat0s916g0040	0	0	0	1.14405	0.909188	1.50167	gi|828316920|ref|XP_012572122.1| PREDICTED: U-box domain-containing protein 35
0.592485	2.58779	2.79541		Psat7g248920	0	0	0	1.14405	0.909188	1.50167	gi|357468441|ref|XP_003604505.1| disease resistance-responsive
97.636	2.58084	0.36624	2.48737e-10	Psat6g123000	43.7064	24.1216	15.4877	145.295	145.47	211.735	gi|502141456|ref|XP_004504515.1| PREDICTED: MATH domain and coiled-coil domain-containing protein At3g58410
2.55855	2.57997	1.52056		Psat7g125920	0	1.04876	1.19136	5.72027	3.63675	3.75417	gi|357516975|ref|XP_003628776.1| flavonoid glucosyltransferase
569.715	2.57606	0.238987	2.39168e-24	Psat7g053040	174.826	207.655	107.223	1079.99	1039.2	809.399	gi|357519559|ref|XP_003630068.1| L-ascorbate oxidase
1.29863	2.57333	2.28026		Psat7g158400	0.993327	0	0	0	4.54594	2.2525	gi|922371631|ref|XP_013457974.1| dentin sialophosphoprotein-like protein
11.0023	2.57083	0.754036	0.0135103	Psat4g209720	4.96663	2.09753	2.38272	16.0168	17.2746	23.2758	gi|357480915|ref|XP_003610743.1| kinase interacting (KIP1-like) family protein
69.0837	2.56909	0.320297	2.19742e-13	Psat2g017840	21.8532	19.9265	17.8704	120.126	101.829	132.898	gi|922357426|ref|XP_003617357.2| UDP-glucose flavonoid 3-O-glucosyltransferase
1.33075	2.56725	2.2946		Psat0s922g0120	0	0	1.19136	2.28811	0	4.505	gi|255609332|ref|XP_002539036.1| conserved hypothetical protein
1.29774	2.56706	2.30973		Psat3g131720	0.993327	0	0	2.28811	0	4.505	gi|922344136|ref|XP_013448987.1| DUF674 family protein
2.51436	2.5652	1.78806		Psat1g090400	0	1.04876	1.19136	0	9.09188	3.75417	gi|502139392|ref|XP_004503750.1| PREDICTED: bifunctional UDP-glucose 4-epimerase and UDP-xylose 4-epimerase 1
0.579733	2.56191	3.31503		Psat7g096520	0	0	0	0	2.72756	0.750834	gi|922370127|ref|XP_013457227.1| vacuolar iron transporter-like protein
31.9318	2.55767	0.488094	9.05379e-06	Psat4g215000	12.9132	6.29258	8.33953	73.2195	47.2778	43.5484	gi|922333202|ref|XP_013444592.1| myb transcription factor
62.1857	2.55201	0.357231	1.29389e-10	Psat0s3394g0040	14.8999	27.2679	11.9136	107.541	106.375	105.117	gi|922368321|ref|XP_013456325.1| transducin/WD40 repeat protein
7.37038	2.55156	0.930242	0.0765983	Psat6g101640	1.98665	2.09753	2.38272	14.8727	6.36432	16.5183	gi|357439027|ref|XP_003589790.1| LRR receptor-like kinase family protein
43.4883	2.54525	0.517139	4.06789e-05	Psat2g130040	22.8465	3.14629	11.9136	89.2362	65.4615	68.3259	gi|357484059|ref|XP_003612316.1| fatty acyl-CoA synthetase family protein
2.45738	2.54403	1.543		Psat1g019720	0.993327	0	1.19136	4.57622	2.72756	5.25584	-
6.00551	2.53954	1.29119	0.308025	Psat7g060480	1.98665	3.14629	0	25.1692	2.72756	3.00334	gi|502156362|ref|XP_004510436.1| PREDICTED: nuclear transcription factor Y subunit alpha isoform X2
2.32652	2.53106	1.75815		Psat4g083240	1.98665	0	0	2.28811	8.18269	1.50167	gi|502118661|ref|XP_004496359.1| PREDICTED: probable LRR receptor-like serine/threonine-protein kinase At1g34110
1.2586	2.53034	2.11179		Psat0s5205g0080	0.993327	0	0	1.14405	0.909188	4.505	-
1.32393	2.52945	2.00374		Psat2g028680	0	0	1.19136	3.43216	1.81838	1.50167	gi|922379660|ref|XP_013460064.1| Nodule-specific Glycine Rich Peptide
679.48	2.51874	0.265895	9.05733e-19	Psat4g021240	248.332	245.411	110.797	1136.05	1067.39	1268.91	gi|357479191|ref|XP_003609881.1| ABC transporter B family protein
1.25508	2.51373	2.28874		Psat7g180960	0	1.04876	0	0	2.72756	3.75417	gi|828322833|ref|XP_012573100.1| PREDICTED: auxin-induced protein 10A5-like
0.572027	2.50807	3.97971		Psat2g025440	0	0	0	3.43216	0	0	gi|922386192|ref|XP_003594659.2| ankyrin repeat protein
0.572027	2.50807	3.97971		Psat3g099960	0	0	0	3.43216	0	0	-
9.43231	2.50749	0.877889	0.0583004	Psat5g088040	4.96663	2.09753	1.19136	21.737	19.0929	7.50834	gi|922375898|ref|XP_003602023.2| gamma-glutamyltranspeptidase
0.553341	2.50169	3.32117		Psat3g134920	0	0	0	0	1.81838	1.50167	gi|922344254|ref|XP_013449046.1| Ctr family copper transporter
11.5321	2.49362	0.97052	0.1115	Psat2g015960	3.97331	5.24382	1.19136	11.4405	4.54594	42.7975	gi|357494315|ref|XP_003617446.1| glycerol-3-phosphate acyltransferase
5.84061	2.49236	0.996743	0.127776	Psat5g072240	2.97998	1.04876	1.19136	9.15243	10.9103	9.76084	-
1.28478	2.4897	2.0088		Psat6g198960	0	0	1.19136	2.28811	2.72756	1.50167	gi|502119373|ref|XP_004496597.1| PREDICTED: probable methyltransferase PMT16
63.863	2.48582	0.393533	2.50471e-08	Psat4g209680	21.8532	26.2191	9.53089	113.261	80.9177	131.396	gi|357480907|ref|XP_003610739.1| acetyltransferase (GNAT) domain protein
2.32805	2.48302	1.66521		Psat5g022040	0.993327	1.04876	0	5.72027	5.45513	0.750834	-
65.035	2.47682	0.385658	1.3106e-08	Psat2g002320	19.8665	27.2679	11.9136	126.99	77.281	126.891	gi|922376176|ref|XP_003602771.2| DHHC type zinc finger protein
4.70101	2.46978	1.15356	0.238451	Psat4g179080	0.993327	1.04876	2.38272	5.72027	4.54594	13.515	gi|357452013|ref|XP_003596283.1| hypothetical protein MTR_2g075490
8.12071	2.46778	0.858395	0.0556575	Psat6g226840	1.98665	4.19506	1.19136	16.0168	11.8194	13.515	gi|357444735|ref|XP_003592645.1| S1/P1 nuclease family protein
95.0348	2.4577	0.355826	6.2517e-10	Psat4g209840	44.6997	17.829	25.0186	144.151	137.287	201.223	gi|357480903|ref|XP_003610737.1| acetyltransferase (GNAT) domain protein
2.27946	2.45367	1.78747		Psat2g175160	0	2.09753	0	1.14405	8.18269	2.2525	-
1.27708	2.45325	2.4092		Psat1g030280	0	0	1.19136	5.72027	0	0.750834	gi|357499123|ref|XP_003619850.1| Lipid transfer protein
6.8641	2.45077	0.910378	0.0856624	Psat0s469g0080	2.97998	2.09753	1.19136	12.5846	11.8194	10.5117	gi|357476613|ref|XP_003608592.1| basic helix loop helix (bHLH) DNA-binding family protein
74.5157	2.45072	0.454032	4.07573e-06	Psat7g061000	41.7197	13.6339	13.105	171.608	110.921	96.1067	gi|357519427|ref|XP_003630002.1| LRR receptor-like kinase
1.24564	2.44891	2.0664		Psat7g091320	0	0	1.19136	1.14405	3.63675	1.50167	gi|502141916|ref|XP_004504701.1| PREDICTED: uncharacterized protein LOC101495357
1.22187	2.44885	2.0755		Psat3g161080	0	1.04876	0	1.14405	3.63675	1.50167	-
229.372	2.4488	0.232978	3.97696e-23	Psat2g131520	93.3727	63.9746	54.8026	401.563	347.31	415.211	gi|828294581|ref|XP_012568336.1| PREDICTED: uncharacterized protein LOC101492138 isoform X2
370.495	2.44809	0.223481	3.873e-25	Psat6g230160	116.219	127.949	100.074	545.714	531.875	801.14	gi|922408221|ref|XP_013470208.1| regulator of Vps4 activity in the MVB pathway protein
46.6076	2.44745	0.385291	2.0217e-08	Psat1g217960	9.93327	13.6339	20.2531	70.9314	84.5545	80.3392	gi|357445769|ref|XP_003593162.1| LL-diaminopimelate aminotransferase
94.6405	2.44202	0.29751	4.97162e-14	Psat6g135800	27.8131	39.853	20.2531	153.303	150.925	175.695	gi|922399455|ref|XP_013466877.1| transmembrane protein
34.6825	2.43899	0.523071	0.000132743	Psat5g153720	17.8799	9.43887	4.76545	37.7538	78.1902	60.0667	gi|357458093|ref|XP_003599327.1| lateral organ boundaries (LOB) domain protein
0.526948	2.43811	3.40978		Psat4g131840	0	0	0	0	0.909188	2.2525	gi|357516145|ref|XP_003628361.1| phytochrome kinase substrate protein
2.30763	2.43495	1.96055		Psat0s3426g0120	0.993327	0	1.19136	0	10.9103	0.750834	gi|357437015|ref|XP_003588783.1| Lipid transfer protein
8.91988	2.43494	0.871168	0.068036	Psat3g124600	3.97331	4.19506	0	12.5846	20.0021	12.7642	gi|922339525|ref|XP_003623385.2| DRE transcription factor
1.23289	2.43417	2.40528		Psat6g181800	0	0	1.19136	0	5.45513	0.750834	-
1.19988	2.43404	2.42212		Psat4g000440	0.993327	0	0	0	5.45513	0.750834	gi|828318893|ref|XP_012572407.1| PREDICTED: uncharacterized protein LOC101506652
155.269	2.43371	0.289988	1.10666e-14	Psat2g112080	45.693	65.0234	34.5495	233.387	221.842	331.118	gi|357486149|ref|XP_003613362.1| DUF1262 family protein
1.232	2.42954	2.06778		Psat2g156520	0	0	1.19136	2.28811	0.909188	3.00334	gi|363903278|gb|AEW43603.1| MADS-box transcription factor TM6
1.20823	2.42948	2.07703		Psat5g296760	0	1.04876	0	2.28811	0.909188	3.00334	gi|357454809|ref|XP_003597685.1| Avr9/Cf-9 rapidly elicited protein
57.9088	2.42919	0.364408	3.0075e-09	Psat2g012840	14.8999	26.2191	13.105	102.965	83.6453	106.618	gi|357463287|ref|XP_003601925.1| hypothetical protein MTR_3g086890
18.5841	2.42855	0.646367	0.00440275	Psat2g181680	0.993327	8.39011	8.33953	26.3132	38.1859	29.2825	gi|357481725|ref|XP_003611148.1| MATE efflux family protein
39.8119	2.42676	0.419832	5.23606e-07	Psat2g112760	11.9199	15.7315	9.53089	84.66	55.4605	61.5684	gi|922356168|ref|XP_003613416.2| matrix metalloproteinase
1.18624	2.41827	2.06773		Psat5g111400	0.993327	0	0	1.14405	2.72756	2.2525	gi|828314253|ref|XP_012571733.1| PREDICTED: clathrin coat assembly protein AP180
10.1114	2.41609	0.921279	0.0993485	Psat6g078960	0.993327	7.34135	1.19136	20.593	7.2735	23.2758	gi|922343169|ref|XP_013448506.1| Serine/Threonine-kinase OXI1-like protein
43.5385	2.40854	0.416233	5.0767e-07	Psat5g294720	12.9132	20.9753	7.14817	80.0838	67.2799	72.8309	gi|502081220|ref|XP_004486802.1| PREDICTED: putative leucine-rich repeat receptor-like protein kinase At2g19210
0.532883	2.4059	3.43699		Psat4g121120	0	0	0	2.28811	0.909188	0	gi|502154518|ref|XP_004509729.1| PREDICTED: ubiquitin carboxyl-terminal hydrolase 20-like
0.532883	2.4059	3.43699		Psat5g191640	0	0	0	2.28811	0.909188	0	gi|502091509|ref|XP_004489568.1| PREDICTED: uncharacterized protein LOC101492930
0.532883	2.4059	3.43699		Psat6g041320	0	0	0	2.28811	0.909188	0	gi|442803135|gb|AGC78870.1| hypothetical protein (mitochondrion)
0.532883	2.4059	3.43699		Psat6g159880	0	0	0	2.28811	0.909188	0	gi|630156647|gb|AHY94990.1| MYB2
0.532883	2.4059	3.43699		Psat7g015160	0	0	0	2.28811	0.909188	0	-
1100.96	2.4058	0.517009	0.000137419	Psat7g242520	297.998	553.747	196.575	2252.64	2157.5	1147.27	gi|922365379|ref|XP_013454903.1| laccase/diphenol oxidase family protein
13.3783	2.40477	0.664186	0.00700629	Psat7g105600	5.95996	3.14629	3.57408	19.4489	26.3664	21.7742	gi|502142322|ref|XP_004504900.1| PREDICTED: probable leucine-rich repeat receptor-like serine/threonine-protein kinase At5g15730
2.28628	2.40309	1.60901		Psat5g158040	0.993327	0	1.19136	4.57622	5.45513	1.50167	gi|922395959|ref|XP_003590850.2| zinc finger CCCH domain protein
1.20649	2.40213	2.3459		Psat7g080160	0	0	1.19136	0	4.54594	1.50167	gi|922400185|ref|XP_013467229.1| MADS-box transcription factor family protein
1.20493	2.39782	2.16077		Psat2g120680	0.993327	0	0	4.57622	0.909188	0.750834	gi|295137018|ref|YP_003587565.1| ribosomal protein S2
13.28	2.39547	0.769444	0.0309634	Psat1g147480	1.98665	9.43887	1.19136	25.1692	16.3654	25.5283	gi|922386278|ref|XP_003594936.2| malectin/receptor-like kinase family protein
1.1726	2.39514	2.36264		Psat0s3612g0240	0.993327	0	0	2.28811	0	3.75417	gi|870847363|gb|KMS99735.1| hypothetical protein BVRB_1g021030
1.20142	2.39148	2.36006		Psat4g203840	0	1.04876	0	3.43216	2.72756	0	gi|502155946|ref|XP_004510250.1| PREDICTED: ninja-family protein AFP2-like
2.3525	2.38823	1.63853		Psat4g203240	0	0	2.38272	3.43216	4.54594	3.75417	gi|357451849|ref|XP_003596201.1| 2-oxoglutarate (2OG) and Fe(II)-dependent oxygenase superfamily protein
382.347	2.38574	0.352709	1.59139e-09	Psat1g030160	148.006	173.046	46.4631	689.865	642.796	593.91	gi|922349260|ref|XP_003619854.2| late embryogenesis abundant protein
6.63755	2.38007	1.0125	0.168301	Psat7g113480	2.97998	2.09753	1.19136	20.593	5.45513	7.50834	gi|922369772|ref|XP_013457050.1| heat shock transcription factor
5.40974	2.3773	1.15866	0.273063	Psat1g198280	1.98665	3.14629	0	12.5846	2.72756	12.0133	gi|743888354|ref|XP_011038422.1| PREDICTED: uncharacterized protein LOC105135298
23.3495	2.36731	0.532468	0.000331311	Psat6g010320	3.97331	8.39011	10.7223	30.8895	41.8226	44.2992	gi|922395463|ref|XP_003589297.2| cysteine-rich receptor-kinase-like protein
22.6568	2.36546	0.590401	0.00182916	Psat5g044960	10.9266	7.34135	3.57408	43.4741	21.8205	48.8042	gi|357465415|ref|XP_003602992.1| MAP kinase
0.500556	2.36413	3.98727		Psat0s5727g0040	0	0	0	0	0	3.00334	gi|922337691|ref|XP_013446835.1| peroxisomal acyl-CoA oxidase
0.500556	2.36413	3.98727		Psat2g169440	0	0	0	0	0	3.00334	-
0.500556	2.36413	3.98727		Psat6g050080	0	0	0	0	0	3.00334	-
3.23059	2.36281	1.4707		Psat5g076200	0	3.14629	0	3.43216	4.54594	8.25917	gi|357463977|ref|XP_003602270.1| RWP-RK domain protein
2.13475	2.35518	1.97909		Psat5g017160	0	2.09753	0	0	5.45513	5.25584	gi|922383797|ref|XP_013462119.1| leucine carboxyl methyltransferase
1.16578	2.35086	2.11855		Psat1g078600	0.993327	0	0	3.43216	1.81838	0.750834	gi|922350176|ref|XP_013450943.1| AP2 domain transcription factor
7.41189	2.34902	0.950708	0.135374	Psat1g164960	2.97998	4.19506	0	8.00838	17.2746	12.0133	gi|922389143|ref|XP_013463040.1| reticuline oxidase-like protein
94.3198	2.3457	1.07495	0.225526	Psat5g206760	35.7598	52.4382	4.76545	76.6516	68.1891	328.114	gi|685268600|ref|XP_009125365.1| PREDICTED: periaxin-like
57.9889	2.33825	0.391767	1.85571e-07	Psat3g097520	13.9066	31.4629	11.9136	88.0922	98.1923	104.366	gi|502106489|ref|XP_004492959.1| PREDICTED: probable receptor-like protein kinase At1g67000 isoform X1
43.4398	2.33317	0.464756	2.5801e-05	Psat1g081520	8.93994	18.8777	15.4877	84.66	41.8226	90.8509	gi|357496981|ref|XP_003618779.1| hypothetical protein MTR_6g021860
327.03	2.33024	0.381844	8.5935e-08	Psat6g056080	109.266	176.192	39.3149	574.315	473.687	589.405	gi|17366433|sp|P98188.1|C94A2_VICSA RecName: Full=Cytochrome P450 94A2; AltName: Full=P450-dependent fatty acid omega-hydroxylase
10.5908	2.32918	0.791101	0.0470458	Psat7g211680	6.95329	1.04876	2.38272	20.593	14.547	18.02	gi|922368016|ref|XP_013456173.1| UDP-glucosyltransferase family protein
192.233	2.32845	0.29106	2.58454e-13	Psat5g268840	51.653	94.3887	45.2717	289.446	288.213	384.427	gi|357453637|ref|XP_003597099.1| anthocyanin 5-aromatic acyltransferase
65.3542	2.32842	0.478962	5.41898e-05	Psat5g236760	35.7598	16.7802	11.9136	162.456	103.647	61.5684	gi|260833514|ref|XP_002611702.1| hypothetical protein BRAFLDRAFT_117080
16.7342	2.32835	0.677831	0.0125323	Psat0s3021g0040	10.9266	4.19506	1.19136	29.7454	31.8216	22.525	gi|357467331|ref|XP_003603950.1| DUF241 domain protein
58.0031	2.32112	0.46698	3.26133e-05	Psat1g021640	24.8332	23.0728	9.53089	130.422	109.103	51.0567	-
2.03028	2.3175	1.77595		Psat4g014120	1.98665	0	0	1.14405	4.54594	4.505	-
13.8272	2.31675	0.64494	0.00768325	Psat5g247960	5.95996	3.14629	4.76545	19.4489	26.3664	23.2758	gi|357452493|ref|XP_003596523.1| S-locus lectin kinase family protein
6.2725	2.31272	0.950938	0.145473	Psat7g240600	2.97998	2.09753	1.19136	8.00838	9.09188	14.2658	gi|922365440|ref|XP_013454932.1| glutathione S-transferase
1546.53	2.31244	0.678104	0.0134864	Psat4g187200	883.067	458.31	213.254	4009.91	1712.91	2001.72	gi|922329355|ref|XP_003628244.2| cytochrome P450 family protein
1.10706	2.31216	2.45187		Psat0s6107g0160	0.993327	0	0	1.14405	0	4.505	gi|918296300|gb|KOF72492.1| hypothetical protein OCBIM_22039381mg
1644.08	2.30893	0.317657	5.66437e-11	Psat7g248760	893.994	446.773	314.519	3230.81	2174.78	2803.61	gi|502147529|ref|XP_004506818.1| PREDICTED: dirigent protein 22-like
0.493738	2.30891	3.51618		Psat0s2411g0160	0	0	0	1.14405	1.81838	0	gi|502111420|ref|XP_004494051.1| PREDICTED: F-box/kelch-repeat protein At3g23880-like
0.493738	2.30891	3.51618		Psat1g119360	0	0	0	1.14405	1.81838	0	-
0.493738	2.30891	3.51618		Psat2g153920	0	0	0	1.14405	1.81838	0	gi|357483813|ref|XP_003612193.1| MFS transporter
28.4688	2.30845	0.557601	0.00111438	Psat3g118040	15.8932	4.19506	8.33953	54.9146	58.188	29.2825	gi|357506691|ref|XP_003623634.1| WRKY transcription factor
2.99263	2.30584	1.69866		Psat0s4621g0040	2.97998	0	0	1.14405	1.81838	12.0133	gi|920680980|gb|KOM27803.1| hypothetical protein LR48_Vigan463s002500
6.74254	2.30351	1.07154	0.236005	Psat4g189440	0	1.04876	5.95681	14.8727	11.8194	6.7575	gi|922405851|ref|XP_013469626.1| ABC transporter-like family-protein
1.10355	2.30006	2.38346		Psat1g127440	0	1.04876	0	0	1.81838	3.75417	gi|502087199|ref|XP_004488459.1| PREDICTED: putative pentatricopeptide repeat-containing protein At1g03510
1.10355	2.30006	2.38346		Psat6g192520	0	1.04876	0	0	1.81838	3.75417	gi|593703883|ref|XP_007152344.1| hypothetical protein PHAVU_004G122100g
4.22109	2.29857	1.39782	0.454601	Psat5g098000	2.97998	0	1.19136	16.0168	3.63675	1.50167	gi|356538071|ref|XP_003537528.1| PREDICTED: kinesin-like protein KIN12B isoform X1
2.28519	2.29785	1.77487		Psat0s3550g0080	0	0	2.38272	8.00838	1.81838	1.50167	gi|720072789|ref|XP_010278490.1| PREDICTED: uncharacterized protein LOC104612666
2.07184	2.29462	1.64659		Psat2g154160	0.993327	1.04876	0	3.43216	5.45513	1.50167	-
71.0713	2.29357	0.316072	6.15619e-11	Psat3g176280	26.8198	28.3166	16.6791	122.414	104.557	127.642	gi|922327963|ref|XP_013443374.1| glutamate receptor 2
219.646	2.2932	0.211346	1.15292e-24	Psat7g011360	66.5529	92.2912	64.3335	351.225	350.037	393.437	gi|357521181|ref|XP_003630879.1| calmodulin-binding-like protein
109.121	2.29278	0.294729	1.34542e-12	Psat2g056200	42.7131	46.1456	21.4445	176.184	170.018	198.22	gi|502096075|ref|XP_004490618.1| PREDICTED: protein kinase byr2
1.146	2.28711	2.37003		Psat7g097200	0	0	1.19136	3.43216	0	2.2525	gi|357445673|ref|XP_003593114.1| auxin-induced 5NG4-like protein
169.203	2.28163	0.232997	4.94397e-20	Psat6g119200	64.5662	66.0721	41.6976	279.149	300.941	262.792	gi|922401419|ref|XP_013467846.1| E3 ubiquitin-protein ligase PUB23-like protein
20.0915	2.28114	0.60069	0.00382975	Psat1g201000	7.94661	4.19506	8.33953	46.9062	33.64	19.5217	gi|357446829|ref|XP_003593690.1| ethylene response factor
44.5456	2.27784	0.568603	0.00183078	Psat5g205880	24.8332	5.24382	15.4877	59.4908	120.922	41.2959	gi|357457727|ref|XP_003599144.1| transmembrane protein
1.12817	2.27653	2.85794		Psat5g052960	0	1.04876	0	5.72027	0	0	-
6.32838	2.27648	1.00836	0.198669	Psat7g154480	1.98665	1.04876	3.57408	10.2965	4.54594	16.5183	gi|922328293|ref|XP_013443539.1| myb-related transcription factor
134.862	2.27448	0.263053	1.31338e-15	Psat3g000480	56.6196	50.3407	30.9754	207.074	216.387	247.775	gi|922342027|ref|XP_013447939.1| Nodule Cysteine-Rich (NCR) secreted peptide
21.5391	2.2711	0.538535	0.000829702	Psat7g237320	10.9266	7.34135	3.57408	38.8978	35.4583	33.0367	gi|357469293|ref|XP_003604931.1| 1-O-acylglucose:anthocyanin acyltransferase
2.03181	2.26319	1.63089		Psat0s1877g0040	0.993327	1.04876	0	4.57622	1.81838	3.75417	gi|357465925|ref|XP_003603247.1| ethylene-responsive transcription factor ERF018
24.237	2.26171	0.613626	0.00564329	Psat3g160600	11.9199	11.5364	1.19136	49.1943	44.5502	27.03	gi|922342011|ref|XP_013447931.1| WRKY family transcription factor
198.6	2.2615	0.361277	3.50167e-08	Psat5g180200	70.5262	106.974	27.4013	328.344	352.765	305.589	gi|502128735|ref|XP_004500062.1| PREDICTED: peptide methionine sulfoxide reductase-like isoform X1
1.1205	2.25856	2.17135		Psat6g201800	0	0	1.19136	1.14405	3.63675	0.750834	gi|62132633|gb|AAX69066.1| MADS box protein M3
117.196	2.25574	0.287896	8.91508e-13	Psat3g074000	46.6864	47.1944	27.4013	157.879	227.297	196.718	gi|357509679|ref|XP_003625128.1| glycosyltransferase family 61 protein
154.67	2.24818	0.276889	1.00822e-13	Psat6g119080	73.5062	52.4382	34.5495	261.988	225.479	280.061	gi|922401423|ref|XP_013467848.1| E3 ubiquitin-protein ligase PUB23-like protein
102.074	2.24763	0.344942	7.52804e-09	Psat1g109760	19.8665	53.487	33.3581	172.752	140.015	192.964	gi|357498721|ref|XP_003619649.1| transmembrane protein
234.383	2.24606	0.339807	4.25907e-09	Psat0ss2585g0440	72.5129	128.998	42.889	356.945	323.671	481.284	gi|922364170|ref|XP_003610067.2| calcium-binding EF-hand protein
65.9188	2.24575	0.528376	0.000733028	Psat7g180280	3.97331	27.2679	38.1236	109.829	125.468	90.8509	gi|357474069|ref|XP_003607319.1| glucan endo-1
26.7372	2.24533	0.479855	0.000123746	Psat5g228840	10.9266	7.34135	9.53089	52.6265	45.4594	34.5384	gi|357455795|ref|XP_003598178.1| sugar porter (SP) family MFS transporter
3.11142	2.24166	1.48998		Psat1g136560	0.993327	0	2.38272	1.14405	3.63675	10.5117	gi|357450171|ref|XP_003595362.1| ethylene-responsive transcription factor ERF017-like protein
6.12822	2.23925	1.07096	0.258147	Psat0s936g0080	0	5.24382	1.19136	10.2965	7.2735	12.7642	gi|357454595|ref|XP_003597578.1| calmodulin-binding family protein
1.08309	2.23628	2.1331		Psat4g139560	0	1.04876	0	2.28811	0.909188	2.2525	gi|3123666|emb|CAA06723.1| ethylene receptor
1.10686	2.23626	2.12228		Psat3g049360	0	0	1.19136	2.28811	0.909188	2.2525	gi|502110535|ref|XP_004493901.1| PREDICTED: zinc finger protein ZAT11-like
0.467346	2.2344	3.05094		Psat1g195480	0	0	0	1.14405	0.909188	0.750834	gi|922388044|ref|XP_013462605.1| AP2 domain class transcription factor
0.467346	2.2344	3.05094		Psat7g037800	0	0	0	1.14405	0.909188	0.750834	gi|922337957|ref|XP_013446968.1| SAUR-like auxin-responsive family protein
79.4456	2.22219	0.309305	9.92664e-11	Psat6g226800	26.8198	37.7555	19.0618	141.863	127.286	123.888	gi|357444735|ref|XP_003592645.1| S1/P1 nuclease family protein
3.02212	2.2211	1.41361		Psat7g102480	0.993327	1.04876	1.19136	1.14405	10.0011	3.75417	gi|357517811|ref|XP_003629194.1| DUF241 domain protein
88.8773	2.22076	0.306923	7.09016e-11	Psat4g177440	21.8532	33.5604	39.3149	155.591	120.013	162.931	gi|357514029|ref|XP_003627303.1| receptor-like kinase
3.83997	2.21873	1.52366	0.543221	Psat0s1262g0160	2.97998	1.04876	0	0	10.0011	9.01001	gi|357473779|ref|XP_003607174.1| heavy metal transport/detoxification superfamily protein
15.9088	2.21658	0.600416	0.00552525	Psat6g038440	7.94661	5.24382	3.57408	22.8811	27.2756	28.5317	gi|922398362|ref|XP_013466343.1| receptor-like kinase
3.99634	2.216	1.13883	0.31634	Psat5g209920	1.98665	1.04876	1.19136	5.72027	7.2735	6.7575	gi|922327333|ref|XP_013443059.1| cytochrome P450 family 90 protein
100.81	2.21268	0.254882	9.78815e-16	Psat2g139080	31.7865	39.853	35.7408	172.752	157.29	167.436	gi|357485019|ref|XP_003612797.1| cellulose synthase-like protein
3.00518	2.21106	1.38208		Psat5g211200	1.98665	0	1.19136	4.57622	7.2735	3.00334	gi|502117056|ref|XP_004495684.1| PREDICTED: topless-related protein 3-like isoform X1
2.14137	2.20499	1.69978		Psat0s520g0040	0	0	2.38272	4.57622	3.63675	2.2525	gi|749446330|gb|AJF22748.1| glyceraldehyde-3-phosphate dehydrogenase
32.4652	2.20491	0.5017	0.000410225	Psat4g094680	19.8665	8.39011	5.95681	67.4992	47.2778	45.8009	gi|922336809|ref|XP_013446394.1| hypothetical protein MTR_8g077145
0.454594	2.20471	3.99655		Psat0s1957g0040	0	0	0	0	2.72756	0	-
0.454594	2.20471	3.99655		Psat0s8196g0040	0	0	0	0	2.72756	0	gi|502123946|ref|XP_004498321.1| PREDICTED: uncharacterized protein LOC101508135
0.454594	2.20471	3.99655		Psat3g082160	0	0	0	0	2.72756	0	gi|502124011|ref|XP_004498346.1| PREDICTED: aldehyde dehydrogenase family 3 member H1
52.5266	2.20187	0.365639	1.37162e-07	Psat2g054640	19.8665	24.1216	11.9136	92.6684	72.735	93.8542	gi|828295297|ref|XP_012568456.1| PREDICTED: exocyst complex component EXO70B1-like
11.9587	2.20136	0.783739	0.0657124	Psat6g137360	0.993327	9.43887	2.38272	17.1608	20.0021	21.7742	gi|357439541|ref|XP_003590048.1| ethylene-responsive transcription factor 1B
2.80195	2.19885	1.93573		Psat5g106480	2.97998	0	0	0	1.81838	12.0133	gi|922337059|ref|XP_013446519.1| multidrug resistance protein ABC transporter family protein
1172.23	2.19814	0.250335	4.33641e-16	Psat7g242760	270.185	486.626	502.754	1734.39	1624.72	2414.68	gi|922365366|ref|XP_013454901.1| PAR1 protein
206.036	2.19587	0.294243	1.42688e-11	Psat0s6741g0040	112.246	61.8771	46.4631	321.479	325.489	368.659	gi|357479199|ref|XP_003609885.1| ABC transporter B family protein
36.5545	2.19565	0.405993	3.87579e-06	Psat6g223160	15.8932	12.5852	10.7223	53.7706	57.2788	69.0767	gi|357444585|ref|XP_003592570.1| DUF4228 domain protein
5.67009	2.18872	1.21002	0.377067	Psat7g255760	4.96663	1.04876	0	8.00838	2.72756	17.2692	gi|922364841|ref|XP_013454671.1| Lipid transfer protein
1.99093	2.18531	1.70188		Psat3g111520	0.993327	0	1.19136	1.14405	6.36432	2.2525	-
5.8962	2.18379	0.962006	0.194515	Psat7g172240	2.97998	2.09753	1.19136	11.4405	10.9103	6.7575	gi|502085820|ref|XP_004488018.1| PREDICTED: calcium-transporting ATPase 8
1.86599	2.18191	2.04552		Psat4g115960	1.98665	0	0	0	5.45513	3.75417	gi|734329201|gb|KHN06132.1| hypothetical protein glysoja_035997
71.1952	2.17888	0.330513	4.72168e-09	Psat3g083880	18.8732	33.5604	25.0186	116.694	96.3739	136.652	gi|357509013|ref|XP_003624795.1| ankyrin repeat protein
18.5217	2.17395	0.693355	0.0292018	Psat7g161720	10.9266	3.14629	5.95681	25.1692	50.9145	15.0167	gi|723718422|ref|XP_010324327.1| PREDICTED: polyubiquitin isoform X2
5.92682	2.17361	1.64429	0.607341	Psat0s5319g0080	1.98665	2.09753	2.38272	0	29.094	0	gi|502119153|ref|XP_004496521.1| PREDICTED: 30S ribosomal protein S17
89.4294	2.17123	0.336374	1.07168e-08	Psat3g128400	32.7798	46.1456	17.8704	170.464	140.924	128.393	gi|922344476|ref|XP_013449157.1| trihelix transcription factor GT-3a
1.02196	2.16948	2.43938		Psat7g034160	0.993327	0	0	0	3.63675	1.50167	gi|922330207|ref|XP_003630533.2| cofilin/actin-depolymerizing factor-like protein
410.167	2.16659	0.332315	7.37681e-09	Psat5g104680	134.099	232.826	81.0126	545.714	591.881	875.472	gi|357462495|ref|XP_003601529.1| high affinity inorganic phosphate transporter
5.72114	2.16574	1.1125	0.315922	Psat0s3871g0080	4.96663	0	1.19136	6.86433	14.547	6.7575	gi|357476277|ref|XP_003608424.1| leguminosin group485 secreted peptide
23.2875	2.16521	0.545989	0.00213311	Psat6g153600	10.9266	6.29258	8.33953	28.6014	30.0032	55.5617	gi|952543576|gb|ALO17648.1| galactinol synthase 2
3.86592	2.16374	1.34709	0.471866	Psat0s2197g0120	0	4.19506	0	5.72027	7.2735	6.00667	gi|734411254|gb|KHN35866.1| hypothetical protein glysoja_013291
1.88468	2.16263	1.75321		Psat7g147920	1.98665	0	0	3.43216	3.63675	2.2525	-
1.90336	2.16166	1.89613		Psat3g076240	1.98665	0	0	6.86433	1.81838	0.750834	gi|357509555|ref|XP_003625066.1| hypothetical protein MTR_7g090570
37.2488	2.1607	0.522774	0.00114257	Psat3g028280	20.8599	14.6827	4.76545	70.9314	75.4626	36.7909	gi|922346612|ref|XP_013450220.1| E3 ubiquitin-protein ligase PUB23-like protein
0.440954	2.16022	3.64126		Psat1g195000	0	0	0	1.14405	0	1.50167	gi|922385916|ref|XP_003593904.2| jasmonate zim-domain protein
0.440954	2.16022	3.64126		Psat4g167040	0	0	0	1.14405	0	1.50167	gi|357514141|ref|XP_003627359.1| high-affinity potassium transporter
0.440954	2.16022	3.64126		Psat5g240320	0	0	0	1.14405	0	1.50167	gi|955375071|ref|XP_014624207.1| PREDICTED: uncharacterized protein LOC106796443
0.440954	2.16022	3.64126		Psat5g254600	0	0	0	1.14405	0	1.50167	gi|357444735|ref|XP_003592645.1| S1/P1 nuclease family protein
104.606	2.15728	0.302723	1.462e-10	Psat4g011600	48.673	44.0481	21.4445	161.312	185.474	166.685	gi|357479721|ref|XP_003610146.1| DUF761 domain protein
52.1051	2.15675	0.401278	4.58341e-06	Psat1g021720	15.8932	30.4142	10.7223	82.3719	76.3718	96.8576	-
73.6739	2.15635	0.342303	2.76476e-08	Psat5g002240	28.8065	32.5117	19.0618	157.879	100.92	102.864	gi|502130650|ref|XP_004500723.1| PREDICTED: uncharacterized protein LOC101493958
4.6389	2.15483	1.50404	0.554535	Psat1g103240	4.96663	0	0	10.2965	11.8194	0.750834	gi|922371631|ref|XP_013457974.1| dentin sialophosphoprotein-like protein
1.04988	2.15453	2.45596		Psat7g261480	0	1.04876	0	3.43216	1.81838	0	gi|357480567|ref|XP_003610569.1| F-box/LRR protein
1.00832	2.15047	2.20617		Psat0s2787g0080	0.993327	0	0	1.14405	0.909188	3.00334	gi|502124248|ref|XP_004498445.1| PREDICTED: probable 2-oxoglutarate/Fe(II)-dependent dioxygenase
192.255	2.15014	0.251516	3.04465e-15	Psat0s616g0040	78.4728	83.9011	48.8458	311.183	364.584	266.546	gi|502106645|ref|XP_004493008.1| PREDICTED: GEM-like protein 5
100.218	2.14718	0.343685	3.7424e-08	Psat0s4023g0040	41.7197	40.9018	27.4013	233.387	140.015	117.881	gi|388509126|gb|AFK42629.1| unknown
90.1666	2.14684	0.391028	2.54229e-06	Psat1g183960	26.8198	52.4382	20.2531	136.142	106.375	198.971	gi|922385982|ref|XP_003594098.2| endo-1
912.893	2.14643	0.253776	6.45426e-15	Psat7g178880	453.95	340.848	213.254	1327.1	1780.19	1362.01	gi|922368831|ref|XP_013456580.1| multi-copper oxidase-like protein
1.85651	2.14513	2.54244		Psat2g081960	1.98665	0	0	9.15243	0	0	gi|922340299|ref|XP_003625369.2| histone-lysine N-methyltransferase SUVR2-like protein
5.64612	2.14494	1.0277	0.259118	Psat5g030720	3.97331	2.09753	0	10.2965	10.0011	7.50834	gi|922376412|ref|XP_003603337.2| SPFH/band 7/PHB domain membrane-associated family protein
4.6941	2.14376	1.18399	0.376316	Psat7g241400	3.97331	1.04876	0	10.2965	9.09188	3.75417	gi|922365408|ref|XP_013454916.1| transmembrane protein
1.81321	2.13791	2.06059		Psat0s1262g0320	1.98665	0	0	0	3.63675	5.25584	gi|357473779|ref|XP_003607174.1| heavy metal transport/detoxification superfamily protein
64.5118	2.13492	0.340148	3.16453e-08	Psat6g037320	30.7931	15.7315	25.0186	122.414	100.011	93.1034	gi|922398282|ref|XP_013466303.1| wall-associated receptor kinase-like protein
7.59528	2.13174	0.878022	0.146516	Psat4g172560	4.96663	1.04876	2.38272	10.2965	16.3654	10.5117	gi|922364925|ref|XP_013454713.1| drug resistance transporter-like ABC domain protein
1.0048	2.13116	2.42764		Psat2g015720	0	1.04876	0	0	2.72756	2.2525	gi|922364945|ref|XP_013454723.1| fatty acyl-CoA synthetase family protein
2.93766	2.12823	1.40474		Psat7g124480	0	2.09753	1.19136	5.72027	6.36432	2.2525	-
62.8072	2.12808	0.397227	5.02095e-06	Psat1g197400	32.7798	27.2679	9.53089	99.5327	89.1004	118.632	gi|357447047|ref|XP_003593799.1| heat shock 70 kDa protein
0.428202	2.12764	3.67567		Psat2g074040	0	0	0	0	1.81838	0.750834	gi|357472685|ref|XP_003606627.1| core histone H2A/H2B/H3/H4
0.428202	2.12764	3.67567		Psat3g034040	0	0	0	0	1.81838	0.750834	gi|284055632|pdb|3IWK|A Chain A
0.428202	2.12764	3.67567		Psat5g272560	0	0	0	0	1.81838	0.750834	gi|922393410|ref|XP_013465113.1| helix loop helix DNA-binding domain protein
0.428202	2.12764	3.67567		Psat7g051920	0	0	0	0	1.81838	0.750834	-
0.428202	2.12764	3.67567		Psat7g189160	0	0	0	0	1.81838	0.750834	gi|357471877|ref|XP_003606223.1| cytochrome P450 family 94 protein
841.168	2.1233	0.999599	0.244406	Psat5g233760	640.696	264.288	36.9322	1893.41	1153.76	1057.92	gi|922392230|ref|XP_013464525.1| cytochrome P450 family monooxygenase
1.83189	2.12168	1.7804		Psat6g166440	1.98665	0	0	3.43216	1.81838	3.75417	gi|731369419|ref|XP_010696546.1| PREDICTED: uncharacterized protein LOC104909059
1.85477	2.11294	1.666		Psat5g183360	0.993327	1.04876	0	2.28811	4.54594	2.2525	gi|922378613|ref|XP_013459545.1| F-box/RNI/FBD-like domain protein
2.87233	2.11161	1.45818		Psat5g082200	1.98665	0	1.19136	8.00838	4.54594	1.50167	gi|922382267|ref|XP_013461361.1| transmembrane protein
80.7769	2.11153	0.325618	9.06518e-09	Psat2g133040	38.7397	32.5117	19.0618	157.879	111.83	124.638	gi|357487791|ref|XP_003614183.1| UDP-glucosyltransferase family protein
1.80639	2.10818	1.8501		Psat1g115200	1.98665	0	0	1.14405	5.45513	2.2525	gi|502140961|ref|XP_004504390.1| PREDICTED: putative amidase C869.01
1.01493	2.10575	2.49596		Psat6g172960	0	0	1.19136	1.14405	0	3.75417	gi|502118182|ref|XP_004496140.1| PREDICTED: peroxidase 41-like
60.6758	2.10277	0.409015	1.46327e-05	Psat4g033120	19.8665	37.7555	10.7223	107.541	84.5545	103.615	gi|357478459|ref|XP_003609515.1| stress induced protein
0.969173	2.09099	2.46149		Psat2g146440	0.993327	0	0	0	1.81838	3.00334	-
91.1011	2.08776	0.39071	5.36483e-06	Psat5g244640	24.8332	58.7308	20.2531	162.456	113.648	166.685	gi|922392583|ref|XP_013464701.1| DUF2921 family protein
628.428	2.08743	0.185363	1.31571e-26	Psat0s2882g0040	243.365	290.508	183.47	979.31	996.47	1077.45	gi|357508619|ref|XP_003624598.1| NAC transcription factor-like protein
128.27	2.08418	0.339964	7.26763e-08	Psat2g075880	69.5329	41.9506	34.5495	250.548	236.389	136.652	gi|357489317|ref|XP_003614946.1| hypothetical protein MTR_5g061610
389.693	2.08266	0.301244	6.07077e-10	Psat4g107760	211.579	146.827	86.9694	800.838	492.78	599.165	gi|922335296|ref|XP_013445638.1| quinone oxidoreductase
2.84573	2.08215	1.37927		Psat0s2154g0160	0	2.09753	1.19136	4.57622	5.45513	3.75417	gi|78183243|emb|CAJ00274.1| hypothetical protein
68.8626	2.07932	0.528142	0.00235103	Psat3g150080	15.8932	53.487	9.53089	93.8125	87.282	153.17	gi|502103408|ref|XP_004492275.1| PREDICTED: putative quinone-oxidoreductase homolog
2.9214	2.07822	1.39659		Psat7g015840	0	1.04876	2.38272	6.86433	2.72756	4.505	gi|442803142|gb|AGC78877.1| hypothetical protein (mitochondrion)
2.69792	2.07772	1.45064		Psat7g048480	1.98665	1.04876	0	4.57622	1.81838	6.7575	gi|357519837|ref|XP_003630207.1| RING-H2 finger protein ATL1L
2.68606	2.07736	1.50438		Psat2g160040	1.98665	1.04876	0	1.14405	8.18269	3.75417	-
62.5378	2.06984	0.396962	1.0241e-05	Psat1g026720	37.7464	22.024	11.9136	83.516	103.647	116.379	gi|922391027|ref|XP_013463930.1| receptor-like kinase
2.79316	2.06789	1.45404		Psat3g095240	1.98665	0	1.19136	8.00838	1.81838	3.75417	gi|502106624|ref|XP_004493001.1| PREDICTED: serine/threonine-protein kinase CDL1-like isoform X1
12.1373	2.06708	1.20199	0.419467	Psat5g148840	13.9066	0	0	5.72027	20.9113	32.2859	gi|7381207|gb|AAF61436.1|AF137353_1 lipid transfer protein precursor
1.90998	2.06623	1.76424		Psat0s236g0280	0.993327	0	1.19136	6.86433	0.909188	1.50167	-
8.063	2.06466	0.927984	0.209688	Psat7g045640	4.96663	3.14629	1.19136	6.86433	8.18269	24.0267	gi|357519949|ref|XP_003630263.1| hypothetical protein MTR_8g093620
4.63433	2.06397	1.3162	0.49107	Psat1g122400	2.97998	0	2.38272	4.57622	16.3654	1.50167	gi|357499773|ref|XP_003620175.1| Kunitz type trypsin inhibitor / miraculin
29.4997	2.06063	0.440562	0.000124444	Psat0s2105g0240	10.9266	12.5852	10.7223	41.186	57.2788	44.2992	gi|357481437|ref|XP_003611004.1| AP2 domain class transcription factor
11.1713	2.06063	0.7896	0.102028	Psat5g307000	3.97331	4.19506	4.76545	27.4573	6.36432	20.2725	gi|922394523|ref|XP_013465664.1| adenine nucleotide alpha hydrolase-like domain kinase
263.335	2.05893	0.341286	1.28669e-07	Psat7g108440	166.879	78.6573	59.5681	375.25	367.312	532.341	gi|357475899|ref|XP_003608235.1| F-box SKIP27-like protein
1.89723	2.05712	1.73795		Psat5g075280	0.993327	0	1.19136	5.72027	2.72756	0.750834	-
4.47331	2.05697	1.23805	0.446587	Psat7g211760	0.993327	4.19506	0	3.43216	5.45513	12.7642	gi|922368016|ref|XP_013456173.1| UDP-glucosyltransferase family protein
303.637	2.05275	0.337897	1.01072e-07	Psat1g082480	123.173	174.095	55.994	441.605	412.771	614.182	gi|922351133|ref|XP_013451392.1| transmembrane amino acid transporter family protein
660.845	2.05142	0.153386	1.41943e-37	Psat3g061280	254.292	289.459	226.359	1058.25	999.198	1137.51	gi|922345773|ref|XP_013449801.1| calcium-transporting ATPase
3.6097	2.05068	1.40406	0.540663	Psat3g105240	0	4.19506	0	3.43216	7.2735	6.7575	gi|357507579|ref|XP_003624078.1| WRKY family transcription factor
568.786	2.04977	0.802405	0.114768	Psat7g109400	315.878	307.288	40.5063	918.676	731.896	1098.47	gi|357475915|ref|XP_003608243.1| FAD-binding berberine family protein
3.77137	2.0493	1.18401	0.413932	Psat2g054200	0.993327	1.04876	2.38272	9.15243	4.54594	4.505	gi|357491257|ref|XP_003615916.1| exocyst subunit exo70 family protein
301.475	2.04831	0.199171	4.10744e-22	Psat1g091240	136.086	112.218	103.648	429.02	465.504	562.375	gi|357497429|ref|XP_003619003.1| NAC transcription factor-like protein
7.09624	2.04774	1.1126	0.362166	Psat4g222800	1.98665	6.29258	0	3.43216	9.09188	21.7742	gi|922328755|ref|XP_003626740.2| cytochrome P450 family protein
170.449	2.04607	0.292262	3.3996e-10	Psat5g119440	98.3393	49.2919	51.2285	231.099	286.394	306.34	gi|357460805|ref|XP_003600684.1| Avr9/Cf-9 rapidly elicited protein
0.401809	2.04566	3.75135		Psat0s1748g0200	0	0	0	0	0.909188	1.50167	gi|922375586|ref|XP_003601315.2| enhanced disease susceptibility protein
0.401809	2.04566	3.75135		Psat1g075000	0	0	0	0	0.909188	1.50167	gi|922350927|ref|XP_013451299.1| cytochrome P450 family 709 protein
0.401809	2.04566	3.75135		Psat2g133640	0	0	0	0	0.909188	1.50167	gi|388521771|gb|AFK48947.1| unknown
0.401809	2.04566	3.75135		Psat4g225080	0	0	0	0	0.909188	1.50167	gi|922331638|ref|XP_013443810.1| plasma membrane H+-ATPase
2.6656	2.04515	1.45092		Psat0s3505g0080	1.98665	1.04876	0	3.43216	7.2735	2.2525	-
9.39136	2.04483	0.779927	0.0995078	Psat0s4113g0040	1.98665	3.14629	5.95681	19.4489	14.547	11.2625	gi|734327146|gb|KHN05703.1| hypothetical protein glysoja_024669
1.84181	2.03945	1.7997		Psat6g038160	0	1.04876	1.19136	1.14405	0.909188	6.7575	gi|922398356|ref|XP_013466340.1| stress-induced receptor-like kinase
1.79517	2.03895	1.74519		Psat5g211160	0.993327	1.04876	0	3.43216	4.54594	0.750834	gi|571496495|ref|XP_006593626.1| PREDICTED: transcription factor GAMYB-like isoform X2
22.74	2.03853	0.846683	0.151676	Psat6g088280	19.8665	5.24382	1.19136	72.0754	24.5481	13.515	gi|922401363|ref|XP_013467818.1| cytochrome P450 family protein
1.71446	2.03548	2.08461		Psat1g091560	1.98665	0	0	0	4.54594	3.75417	gi|442803252|gb|AGC78987.1| hypothetical protein (mitochondrion)
10.3255	2.02683	0.975966	0.263531	Psat0s1262g0040	8.93994	3.14629	0	5.72027	16.3654	27.7809	gi|357473779|ref|XP_003607174.1| heavy metal transport/detoxification superfamily protein
2.66979	2.02385	1.43104		Psat6g023880	1.98665	0	1.19136	2.28811	4.54594	6.00667	gi|357437277|ref|XP_003588914.1| WRKY family transcription factor
2.69001	2.02185	1.90255		Psat1g081880	0	3.14629	0	5.72027	7.2735	0	gi|502151989|ref|XP_004508710.1| PREDICTED: pescadillo homolog
55.1826	2.02136	0.371672	3.33829e-06	Psat5g205840	27.8131	12.5852	25.0186	86.9481	103.647	75.0834	gi|388518269|gb|AFK47196.1| unknown
752.72	2.0212	0.308635	6.23922e-09	Psat2g181840	338.724	411.115	141.772	1354.56	1209.22	1060.93	gi|922355358|ref|XP_003611130.2| pathogenesis-related thaumatin family protein
12.3683	2.0186	0.857946	0.167455	Psat1g030720	3.97331	8.39011	2.38272	8.00838	10.9103	40.545	gi|357499095|ref|XP_003619836.1| phosphoethanolamine N-methyltransferase
27.9034	2.01667	0.478637	0.000840253	Psat5g068080	13.9066	9.43887	9.53089	60.6349	36.3675	37.5417	gi|922382592|ref|XP_013461523.1| hypothetical protein MTR_3g094130
252.112	2.01544	0.338236	1.95716e-07	Psat7g174920	162.906	84.9499	51.2285	371.818	392.769	448.999	gi|922368647|ref|XP_013456488.1| NBS-LRR type disease resistance protein
18.0134	2.01367	0.583781	0.0120158	Psat7g018520	9.93327	4.19506	7.14817	37.7538	27.2756	21.7742	gi|357520785|ref|XP_003630681.1| 6-phosphofructokinase
0.948715	2.01228	2.21633		Psat1g081480	0.993327	0	0	2.28811	0.909188	1.50167	gi|357496975|ref|XP_003618776.1| hypothetical protein MTR_6g021830
0.957955	2.01222	2.2112		Psat7g254560	0	1.04876	0	2.28811	0.909188	1.50167	-
0.981721	2.01204	2.19833		Psat2g144760	0	0	1.19136	2.28811	0.909188	1.50167	-
13.1353	2.00846	0.714289	0.065169	Psat6g223080	9.93327	3.14629	2.38272	24.0251	14.547	24.7775	gi|357444585|ref|XP_003592570.1| DUF4228 domain protein
349.62	2.00828	0.21546	3.48288e-18	Psat5g068680	134.099	180.387	102.457	552.578	532.784	595.411	gi|922382534|ref|XP_013461494.1| WRKY family transcription factor WRKY70
4.39502	2.00788	1.40884	0.557921	Psat0s4621g0080	1.98665	2.09753	1.19136	4.57622	0	16.5183	gi|920680980|gb|KOM27803.1| hypothetical protein LR48_Vigan463s002500
3.61301	2.00603	1.24937	0.472177	Psat2g186480	0	3.14629	1.19136	5.72027	6.36432	5.25584	gi|357481319|ref|XP_003610945.1| AP2 domain class transcription factor
3.6183	2.00333	1.22203	0.456789	Psat6g211920	1.98665	0	2.38272	5.72027	6.36432	5.25584	gi|502150021|ref|XP_004507751.1| PREDICTED: F-box protein SKIP1
43.3133	2.00332	0.401984	3.06736e-05	Psat4g027080	21.8532	19.9265	9.53089	83.516	62.734	62.3192	gi|502151094|ref|XP_004508275.1| PREDICTED: uncharacterized protein LOC101495376
82.0153	2.00288	0.373823	5.01954e-06	Psat4g044280	47.6797	35.658	14.2963	118.982	124.559	150.918	gi|357477719|ref|XP_003609145.1| EF hand calcium-binding family protein
54.7872	2.00245	0.363649	2.33044e-06	Psat2g004960	23.8398	29.3654	11.9136	94.9565	84.5545	84.0934	gi|357495317|ref|XP_003617947.1| cation-transporting ATPase plant
6.95942	2.00241	1.04715	0.330796	Psat6g196040	4.96663	3.14629	0	17.1608	12.7286	3.75417	gi|351726612|ref|NP_001238668.1| uncharacterized protein LOC100306170
15.3767	1.99827	0.817922	0.142764	Psat4g135360	14.8999	2.09753	1.19136	20.593	35.4583	18.02	gi|828334985|ref|XP_012575306.1| PREDICTED: expansin-A12
121.69	1.99624	0.253769	7.07182e-13	Psat5g272720	56.6196	54.5357	34.5495	189.913	187.293	207.23	gi|922393420|ref|XP_013465118.1| proton pump interactor
30.1424	1.9946	0.442533	0.000258765	Psat3g159200	14.8999	9.43887	11.9136	49.1943	39.0951	56.3125	gi|922342882|ref|XP_013448365.1| LRR receptor-like kinase family protein
0.916388	1.99381	2.97527		Psat0s9003g0040	0.993327	0	0	0	0	4.505	gi|560125421|emb|CDJ89947.1| unnamed protein product
1113.23	1.99325	0.209252	5.77802e-19	Psat3g029800	534.41	500.26	304.988	1637.14	1876.56	1826.03	gi|922346544|ref|XP_013450186.1| harpin-induced-like protein
51.579	1.9878	0.328587	1.17229e-07	Psat5g146840	18.8732	20.9753	22.6359	81.2279	80.9177	84.8442	gi|357460551|ref|XP_003600557.1| 60S ribosomal protein L10-2
7.1088	1.9877	0.857377	0.177396	Psat5g048440	1.98665	4.19506	2.38272	11.4405	13.6378	9.01001	gi|828313275|ref|XP_012571572.1| PREDICTED: CSC1-like protein RXW8 isoform X1
5.52542	1.98732	1.34476	0.533372	Psat7g062320	0.993327	2.09753	3.57408	18.3049	8.18269	0	gi|357493377|ref|XP_003616977.1| hypothetical protein MTR_5g086360
4.31254	1.9857	1.16863	0.428621	Psat7g102360	1.98665	3.14629	0	4.57622	10.9103	5.25584	gi|357476273|ref|XP_003608422.1| leguminosin group485 secreted peptide
3.37856	1.98521	1.39274		Psat5g127360	2.97998	1.04876	0	1.14405	9.09188	6.00667	gi|357461141|ref|XP_003600852.1| acid phosphatase-like protein
47.6746	1.98284	0.444716	0.000315281	Psat5g289880	12.9132	27.2679	17.8704	48.0503	71.8258	108.12	gi|126405|sp|P09918.1|LOX3_PEA RecName: Full=Seed linoleate 9S-lipoxygenase-3; AltName: Full=Lipoxygenase-3
21.9746	1.98244	0.868732	0.189954	Psat4g028880	22.8465	0	3.57408	32.0335	29.094	44.2992	gi|502151216|ref|XP_004508332.1| PREDICTED: pyruvate
1.8053	1.9819	1.68595		Psat1g006760	0.993327	0	1.19136	4.57622	1.81838	2.2525	gi|658061621|ref|XP_008366684.1| PREDICTED: uncharacterized protein LOC103430323
6.29865	1.98129	0.989124	0.293459	Psat5g210080	0	4.19506	3.57408	8.00838	10.0011	12.0133	gi|357437973|ref|XP_003589262.1| myb transcription factor
0.932451	1.98037	2.97673		Psat1g148800	0	1.04876	0	0	4.54594	0	gi|502136820|ref|XP_004502847.1| PREDICTED: uncharacterized protein LOC101513710
1.82818	1.97897	1.73716		Psat0ss3186g0160	0	1.04876	1.19136	3.43216	4.54594	0.750834	gi|502100128|ref|XP_004491642.1| PREDICTED: Niemann-Pick C1 protein
2.61349	1.97761	1.41995		Psat0ss2562g0040	0.993327	1.04876	1.19136	1.14405	4.54594	6.7575	-
14.1862	1.97101	0.613881	0.0238556	Psat3g020240	5.95996	4.19506	7.14817	26.3132	22.7297	18.7708	gi|357511327|ref|XP_003625952.1| triacylglycerol lipase
988.274	1.96807	0.226646	9.78815e-16	Psat0s1683g0120	529.443	276.874	400.297	1542.19	1769.28	1411.57	gi|922346923|ref|XP_013450373.1| pectinesterase/pectinesterase inhibitor
3.51867	1.96761	1.25699	0.492212	Psat0s3125g0040	0.993327	2.09753	1.19136	4.57622	10.0011	2.2525	gi|388505970|gb|AFK41051.1| unknown
2.55563	1.96383	1.52849		Psat4g145520	0.993327	2.09753	0	4.57622	0.909188	6.7575	gi|955309659|ref|XP_014627597.1| PREDICTED: uncharacterized protein LOC100803389
31.2298	1.96211	0.443252	0.000359473	Psat7g245640	10.9266	18.8777	8.33953	45.7622	50.9145	52.5584	gi|357468757|ref|XP_003604663.1| trihelix transcription factor GT-3a-like protein
9.54478	1.96116	0.799105	0.139427	Psat0s3079g0040	6.95329	1.04876	3.57408	19.4489	12.7286	13.515	gi|922367125|ref|XP_013455729.1| E3 ubiquitin-protein ligase PUB23-like protein
1.66761	1.96029	1.81524		Psat0s1627g0040	1.98665	0	0	2.28811	2.72756	3.00334	gi|922328293|ref|XP_013443539.1| myb-related transcription factor
70.8347	1.95995	0.390956	2.66998e-05	Psat4g067560	38.7397	35.658	11.9136	114.405	93.6464	130.645	gi|922371011|ref|XP_013457667.1| hypothetical protein MTR_4g102650
0.909571	1.95635	2.22932		Psat5g109400	0.993327	0	0	1.14405	1.81838	1.50167	gi|357462107|ref|XP_003601335.1| serine carboxypeptidase-like protein
0.375417	1.95599	4.01317		Psat0s2105g0160	0	0	0	0	0	2.2525	gi|357481439|ref|XP_003611005.1| transmembrane protein
0.375417	1.95599	4.01317		Psat1g008280	0	0	0	0	0	2.2525	-
0.375417	1.95599	4.01317		Psat1g189800	0	0	0	0	0	2.2525	gi|502079522|ref|XP_004486286.1| PREDICTED: protein TIFY 5A
0.375417	1.95599	4.01317		Psat1g207920	0	0	0	0	0	2.2525	gi|502077683|ref|XP_004485715.1| PREDICTED: quinone oxidoreductase PIG3-like
0.375417	1.95599	4.01317		Psat4g202600	0	0	0	0	0	2.2525	gi|502157239|ref|XP_004510804.1| PREDICTED: 28S ribosomal protein S33
0.375417	1.95599	4.01317		Psat5g054520	0	0	0	0	0	2.2525	gi|922382860|ref|XP_013461654.1| dual specificity phosphatase family protein
0.375417	1.95599	4.01317		Psat5g200760	0	0	0	0	0	2.2525	gi|357439817|ref|XP_003590186.1| E1 protein
0.375417	1.95599	4.01317		Psat5g216200	0	0	0	0	0	2.2525	gi|502146559|ref|XP_004506506.1| PREDICTED: protein NRT1/ PTR FAMILY 7.3-like
0.375417	1.95599	4.01317		Psat6g075120	0	0	0	0	0	2.2525	gi|388491734|gb|AFK33933.1| unknown
0.375417	1.95599	4.01317		Psat6g217000	0	0	0	0	0	2.2525	gi|357505517|ref|XP_003623047.1| LCR
0.375417	1.95599	4.01317		Psat7g128840	0	0	0	0	0	2.2525	-
0.375417	1.95599	4.01317		Psat7g130720	0	0	0	0	0	2.2525	gi|502143382|ref|XP_004505319.1| PREDICTED: lecithin-cholesterol acyltransferase-like 4
2.70521	1.95421	1.7621		Psat0s2829g0240	0	1.04876	2.38272	2.28811	0	10.5117	gi|502126716|ref|XP_004499412.1| PREDICTED: uncharacterized protein LOC101514034
1021.66	1.95247	0.121093	6.73744e-55	Psat2g009080	432.097	417.408	408.637	1674.9	1555.62	1641.32	gi|922357568|ref|XP_003617730.2| multidrug resistance protein ABC transporter family protein
38.4313	1.95247	0.571117	0.0131886	Psat5g265680	26.8198	9.43887	10.7223	92.6684	26.3664	64.5717	gi|357453551|ref|XP_003597053.1| sesquiterpene synthase
0.928257	1.95115	3.00053		Psat2g178240	0.993327	0	0	4.57622	0	0	gi|502116874|ref|XP_004495623.1| PREDICTED: glucan endo-1
140.984	1.95039	0.330978	2.8469e-07	Psat2g176400	73.5062	56.6332	42.889	292.878	241.844	138.153	gi|502160378|ref|XP_004511725.1| PREDICTED: phospholipase A1-Ibeta2
1.65727	1.94936	2.03293		Psat4g045600	0.993327	1.04876	0	1.14405	0	6.7575	gi|922371765|ref|XP_013458041.1| transmembrane protein
13.725	1.94887	0.728905	0.0891968	Psat7g135920	4.96663	7.34135	4.76545	8.00838	22.7297	34.5384	gi|828320145|ref|XP_012572626.1| PREDICTED: probable calcium-binding protein CML30
146.325	1.94328	0.409432	9.19057e-05	Psat3g013560	99.3327	60.8283	20.2531	220.802	228.206	248.526	gi|502113078|ref|XP_004494535.1| PREDICTED: uncharacterized protein LOC101507581
14.6191	1.94177	0.618522	0.0289585	Psat3g121480	5.95996	8.39011	3.57408	26.3132	25.4573	18.02	gi|828298541|ref|XP_012569043.1| PREDICTED: protein LURP-one-related 10-like
0.906058	1.93721	2.57407		Psat6g117240	0	1.04876	0	0	3.63675	0.750834	-
0.896819	1.93714	2.58137		Psat1g207000	0.993327	0	0	0	3.63675	0.750834	gi|357446433|ref|XP_003593494.1| F-box/kelch-repeat plant protein
0.896819	1.93714	2.58137		Psat3g016040	0.993327	0	0	0	3.63675	0.750834	gi|356554751|ref|XP_003545706.1| PREDICTED: guanine nucleotide exchange factor SPIKE 1-like isoform X1
0.896819	1.93714	2.58137		Psat3g115000	0.993327	0	0	0	3.63675	0.750834	gi|955375071|ref|XP_014624207.1| PREDICTED: uncharacterized protein LOC106796443
151.996	1.9358	0.25813	1.09618e-11	Psat4g027040	79.4661	60.8283	47.6545	283.725	234.57	205.728	gi|502151094|ref|XP_004508275.1| PREDICTED: uncharacterized protein LOC101495376
73.9293	1.93534	0.31454	6.40633e-08	Psat3g147280	31.7865	30.4142	29.784	94.9565	150.016	106.618	gi|922343465|ref|XP_013448654.1| S-locus lectin kinase family protein
5.14692	1.93462	0.985004	0.308598	Psat4g196360	1.98665	2.09753	2.38272	5.72027	8.18269	10.5117	gi|1381673|gb|AAB67838.1| gibberellin 20-oxidase
37.119	1.93427	0.444866	0.000498687	Psat5g028960	19.8665	19.9265	5.95681	54.9146	62.734	59.3159	gi|357466213|ref|XP_003603391.1| hypothetical protein MTR_3g107090
9.69845	1.93294	1.23295	0.491366	Psat1g160880	11.9199	0	0	8.00838	30.0032	8.25917	gi|565376076|ref|XP_006354539.1| PREDICTED: fibroin heavy chain-like
42.1724	1.93197	0.738267	0.100647	Psat6g059760	21.8532	29.3654	1.19136	34.3216	40.9135	125.389	gi|388494294|gb|AFK35213.1| unknown
13.5923	1.93187	0.715533	0.0842749	Psat6g197880	5.95996	8.39011	2.38272	21.737	31.8216	11.2625	gi|357444011|ref|XP_003592283.1| PAR1 protein
70.8175	1.92866	0.297984	9.66617e-09	Psat4g088120	36.7531	26.2191	25.0186	118.982	104.557	113.376	gi|922329825|ref|XP_003629586.2| histidine phosphatase family (branch 1) protein
59.6012	1.92537	0.389418	3.66386e-05	Psat7g174880	37.7464	20.9753	15.4877	75.5076	90.0096	117.881	gi|922368647|ref|XP_013456488.1| NBS-LRR type disease resistance protein
27.8019	1.92299	0.54346	0.00907489	Psat7g008720	10.9266	19.9265	3.57408	53.7706	41.8226	36.7909	gi|357521283|ref|XP_003630930.1| nudix hydrolase-like protein
27.0837	1.92153	0.499277	0.00319914	Psat7g174840	8.93994	18.8777	5.95681	42.33	39.0951	47.3025	gi|922368647|ref|XP_013456488.1| NBS-LRR type disease resistance protein
96.2363	1.91943	0.376978	1.85427e-05	Psat4g033320	43.7064	58.7308	17.8704	117.838	171.837	167.436	gi|502151355|ref|XP_004508400.1| PREDICTED: uncharacterized protein LOC101506464
150.534	1.9166	1.00462	0.332423	Psat7g064440	36.7531	71.3159	81.0126	552.578	112.739	48.8042	gi|947083956|gb|KRH32677.1| hypothetical protein GLYMA_10G067600
1.65046	1.9158	1.7167		Psat0s1144g0200	0.993327	1.04876	0	2.28811	1.81838	3.75417	gi|922347246|ref|XP_013450534.1| DUF1685 family protein
11.6894	1.91577	0.704863	0.0810371	Psat3g149120	7.94661	4.19506	2.38272	19.4489	13.6378	22.525	gi|357490303|ref|XP_003615439.1| F-box protein interaction domain protein
0.892418	1.91353	2.26982		Psat0s2366g0040	0	1.04876	0	1.14405	0.909188	2.2525	gi|502148719|ref|XP_004507243.1| PREDICTED: uncharacterized protein LOC101491070
0.883178	1.91343	2.27554		Psat5g221080	0.993327	0	0	1.14405	0.909188	2.2525	gi|731364690|ref|XP_010694112.1| PREDICTED: uncharacterized protein LOC104906965
0.883178	1.91343	2.27554		Psat6g055520	0.993327	0	0	1.14405	0.909188	2.2525	gi|922402747|ref|XP_013468509.1| AP2 domain class transcription factor
0.381351	1.9118	4.01642		Psat0s219g0120	0	0	0	2.28811	0	0	gi|922362410|ref|XP_003605324.2| Cys2/His2 zinc-finger transcription factor
0.381351	1.9118	4.01642		Psat1g055480	0	0	0	2.28811	0	0	gi|502100168|ref|XP_004491652.1| PREDICTED: brefeldin A-inhibited guanine nucleotide-exchange protein 1
0.381351	1.9118	4.01642		Psat1g148120	0	0	0	2.28811	0	0	gi|922399429|ref|XP_013466864.1| zinc finger
0.381351	1.9118	4.01642		Psat4g049640	0	0	0	2.28811	0	0	gi|502160682|ref|XP_004511846.1| PREDICTED: BTB/POZ and TAZ domain-containing protein 4
0.381351	1.9118	4.01642		Psat4g109640	0	0	0	2.28811	0	0	-
0.381351	1.9118	4.01642		Psat4g136640	0	0	0	2.28811	0	0	gi|357482277|ref|XP_003611424.1| regulator of nonsense transcripts protein
0.381351	1.9118	4.01642		Psat6g105160	0	0	0	2.28811	0	0	-
0.381351	1.9118	4.01642		Psat7g008760	0	0	0	2.28811	0	0	gi|502138323|ref|XP_004503362.1| PREDICTED: nudix hydrolase 18
0.381351	1.9118	4.01642		Psat7g153800	0	0	0	2.28811	0	0	gi|502133973|ref|XP_004501955.1| PREDICTED: succinate dehydrogenase subunit 7B
55.8755	1.90917	0.3543	4.26539e-06	Psat7g028800	19.8665	32.5117	17.8704	88.0922	101.829	75.0834	gi|922338281|ref|XP_013447130.1| late embryogenesis abundant protein
18.4056	1.90588	0.572418	0.0169075	Psat0s802g0040	8.93994	9.43887	4.76545	29.7454	20.0021	37.5417	gi|502117974|ref|XP_004496038.1| PREDICTED: protein NIM1-INTERACTING 1-like
1.6344	1.90518	1.9071		Psat3g016840	1.98665	0	0	3.43216	3.63675	0.750834	gi|922340589|ref|XP_003626078.2| auxin-responsive AUX/IAA family protein
1.60207	1.9047	1.88253		Psat2g122400	1.98665	0	0	1.14405	2.72756	3.75417	gi|502143997|ref|XP_004505542.1| PREDICTED: 26S proteasome non-ATPase regulatory subunit 2 homolog A
3.24241	1.90274	1.47536		Psat5g012320	3.97331	0	0	6.86433	6.36432	2.2525	gi|955325151|ref|XP_014632080.1| PREDICTED: uncharacterized protein LOC106798941
3.22283	1.9022	1.4343		Psat4g176360	3.97331	0	0	5.72027	3.63675	6.00667	gi|357450423|ref|XP_003595488.1| DUF594 family protein
55.9077	1.90135	0.469017	0.00154057	Psat1g140200	44.6997	12.5852	13.105	78.9397	90.0096	96.1067	gi|922386360|ref|XP_003595200.2| basic helix loop helix (BHLH) DNA-binding family protein
1717.64	1.90131	0.755846	0.123903	Psat7g151720	768.835	1233.35	173.939	2268.66	2276.61	3584.48	gi|357447269|ref|XP_003593910.1| germin family protein
33.4553	1.90049	0.413483	0.000176302	Psat3g013600	18.8732	12.5852	10.7223	51.4824	50.0053	57.0634	gi|502113078|ref|XP_004494535.1| PREDICTED: uncharacterized protein LOC101507581
190.192	1.90044	0.380651	2.93358e-05	Psat5g291720	95.3594	30.4142	115.562	336.352	320.943	242.519	gi|922387094|ref|XP_003597548.2| Chitinase (Class IV) / Hevein
4.21867	1.89694	1.2026	0.485761	Psat1g088920	0.993327	2.09753	2.38272	1.14405	8.18269	10.5117	-
3.32468	1.8956	1.21701		Psat6g069560	1.98665	1.04876	1.19136	4.57622	3.63675	7.50834	gi|828302724|ref|XP_012569741.1| PREDICTED: putative leucine-rich repeat-containing protein DDB_G0290503
52.1393	1.89558	0.400163	9.56596e-05	Psat4g103080	29.7998	22.024	14.2963	57.2027	83.6453	105.868	gi|357517845|ref|XP_003629211.1| F-box protein
9.06052	1.89354	0.852528	0.210813	Psat1g096440	5.95996	3.14629	2.38272	5.72027	23.6389	13.515	gi|502092102|ref|XP_004489712.1| PREDICTED: 3-ketoacyl-CoA synthase 19-like isoform X1
20.7877	1.89312	0.551381	0.0125835	Psat6g196120	11.9199	8.39011	5.95681	37.7538	20.9113	39.7942	gi|357443829|ref|XP_003592192.1| heavy metal transport/detoxification superfamily protein
5.141	1.89077	1.22459	0.503	Psat5g273280	2.97998	0	3.57408	9.15243	13.6378	1.50167	gi|502082761|ref|XP_004487266.1| PREDICTED: zinc finger CCCH domain-containing protein 61-like
4.26023	1.89048	1.18089	0.473962	Psat7g142400	0	3.14629	2.38272	3.43216	9.09188	7.50834	gi|571491699|ref|XP_006592018.1| PREDICTED: methionine--tRNA ligase
1.68786	1.88952	1.74196		Psat1g122520	0.993327	0	1.19136	1.14405	4.54594	2.2525	gi|357499793|ref|XP_003620185.1| Kunitz type trypsin inhibitor / miraculin
15.5338	1.88891	0.658969	0.0569228	Psat1g180360	3.97331	5.24382	10.7223	29.7454	30.0032	13.515	gi|502079154|ref|XP_004486171.1| PREDICTED: probable F-box protein At4g22030
1229	1.88655	0.143399	1.92414e-36	Psat2g131480	568.183	544.308	456.291	1942.6	1786.55	2076.06	gi|922356378|ref|XP_003614127.2| plant/T31B5-30 protein
83.1546	1.8865	0.285572	4.34859e-09	Psat4g103120	42.7131	36.7067	26.2099	130.422	142.743	120.133	gi|357517845|ref|XP_003629211.1| F-box protein
5.86381	1.88171	1.09354	0.419075	Psat5g061200	0.993327	5.24382	1.19136	16.0168	2.72756	9.01001	gi|357464705|ref|XP_003602634.1| hypothetical protein MTR_3g096450
1.57568	1.88013	1.91586		Psat4g076920	1.98665	0	0	1.14405	1.81838	4.505	gi|357454231|ref|XP_003597396.1| pumilio Mpt5 protein
134.549	1.88008	0.321372	3.62198e-07	Psat2g054280	86.4194	48.2431	36.9322	217.37	246.39	171.941	gi|357491323|ref|XP_003615949.1| WRKY transcription factor WRKY33
343.443	1.87947	0.303994	5.46947e-08	Psat2g182920	182.772	167.802	89.3521	448.469	423.682	748.581	gi|922355344|ref|XP_003611105.2| heavy metal P-type ATPase
2.51737	1.87921	1.54747		Psat7g011880	1.98665	0	1.19136	5.72027	5.45513	0.750834	gi|747064765|ref|XP_011078981.1| PREDICTED: uncharacterized protein LOC105162605
33.9275	1.87754	0.445773	0.000843388	Psat6g214960	21.8532	8.39011	13.105	50.3384	61.8248	48.0534	gi|922407335|ref|XP_013469983.1| hypothetical protein MTR_1g106215
1.78641	1.87712	1.82524		Psat0s1991g0080	0	0	2.38272	2.28811	4.54594	1.50167	gi|922391539|ref|XP_013464183.1| gamete-like protein
1.67422	1.87542	1.71065		Psat5g248360	0.993327	0	1.19136	2.28811	1.81838	3.75417	gi|502084175|ref|XP_004487639.1| PREDICTED: G-type lectin S-receptor-like serine/threonine-protein kinase At4g27290 isoform X2
3.27037	1.8751	1.41921		Psat6g175400	2.97998	0	1.19136	2.28811	10.9103	2.2525	gi|169172|gb|AAA33691.1| vegetative lectin
11.9967	1.87453	0.885393	0.247134	Psat7g055080	12.9132	1.04876	1.19136	25.1692	13.6378	18.02	gi|502140154|ref|XP_004504082.1| PREDICTED: zinc finger protein STOP1 homolog
49.9178	1.87426	0.41006	0.000197885	Psat1g035960	32.7798	18.8777	11.9136	94.9565	63.6432	77.3359	gi|922354317|ref|XP_013452973.1| wall-associated receptor kinase galacturonan-binding protein
15.834	1.87373	0.769431	0.144575	Psat5g233520	10.9266	0	9.53089	18.3049	25.4573	30.7842	gi|357456087|ref|XP_003598324.1| cell division cycle-like protein
0.889113	1.87142	2.61241		Psat0s3560g0040	0.993327	0	0	3.43216	0.909188	0	gi|442803115|gb|AGC78850.1| hypothetical protein (mitochondrion)
0.889113	1.87142	2.61241		Psat0ss6263g0280	0.993327	0	0	3.43216	0.909188	0	gi|473217|emb|CAA83548.1| PsHSC71.0
0.922119	1.87049	2.5866		Psat4g099160	0	0	1.19136	3.43216	0.909188	0	gi|388498004|gb|AFK37068.1| unknown
0.922119	1.87049	2.5866		Psat5g117920	0	0	1.19136	3.43216	0.909188	0	gi|571463636|ref|XP_006582730.1| PREDICTED: uncharacterized protein LOC102665827
0.922119	1.87049	2.5866		Psat6g020480	0	0	1.19136	3.43216	0.909188	0	-
8.01674	1.86563	0.939102	0.29876	Psat5g220360	7.94661	1.04876	1.19136	14.8727	7.2735	15.7675	gi|388494456|gb|AFK35294.1| unknown
4.92147	1.86233	1.01283	0.362866	Psat4g170800	2.97998	2.09753	1.19136	10.2965	5.45513	7.50834	gi|357455349|ref|XP_003597955.1| transcription cofactor
2.44062	1.86106	1.59901		Psat0s594g0080	0	3.14629	0	2.28811	5.45513	3.75417	gi|922371880|ref|XP_013458098.1| auxin-responsive AUX/IAA family protein
4.251	1.85841	1.1735	0.482551	Psat3g011040	1.98665	0	3.57408	8.00838	8.18269	3.75417	gi|502113345|ref|XP_004494620.1| PREDICTED: pentatricopeptide repeat-containing protein At3g05340
166.659	1.85583	0.271101	9.42157e-10	Psat1g161840	98.3393	65.0234	52.4199	226.523	309.124	248.526	gi|922386202|ref|XP_003594714.2| WRKY family transcription factor
229.669	1.85292	1.06944	0.4135	Psat4g113920	248.332	33.5604	16.6791	411.86	293.668	373.915	gi|356511178|ref|XP_003524306.1| PREDICTED: proline-rich extensin-like protein EPR1
1.6078	1.85166	2.12427		Psat1g021680	0	2.09753	0	0	4.54594	3.00334	-
21.7836	1.85124	0.531365	0.0108448	Psat4g105080	11.9199	12.5852	3.57408	32.0335	34.5491	36.04	gi|922329825|ref|XP_003629586.2| histidine phosphatase family (branch 1) protein
1.57217	1.84972	1.93628		Psat6g022920	0.993327	1.04876	0	0	3.63675	3.75417	gi|208609049|dbj|BAG72147.1| hypothetical protein
247.543	1.84948	0.227827	1.01142e-13	Psat7g240160	129.132	102.779	90.5435	306.607	410.953	445.244	gi|922365498|ref|XP_013454961.1| delta-1-pyrroline-5-carboxylate synthetase
7.25765	1.84894	0.886034	0.259275	Psat3g088320	4.96663	2.09753	2.38272	5.72027	16.3654	12.0133	gi|502107158|ref|XP_004493176.1| PREDICTED: cation/H(+) antiporter 15-like
3.96969	1.84737	1.34229	0.580201	Psat6g225280	3.97331	0	1.19136	1.14405	10.0011	7.50834	gi|922396622|ref|XP_003592617.2| wall associated kinase-like protein
0.87704	1.84664	2.5274		Psat4g067520	0	0	1.19136	0	1.81838	2.2525	-
0.853274	1.84613	2.54748		Psat3g153720	0	1.04876	0	0	1.81838	2.2525	gi|502151936|ref|XP_004508685.1| PREDICTED: uncharacterized protein LOC101489994 isoform X1
0.853274	1.84613	2.54748		Psat4g195480	0	1.04876	0	0	1.81838	2.2525	-
0.853274	1.84613	2.54748		Psat7g249760	0	1.04876	0	0	1.81838	2.2525	gi|922365095|ref|XP_013454793.1| disease resistance response protein
2.50022	1.84392	1.41123		Psat5g063320	0.993327	1.04876	1.19136	5.72027	4.54594	1.50167	gi|922324761|ref|XP_013441773.1| F-box/RNI/FBD-like domain protein
61.9941	1.84382	0.384421	7.32136e-05	Psat6g037240	31.7865	36.7067	11.9136	109.829	86.3729	95.3559	gi|922398220|ref|XP_013466272.1| stress-induced receptor-like kinase
3.37375	1.84203	1.29333		Psat7g099720	0	2.09753	2.38272	4.57622	8.18269	3.00334	gi|922363490|ref|XP_003608435.2| white-brown-complex ABC transporter family protein
78.5172	1.84178	0.31505	3.69238e-07	Psat6g198760	44.6997	29.3654	28.5927	100.677	119.104	148.665	gi|357444053|ref|XP_003592304.1| F-box protein PP2-A13
13.3612	1.84169	0.728415	0.121189	Psat0s1160g0040	6.95329	1.04876	9.53089	27.4573	20.9113	14.2658	gi|37778575|gb|AAO72953.1| heavy metal-induced protein 6A
2.5409	1.83791	1.68606		Psat7g062360	0	2.09753	1.19136	10.2965	0.909188	0.750834	gi|947083956|gb|KRH32677.1| hypothetical protein GLYMA_10G067600
18.9486	1.83625	0.536462	0.0130099	Psat1g004840	8.93994	5.24382	10.7223	34.3216	28.1848	26.2792	-
240.234	1.83547	0.282738	8.68634e-09	Psat0s1162g0080	136.086	101.73	77.4385	282.581	342.764	500.806	gi|502165377|ref|XP_004513552.1| PREDICTED: calcium-binding protein PBP1-like
1.55853	1.83478	1.84215		Psat7g167280	0.993327	1.04876	0	1.14405	0.909188	5.25584	gi|357474369|ref|XP_003607469.1| helix loop helix DNA-binding domain protein
5.60517	1.83426	1.08952	0.435802	Psat7g104880	0.993327	6.29258	0	9.15243	8.18269	9.01001	gi|357476051|ref|XP_003608311.1| LRR receptor-like kinase family protein
16.0791	1.83413	0.66924	0.0769654	Psat0s1622g0080	4.96663	13.6339	2.38272	21.737	32.7308	21.0233	gi|922349260|ref|XP_003619854.2| late embryogenesis abundant protein
34.643	1.83165	0.432157	0.000767739	Psat1g209120	19.8665	13.6339	11.9136	43.4741	70.9167	48.0534	gi|922387657|ref|XP_013462469.1| myb transcription factor
4.72507	1.83138	1.12092	0.459212	Psat4g192080	3.97331	2.09753	0	6.86433	10.9103	4.505	gi|502158094|ref|XP_004511028.1| PREDICTED: two-component response regulator ARR9-like
1.65707	1.8311	1.7683		Psat6g242560	0	1.04876	1.19136	2.28811	0.909188	4.505	gi|922409437|ref|XP_013470513.1| signal peptide peptidase-like protein
34.5852	1.82425	0.590406	0.0329685	Psat0s1264g0120	31.7865	6.29258	7.14817	65.2111	57.2788	39.7942	gi|357467331|ref|XP_003603950.1| DUF241 domain protein
1978.13	1.82278	0.232507	8.67609e-13	Psat1g079680	1199.94	784.475	630.23	2968.82	2694.83	3590.49	gi|18314355|sp|Q43068.2|C82A1_PEA RecName: Full=Cytochrome P450 82A1; AltName: Full=CYPLXXXII
23.9051	1.82262	0.660306	0.0737218	Psat6g143720	6.95329	8.39011	16.6791	21.737	19.0929	70.5784	gi|502116752|ref|XP_004495578.1| PREDICTED: DNA-directed RNA polymerase III subunit RPC4-like
0.87196	1.82255	2.61894		Psat0s3776g0040	0	1.04876	0	3.43216	0	0.750834	gi|357437821|ref|XP_003589186.1| alpha amylase domain protein
10.4541	1.82217	0.730304	0.129174	Psat6g010800	2.97998	7.34135	3.57408	11.4405	16.3654	21.0233	gi|922395473|ref|XP_003589310.2| MATE efflux family protein
45.8605	1.8208	0.433313	0.00087839	Psat1g192080	27.8131	25.1703	7.14817	73.2195	72.735	69.0767	gi|357447181|ref|XP_003593866.1| hypothetical protein MTR_2g018670
332.079	1.81544	0.170349	8.52606e-24	Psat3g156440	131.119	165.705	144.155	528.553	484.597	538.348	gi|922343004|ref|XP_013448425.1| phosphoglycerate mutase family protein
66.5174	1.81459	0.291847	4.49577e-08	Psat3g012440	26.8198	28.3166	33.3581	109.829	100.92	99.8609	gi|828301585|ref|XP_012569532.1| PREDICTED: LOW QUALITY PROTEIN: F-box/LRR-repeat protein 3
57.2089	1.81442	0.341739	6.34439e-06	Psat2g008600	20.8599	33.5604	21.4445	98.3887	73.6442	95.3559	gi|502122510|ref|XP_004497780.1| PREDICTED: 2-alkenal reductase (NADP(+)-dependent)-like
5.42705	1.81327	1.24273	0.541699	Psat0s4390g0080	5.95996	0	1.19136	2.28811	16.3654	6.7575	gi|2605889|gb|AAB84194.1| dormancy-associated protein
1.54841	1.80938	2.19558		Psat0s2617g0120	1.98665	0	0	4.57622	2.72756	0	gi|922355882|ref|XP_003612538.2| LRR receptor-like kinase family protein
1.54841	1.80938	2.19558		Psat5g282360	1.98665	0	0	4.57622	2.72756	0	gi|502082023|ref|XP_004487042.1| PREDICTED: ankyrin repeat-containing protein At5g02620-like
1.54841	1.80938	2.19558		Psat7g098000	1.98665	0	0	4.57622	2.72756	0	-
2960.81	1.80902	0.275001	5.14696e-09	Psat2g158080	1778.05	1313.05	851.823	5934.21	3273.08	4614.62	gi|1708427|sp|P52576.1|IFR_PEA RecName: Full=Isoflavone reductase; Short=IFR; AltName: Full=2'-hydroxyisoflavone reductase; AltName: Full=NADPH:isoflavone oxidoreductase
16.2276	1.80588	0.751105	0.152672	Psat0s11243g0080	12.9132	8.39011	0	32.0335	20.0021	24.0267	gi|357482969|ref|XP_003611771.1| patatin-like phospholipase
0.849969	1.80272	2.59591		Psat3g078240	0.993327	0	0	2.28811	1.81838	0	gi|357509467|ref|XP_003625022.1| fatty acid hydroxylase superfamily protein
0.859208	1.80252	2.58802		Psat0s1133g0080	0	1.04876	0	2.28811	1.81838	0	gi|676467583|ref|XP_009057935.1| hypothetical protein LOTGIDRAFT_153665
0.859208	1.80252	2.58802		Psat7g126040	0	1.04876	0	2.28811	1.81838	0	gi|357475297|ref|XP_003607934.1| helix loop helix DNA-binding domain protein
2.42193	1.80014	1.43112		Psat6g212040	0.993327	1.04876	1.19136	3.43216	6.36432	1.50167	gi|922407107|ref|XP_013469928.1| cysteine-rich receptor-kinase-like protein
3.29127	1.79997	1.22621		Psat0s3903g0080	0.993327	1.04876	2.38272	6.86433	5.45513	3.00334	gi|593784351|ref|XP_007155216.1| hypothetical protein PHAVU_003G183500g
53.5775	1.79785	0.455671	0.00227672	Psat4g160360	33.7731	23.0728	14.2963	120.126	83.6453	46.5517	gi|502179301|ref|XP_004516403.1| PREDICTED: probable WRKY transcription factor 46
790.927	1.79642	0.274411	6.3105e-09	Psat4g030520	398.324	470.895	190.618	1162.36	1296.5	1226.86	gi|357478593|ref|XP_003609582.1| plant integral membrane protein
40.0541	1.79352	0.436931	0.00126851	Psat1g113800	18.8732	25.1703	9.53089	60.6349	47.2778	78.8375	gi|502091575|ref|XP_004489585.1| PREDICTED: lysine histidine transporter 1-like
16.384	1.79305	0.655124	0.0777013	Psat6g043840	11.9199	7.34135	2.38272	30.8895	30.0032	15.7675	gi|922395585|ref|XP_003589645.2| stress-induced receptor-like kinase
51.595	1.79293	0.393235	0.000208201	Psat2g179520	35.7598	19.9265	13.105	83.516	70.9167	86.3459	gi|357481907|ref|XP_003611239.1| DUF1442 family protein
3.16633	1.78748	1.21345		Psat0s2053g0080	1.98665	1.04876	1.19136	5.72027	4.54594	4.505	gi|922396523|ref|XP_003592386.2| subtilisin-like serine protease
2.35043	1.78741	1.75702		Psat6g026120	0.993327	2.09753	0	8.00838	0	3.00334	gi|357437189|ref|XP_003588870.1| tubby C 2 protein
3.09639	1.78724	1.63123		Psat0s5064g0040	0	4.19506	0	1.14405	2.72756	10.5117	gi|357475945|ref|XP_003608258.1| LRR and NB-ARC domain disease resistance protein
538.915	1.78706	0.282245	2.28351e-08	Psat3g133800	316.871	282.117	126.284	869.481	830.089	808.648	gi|357505771|ref|XP_003623174.1| glutathione S-transferase
5.54738	1.78398	0.984169	0.375269	Psat0s2221g0080	2.97998	1.04876	3.57408	4.57622	9.09188	12.0133	gi|922375978|ref|XP_003602296.2| secretory pathway protein Sec39
4.04491	1.78352	1.11663	0.475994	Psat7g214040	0.993327	2.09753	2.38272	9.15243	3.63675	6.00667	gi|922368217|ref|XP_013456273.1| calmodulin-domain kinase CDPK protein
38.7816	1.7831	0.382449	0.000132743	Psat7g147000	20.8599	13.6339	17.8704	54.9146	69.0983	56.3125	gi|502145482|ref|XP_004506048.1| PREDICTED: P-loop NTPase domain-containing protein LPA1 homolog 1-like
6.22003	1.78128	1.1499	0.50044	Psat7g017520	0.993327	7.34135	0	12.5846	3.63675	12.7642	gi|502138692|ref|XP_004503497.1| PREDICTED: uncharacterized protein LOC101515256
22.814	1.77999	0.670078	0.0926242	Psat0s3996g0080	20.8599	8.39011	1.19136	40.0419	36.3675	30.0334	-
18.3055	1.77897	0.588363	0.0387072	Psat4g090880	4.96663	11.5364	8.33953	33.1776	17.2746	34.5384	gi|357518435|ref|XP_003629506.1| EF hand calcium-binding family protein
27.1847	1.7787	0.527936	0.0151214	Psat7g249440	20.8599	8.39011	7.14817	45.7622	50.9145	30.0334	gi|922365077|ref|XP_013454784.1| WRKY transcription factor
2.39465	1.77862	1.45814		Psat2g019440	0.993327	1.04876	1.19136	5.72027	0.909188	4.505	gi|502113452|ref|XP_004494655.1| PREDICTED: uncharacterized protein LOC101488726
4.13158	1.77835	1.24306	0.555318	Psat4g171680	0	2.09753	3.57408	6.86433	10.0011	2.2525	gi|115462439|ref|NP_001054819.1| Os05g0182500
10.5168	1.77634	3.75132	0.914051	Psat0s3456g0120	0	0	14.2963	0	0	48.8042	gi|357478775|ref|XP_003609673.1| histone-arginine methyltransferase
1.56095	1.77556	1.85462		Psat7g189040	0	2.09753	0	2.28811	2.72756	2.2525	gi|357471709|ref|XP_003606139.1| poly(ADP-ribose) polymerase domain protein
1.5704	1.77437	1.87262		Psat7g142200	0.993327	1.04876	0	5.72027	0.909188	0.750834	gi|922367275|ref|XP_013455804.1| NAC transcription factor-like protein
2.37245	1.77256	1.52257		Psat0s1287g0080	0	2.09753	1.19136	1.14405	4.54594	5.25584	gi|571495444|ref|XP_006593215.1| PREDICTED: uncharacterized protein LOC102668698
0.342207	1.77174	4.02602		Psat0s5027g0040	0	0	0	1.14405	0.909188	0	-
0.342207	1.77174	4.02602		Psat1g100720	0	0	0	1.14405	0.909188	0	gi|922375978|ref|XP_003602296.2| secretory pathway protein Sec39
0.342207	1.77174	4.02602		Psat6g132200	0	0	0	1.14405	0.909188	0	gi|502118555|ref|XP_004496325.1| PREDICTED: uncharacterized protein LOC101506514
524.653	1.77166	0.344972	1.50223e-05	Psat3g187800	351.638	246.46	114.371	665.84	671.89	1097.72	gi|357502825|ref|XP_003621701.1| aldo/keto reductase family oxidoreductase
422.23	1.77024	0.227452	1.31804e-12	Psat0s3013g0160	156.946	249.606	167.982	591.476	578.244	789.126	gi|922344262|ref|XP_013449050.1| PAR1 protein
2.29349	1.76812	1.57547		Psat1g118120	0.993327	2.09753	0	1.14405	7.2735	2.2525	gi|502163005|ref|XP_004512692.1| PREDICTED: probable aquaporin TIP-type alpha
1.62386	1.76641	1.7198		Psat6g050640	0	1.04876	1.19136	3.43216	1.81838	2.2525	gi|242051435|ref|XP_002454863.1| hypothetical protein SORBIDRAFT_03g000270
6.88922	1.76611	0.977631	0.378163	Psat6g055240	6.95329	1.04876	1.19136	16.0168	6.36432	9.76084	gi|189311243|gb|ACD87816.1| putative ethylene responsive factor
1.58912	1.7655	1.85011		Psat3g059600	0.993327	0	1.19136	1.14405	5.45513	0.750834	gi|922345855|ref|XP_013449842.1| P-loop nucleoside triphosphate hydrolase superfamily protein
235.192	1.7631	0.25351	4.58449e-10	Psat0s5330g0080	114.233	94.3887	113.179	265.421	346.401	477.53	gi|357506409|ref|XP_003623493.1| short-chain dehydrogenase/reductase
1399.83	1.76304	0.302219	3.9267e-07	Psat1g049080	880.088	704.769	325.242	2669.08	1920.2	1899.61	gi|255638590|gb|ACU19602.1| unknown
101.216	1.76189	0.347402	2.01511e-05	Psat5g234080	69.5329	40.9018	27.4013	125.846	153.653	189.961	gi|922392260|ref|XP_013464540.1| cysteine-rich RLK (receptor-like kinase) protein
18.4756	1.76174	0.686008	0.11185	Psat0s4693g0040	13.9066	7.34135	3.57408	49.1943	21.8205	15.0167	gi|357506691|ref|XP_003623634.1| WRKY transcription factor
1.45736	1.76038	2.63607		Psat7g212400	1.98665	0	0	0	0	6.7575	gi|676281133|gb|KFO34902.1| Serine/arginine repetitive matrix protein 5
1.58823	1.75882	1.76852		Psat0s4106g0120	0.993327	0	1.19136	3.43216	0.909188	3.00334	gi|357464969|ref|XP_003602766.1| plant-specific B3-DNA-binding domain protein
217.618	1.75752	0.216087	9.15256e-14	Psat5g009960	122.179	89.1449	85.778	379.826	303.669	325.111	gi|922384133|ref|XP_013462287.1| Serine/Threonine kinase family protein
31.3851	1.75471	0.737036	0.159339	Psat3g047520	23.8398	17.829	1.19136	35.4657	23.6389	86.3459	gi|357510475|ref|XP_003625526.1| white-brown-complex ABC transporter family protein
22.5334	1.7546	0.712693	0.137527	Psat4g087040	14.8999	15.7315	0	27.4573	41.8226	35.2892	gi|502152903|ref|XP_004509146.1| PREDICTED: SKI/DACH domain-containing protein 1
65.6892	1.75362	0.359065	4.87542e-05	Psat5g228400	20.8599	41.9506	27.4013	109.829	75.4626	118.632	gi|922377919|ref|XP_013459201.1| derlin-2 protein
1.47693	1.75355	1.91925		Psat6g056200	1.98665	0	0	1.14405	2.72756	3.00334	gi|828312647|ref|XP_012571484.1| PREDICTED: exportin-7-B isoform X1
612.199	1.7515	0.243671	9.73706e-11	Psat0s4013g0040	229.458	323.019	289.501	735.627	801.904	1293.69	gi|502150824|ref|XP_004508142.1| PREDICTED: squidulin
697.868	1.75085	0.542153	0.0228269	Psat3g067480	466.864	352.385	139.389	1481.55	848.272	898.748	gi|357510061|ref|XP_003625319.1| disease resistance-responsive
33.0127	1.75079	0.43086	0.00148257	Psat7g083880	17.8799	17.829	9.53089	42.33	48.187	62.3192	gi|502141658|ref|XP_004504581.1| PREDICTED: probable serine/threonine-protein kinase At1g18390
3.88921	1.74964	1.23445	0.560991	Psat5g235880	0.993327	2.09753	2.38272	1.14405	5.45513	11.2625	gi|922380194|ref|XP_013460328.1| thioredoxin superfamily protein
0.832816	1.74612	2.33549		Psat1g060080	0	1.04876	0	2.28811	0.909188	0.750834	-
0.832816	1.74612	2.33549		Psat7g108880	0	1.04876	0	2.28811	0.909188	0.750834	gi|922350897|ref|XP_013451284.1| FAD-binding berberine family protein
190.438	1.7446	0.300225	4.44178e-07	Psat7g125120	89.3994	122.705	50.0372	260.844	272.756	346.885	gi|502143074|ref|XP_004505208.1| PREDICTED: cell number regulator 2-like isoform X1
5.46821	1.74366	0.983066	0.393442	Psat2g020360	2.97998	1.04876	3.57408	5.72027	12.7286	6.7575	gi|502098721|ref|XP_004491301.1| PREDICTED: AT-hook motif nuclear-localized protein 28-like
677.732	1.74331	0.318483	2.76746e-06	Psat2g027480	440.044	336.653	157.26	1333.97	958.284	840.183	gi|823215586|ref|XP_012440539.1| PREDICTED: peroxidase 52-like isoform X2
152.54	1.73769	0.369388	0.000111124	Psat2g048600	90.3927	91.2425	28.5927	267.709	251.845	185.456	gi|357491635|ref|XP_003616105.1| late embryogenesis abundant hydroxyproline-rich glycoprotein
261.603	1.73455	0.203509	3.75803e-15	Psat3g067360	108.273	101.73	153.686	409.571	386.405	409.955	gi|357510053|ref|XP_003625315.1| disease resistance response protein
16.2684	1.7334	0.623096	0.070038	Psat5g292240	9.93327	3.14629	9.53089	28.6014	16.3654	30.0334	gi|3152880|gb|AAC17166.1| cell wall invertase
0.84383	1.73295	2.62902		Psat4g048160	0	0	1.19136	1.14405	2.72756	0	-
26.0063	1.73144	0.72101	0.15354	Psat2g070480	14.8999	20.9753	0	35.4657	33.64	51.0567	gi|502142396|ref|XP_004504937.1| PREDICTED: seroin-like
20.877	1.72538	0.508901	0.0143014	Psat1g101760	8.93994	8.39011	11.9136	33.1776	24.5481	38.2925	gi|922352059|ref|XP_013451846.1| plant/F1M20-13 protein
16.8833	1.72511	0.563942	0.0356472	Psat5g289040	7.94661	9.43887	5.95681	33.1776	20.0021	24.7775	gi|922350467|ref|XP_013451069.1| disease resistance protein (TIR-NBS-LRR class)
1.54908	1.72494	1.73885		Psat0s3947g0040	0.993327	0	1.19136	2.28811	1.81838	3.00334	gi|356539274|ref|XP_003538124.1| PREDICTED: UDP-D-apiose/UDP-D-xylose synthase 2-like
95.6858	1.72477	0.272242	2.23628e-08	Psat5g098640	51.653	44.0481	36.9322	170.464	146.379	124.638	gi|922375798|ref|XP_003601744.2| MACPF domain protein
27.3578	1.72321	0.44724	0.00316478	Psat7g107120	13.9066	15.7315	8.33953	37.7538	46.3686	42.0467	gi|922363398|ref|XP_003608283.2| G-type lectin S-receptor-like Serine/Threonine-kinase
138.214	1.72305	0.241159	1.29217e-10	Psat4g114440	64.5662	72.3647	55.994	175.04	217.296	244.021	gi|357493307|ref|XP_003616942.1| transmembrane protein
2.4116	1.72141	1.52546		Psat0s2919g0040	0.993327	0	2.38272	6.86433	2.72756	1.50167	gi|357469009|ref|XP_003604789.1| cytochrome P450 family protein
1.64851	1.72051	2.57066		Psat3g113200	0	0	2.38272	0	0	7.50834	gi|357445081|ref|XP_003592818.1| peroxisome biogenesis protein
1.52774	1.72014	2.19671		Psat6g176080	0	2.09753	0	3.43216	3.63675	0	gi|169172|gb|AAA33691.1| vegetative lectin
47.2911	1.71957	0.446414	0.00317433	Psat5g234360	29.7998	25.1703	10.7223	80.0838	46.3686	91.6017	gi|357452013|ref|XP_003596283.1| hypothetical protein MTR_2g075490
74.0269	1.71866	0.330226	1.07142e-05	Psat4g197080	43.7064	38.8043	20.2531	130.422	99.1015	111.874	gi|593692730|ref|XP_007146907.1| hypothetical protein PHAVU_006G080600g
4.16132	1.71604	1.65376	0.735462	Psat3g190480	0	0	5.95681	1.14405	16.3654	1.50167	-
3.10741	1.7159	1.23099		Psat4g127480	0.993327	1.04876	2.38272	4.57622	3.63675	6.00667	gi|357450093|ref|XP_003595323.1| Nodule-specific Glycine Rich Peptide MtNodGRP2B
313.068	1.71436	0.242825	2.31639e-10	Psat7g215160	205.619	123.754	108.414	472.494	467.323	500.806	gi|357472769|ref|XP_003606669.1| GRAS family transcription factor
102.732	1.71297	0.262653	7.3073e-09	Psat1g079520	45.693	59.7795	38.1236	163.6	167.291	141.908	gi|922350043|ref|XP_013450888.1| zinc finger AN1 domain stress-associated protein
37.4845	1.71093	0.380447	0.000269034	Psat5g211440	15.8932	19.9265	16.6791	61.7789	61.8248	48.8042	gi|357471389|ref|XP_003605979.1| LRR and NB-ARC domain disease resistance protein
1.63488	1.70733	1.85926		Psat2g082720	0	0	2.38272	2.28811	3.63675	1.50167	-
409.872	1.70663	0.334683	1.79728e-05	Psat3g180640	294.025	171.997	109.605	846.6	461.867	575.139	gi|357503143|ref|XP_003621860.1| enoyl-CoA hydratase/isomerase family protein
23.623	1.70587	0.635408	0.086848	Psat6g057280	2.97998	23.0728	7.14817	40.0419	35.4583	33.0367	gi|593798974|ref|XP_007162525.1| hypothetical protein PHAVU_001G159300g
58.711	1.70537	0.391733	0.000488368	Psat7g022160	41.7197	27.2679	13.105	89.2362	81.8269	99.1101	gi|922338559|ref|XP_013447269.1| GRAM domain protein/ABA-responsive-like protein
60.332	1.70438	0.493493	0.0119001	Psat3g133680	40.7264	37.7555	5.95681	96.1006	89.1004	92.3526	gi|357505771|ref|XP_003623174.1| glutathione S-transferase
0.797184	1.70056	2.62752		Psat0s3161g0080	0.993327	0	0	2.28811	0	1.50167	gi|502113698|ref|XP_004494730.1| PREDICTED: peroxygenase 2-like
0.797184	1.70056	2.62752		Psat1g139600	0.993327	0	0	2.28811	0	1.50167	gi|357450127|ref|XP_003595340.1| LRR receptor-like kinase
0.806423	1.70046	2.61885		Psat3g197520	0	1.04876	0	2.28811	0	1.50167	gi|525313485|ref|NP_001266068.1| aquaporin NIP2-1-like
0.83019	1.70021	2.5972		Psat1g195920	0	0	1.19136	2.28811	0	1.50167	gi|922330115|ref|XP_003630264.2| glucan synthase-like protein
573.207	1.6989	0.2953	6.13342e-07	Psat5g190640	308.925	360.775	139.389	864.905	754.626	1010.62	gi|502126775|ref|XP_004499432.1| PREDICTED: ABC transporter A family member 7-like
13.1714	1.6976	0.652895	0.104244	Psat4g224600	4.96663	3.14629	10.7223	21.737	18.1838	20.2725	gi|922355186|ref|XP_003610654.2| cysteine-rich receptor-kinase-like protein
109.725	1.69519	0.251141	1.72744e-09	Psat1g131800	40.7264	54.5357	60.7594	157.879	162.745	181.702	gi|388495434|gb|AFK35783.1| unknown
5.90797	1.69448	0.934564	0.375269	Psat1g037400	3.97331	3.14629	1.19136	8.00838	6.36432	12.7642	gi|357500383|ref|XP_003620480.1| NAC transcription factor-like protein
89.8497	1.69163	0.334325	2.12961e-05	Psat7g068240	64.5662	33.5604	28.5927	153.303	120.922	138.153	gi|922337337|ref|XP_013446658.1| glutathione S-transferase
2.89317	1.69126	1.38422		Psat7g017480	1.98665	2.09753	0	2.28811	2.72756	8.25917	gi|357520825|ref|XP_003630701.1| hypothetical protein MTR_8g102350
7.55649	1.68945	0.896205	0.341834	Psat6g102240	4.96663	1.04876	4.76545	12.5846	5.45513	16.5183	gi|922399626|ref|XP_013466953.1| basic helix loop helix protein
88.5216	1.68778	0.289174	3.87602e-07	Psat5g127840	54.633	32.5117	38.1236	153.303	130.923	121.635	gi|357461197|ref|XP_003600880.1| alpha/beta hydrolase-like protein
437.992	1.68208	0.295571	8.71428e-07	Psat2g191000	245.352	267.435	110.797	677.28	540.967	786.123	gi|357512727|ref|XP_003626652.1| plant acid phosphatase
226.663	1.68129	0.33067	1.9125e-05	Psat6g215280	142.046	111.169	69.099	395.843	434.592	207.23	gi|525314313|ref|NP_001265993.1| zinc finger protein ZAT10-like
22.9496	1.68047	0.495305	0.0141926	Psat5g090920	15.8932	8.39011	8.33953	30.8895	33.64	40.545	gi|357463251|ref|XP_003601907.1| clathrin assembly protein
17.3179	1.67954	0.731791	0.18567	Psat5g194160	18.8732	3.14629	2.38272	29.7454	22.7297	27.03	gi|922378557|ref|XP_013459517.1| DUF4228 domain protein
128.586	1.67948	0.289049	4.44472e-07	Psat6g128520	63.5729	74.4622	45.2717	194.489	148.198	245.523	gi|502122811|ref|XP_004497902.1| PREDICTED: uncharacterized protein LOC101491350
0.784432	1.67915	2.35979		Psat0s3292g0120	0.993327	0	0	1.14405	1.81838	0.750834	gi|357511945|ref|XP_003626261.1| acyl-CoA-binding domain protein
0.817438	1.67901	2.3362		Psat7g103320	0	0	1.19136	1.14405	1.81838	0.750834	-
74.8227	1.67581	0.317927	7.70866e-06	Psat1g038120	37.7464	36.7067	32.1668	145.295	83.6453	113.376	gi|922354399|ref|XP_013453014.1| hypothetical protein MTR_6g084590
19.9329	1.67543	0.532903	0.0286789	Psat5g079240	12.9132	10.4876	4.76545	35.4657	28.1848	27.7809	gi|502136245|ref|XP_004502616.1| PREDICTED: probable trehalose-phosphate phosphatase C isoform X2
2.21673	1.67426	1.70835		Psat1g003080	0	3.14629	0	2.28811	6.36432	1.50167	gi|357451799|ref|XP_003596176.1| 1-aminocyclopropane-1-carboxylate oxidase-like protein
3.00798	1.67394	1.30207		Psat2g011280	1.98665	1.04876	1.19136	6.86433	5.45513	1.50167	-
151.133	1.67037	0.791839	0.249954	Psat4g051840	102.313	96.4863	17.8704	115.549	238.207	336.374	gi|922363708|ref|XP_003608979.2| peptide/nitrate transporter
247.267	1.6675	0.318843	9.52434e-06	Psat5g290760	164.892	132.144	57.1853	372.962	420.045	336.374	gi|922394117|ref|XP_013465463.1| peroxidase family protein
884.411	1.66738	0.607834	0.0765822	Psat2g027040	629.769	458.31	182.278	814.567	2002.94	1218.6	gi|357493031|ref|XP_003616804.1| hypothetical protein MTR_5g084460
3.74209	1.66626	1.31951	0.635905	Psat7g210520	1.98665	1.04876	2.38272	1.14405	13.6378	2.2525	gi|922367977|ref|XP_013456154.1| transcriptional regulator superman protein
0.315815	1.66554	4.03644		Psat0s3019g0120	0	0	0	1.14405	0	0.750834	gi|922351973|ref|XP_013451803.1| cytochrome P450 family protein
0.315815	1.66554	4.03644		Psat1g074880	0	0	0	1.14405	0	0.750834	gi|502123390|ref|XP_004498093.1| PREDICTED: probable uridine nucleosidase 2
0.315815	1.66554	4.03644		Psat2g025320	0	0	0	1.14405	0	0.750834	gi|922357254|ref|XP_003616900.2| ankyrin repeat protein
0.315815	1.66554	4.03644		Psat5g039800	0	0	0	1.14405	0	0.750834	gi|828313360|ref|XP_004501537.2| PREDICTED: pumilio homolog 12-like
0.315815	1.66554	4.03644		Psat5g098960	0	0	0	1.14405	0	0.750834	gi|502135537|ref|XP_004502367.1| PREDICTED: uncharacterized protein LOC101502984
0.315815	1.66554	4.03644		Psat5g175600	0	0	0	1.14405	0	0.750834	gi|357460001|ref|XP_003600282.1| LRR and NB-ARC domain disease resistance protein
0.315815	1.66554	4.03644		Psat6g133960	0	0	0	1.14405	0	0.750834	gi|502136512|ref|XP_004502714.1| PREDICTED: probable 6-phosphogluconolactonase 5
0.315815	1.66554	4.03644		Psat6g149000	0	0	0	1.14405	0	0.750834	gi|502132618|ref|XP_004501449.1| PREDICTED: aminopeptidase M1
0.315815	1.66554	4.03644		Psat6g213240	0	0	0	1.14405	0	0.750834	gi|922407229|ref|XP_013469958.1| transmembrane amino acid transporter family protein
0.315815	1.66554	4.03644		Psat7g086520	0	0	0	1.14405	0	0.750834	-
0.315815	1.66554	4.03644		Psat7g150480	0	0	0	1.14405	0	0.750834	-
53.6587	1.66488	0.347408	7.45657e-05	Psat7g104800	29.7998	30.4142	16.6791	76.6516	74.5534	93.8542	gi|922363424|ref|XP_003608315.2| tyrosine kinase family protein
244.71	1.66478	0.414515	0.00177146	Psat5g020240	146.019	163.607	41.6976	363.809	504.599	248.526	gi|502131776|ref|XP_004501097.1| PREDICTED: acidic mammalian chitinase-like
26.5954	1.66473	0.615443	0.0835367	Psat5g144520	25.8265	7.34135	4.76545	30.8895	55.4605	35.2892	gi|828311452|ref|XP_004500424.2| PREDICTED: probable metal-nicotianamine transporter YSL7
1.4963	1.6639	2.00217		Psat4g051920	0.993327	0	1.19136	2.28811	0	4.505	-
1.43602	1.66318	2.32427		Psat0s1413g0040	1.98665	0	0	5.72027	0.909188	0	gi|357490757|ref|XP_003615666.1| cytochrome P450 family 71 protein
374.576	1.66303	0.198281	1.14556e-14	Psat2g139760	194.692	202.411	141.772	534.273	517.328	656.98	gi|922355934|ref|XP_003612696.2| disease resistance protein (CC-NBS-LRR class) family protein
4.39189	1.66262	1.05969	0.490593	Psat7g233640	1.98665	3.14629	1.19136	5.72027	4.54594	9.76084	-
0.804685	1.65887	3.09221		Psat4g182360	0	0	1.19136	0	3.63675	0	gi|357513955|ref|XP_003627266.1| AP2 domain transcription factor
2.8703	1.65885	1.37459		Psat7g069520	2.97998	1.04876	0	4.57622	6.36432	2.2525	-
2.80916	1.65703	1.63451		Psat7g124440	3.97331	0	0	2.28811	9.09188	1.50167	gi|357475379|ref|XP_003607975.1| cytochrome P450 family ABA 8'-hydroxylase
1.41733	1.65334	1.9225		Psat6g095960	1.98665	0	0	2.28811	2.72756	1.50167	gi|357512127|ref|XP_003626352.1| DnaJ heat shock amino-terminal domain protein
278.503	1.65333	0.255373	9.59107e-09	Psat7g262440	157.939	159.412	84.5867	446.181	465.504	357.397	gi|922364539|ref|XP_013454533.1| putative GRP family
1.47496	1.65183	1.9132		Psat6g125840	0	2.09753	0	3.43216	1.81838	1.50167	gi|2578438|emb|CAA47809.1| legumin (minor small)
709.066	1.6485	0.349613	0.000105898	Psat5g126680	340.711	542.211	145.346	998.759	1011.02	1216.35	gi|7677046|gb|AAF67003.1|AF148506_1 putative Hs1pro-1 homolog
1.407	1.64689	2.08461		Psat1g136600	0.993327	1.04876	0	1.14405	0	5.25584	gi|357450171|ref|XP_003595362.1| ethylene-responsive transcription factor ERF017-like protein
2.19627	1.64676	1.98917		Psat5g118880	0	3.14629	0	4.57622	5.45513	0	gi|357458587|ref|XP_003599574.1| hypothetical protein MTR_3g035620
52.0207	1.63918	0.443107	0.00538618	Psat7g178960	38.7397	20.9753	15.4877	100.677	88.1912	48.0534	gi|357474005|ref|XP_003607287.1| NAC transcription factor-like protein
35.8475	1.63519	0.383186	0.000687265	Psat3g096920	15.8932	19.9265	16.6791	49.1943	51.8237	61.5684	gi|357508249|ref|XP_003624413.1| transmembrane protein
76.3423	1.63213	0.553487	0.0464861	Psat7g036280	66.5529	30.4142	14.2963	91.5243	198.203	57.0634	gi|922338023|ref|XP_013447001.1| pathogenesis-related thaumatin family protein
1437.63	1.63128	0.223352	4.42874e-11	Psat1g157000	814.528	727.842	561.131	2880.73	1754.73	1886.85	gi|357449119|ref|XP_003594836.1| disease-resistance response protein
4.45392	1.6308	1.04276	0.493074	Psat7g010320	1.98665	2.09753	2.38272	10.2965	5.45513	4.505	-
207.926	1.62848	0.221798	3.36799e-11	Psat2g074600	114.233	94.3887	96.5003	273.429	284.576	384.427	gi|357489465|ref|XP_003615020.1| nudix hydrolase-like protein
26.538	1.62802	0.479744	0.0141684	Psat0s3003g0120	17.8799	14.6827	5.95681	41.186	42.7318	36.7909	gi|357461275|ref|XP_003600919.1| ARM repeat CCCH-type zinc finger protein
0.767279	1.62801	2.36542		Psat1g012960	0	1.04876	0	1.14405	0.909188	1.50167	gi|502181276|ref|XP_004516772.1| PREDICTED: uncharacterized protein LOC101498170
0.758039	1.62796	2.3725		Psat2g118080	0.993327	0	0	1.14405	0.909188	1.50167	gi|357487071|ref|XP_003613823.1| DOF domain
213.368	1.62464	0.272491	1.92195e-07	Psat2g013360	127.146	97.535	88.1607	399.275	218.205	349.889	gi|502183056|ref|XP_004517051.1| PREDICTED: probable disease resistance protein At1g52660 isoform X1
2.25744	1.62437	1.5386		Psat0s1858g0280	0	1.04876	2.38272	2.28811	1.81838	6.00667	gi|502082410|ref|XP_004487158.1| PREDICTED: cingulin-like
1.50817	1.62273	2.36715		Psat0ss9382g0120	0.993327	0	1.19136	6.86433	0	0	gi|922355182|ref|XP_003610644.2| Serine/Threonine-kinase TOR
0.303063	1.62095	4.04043		Psat0s1897g0040	0	0	0	0	1.81838	0	gi|357437057|ref|XP_003588804.1| transmembrane protein
0.303063	1.62095	4.04043		Psat0s3188g0080	0	0	0	0	1.81838	0	gi|502112556|ref|XP_004494369.1| PREDICTED: thiamine pyrophosphokinase 1
0.303063	1.62095	4.04043		Psat0s5g0040	0	0	0	0	1.81838	0	gi|922357536|ref|XP_003617651.2| PHD-finger protein
0.303063	1.62095	4.04043		Psat1g055000	0	0	0	0	1.81838	0	gi|357511003|ref|XP_003625790.1| UAA transporter family protein
0.303063	1.62095	4.04043		Psat2g038000	0	0	0	0	1.81838	0	gi|502174600|ref|XP_004515553.1| PREDICTED: cucumisin-like
0.303063	1.62095	4.04043		Psat2g183000	0	0	0	0	1.81838	0	gi|357481561|ref|XP_003611066.1| hypothetical protein MTR_5g010040
0.303063	1.62095	4.04043		Psat3g010360	0	0	0	0	1.81838	0	gi|922340673|ref|XP_003626267.2| homeodomain transcription factor superfamily protein
0.303063	1.62095	4.04043		Psat3g032520	0	0	0	0	1.81838	0	gi|502119812|ref|XP_004496747.1| PREDICTED: protein TIME FOR COFFEE
0.303063	1.62095	4.04043		Psat3g052800	0	0	0	0	1.81838	0	gi|754790987|ref|WP_042154585.1| hypothetical protein
0.303063	1.62095	4.04043		Psat3g106360	0	0	0	0	1.81838	0	gi|922365033|ref|XP_013454762.1| F-box protein interaction domain protein
0.303063	1.62095	4.04043		Psat3g205800	0	0	0	0	1.81838	0	-
0.303063	1.62095	4.04043		Psat5g073400	0	0	0	0	1.81838	0	gi|357464113|ref|XP_003602338.1| growth-regulating factor
0.303063	1.62095	4.04043		Psat5g145080	0	0	0	0	1.81838	0	gi|502130073|ref|XP_004500521.1| PREDICTED: cation/H(+) antiporter 15-like
0.303063	1.62095	4.04043		Psat5g183560	0	0	0	0	1.81838	0	gi|357459329|ref|XP_003599945.1| transmembrane protein
0.303063	1.62095	4.04043		Psat6g164240	0	0	0	0	1.81838	0	gi|61677147|gb|AAX51974.1| transposase
0.303063	1.62095	4.04043		Psat6g225520	0	0	0	0	1.81838	0	gi|502120739|ref|XP_004497065.1| PREDICTED: probable receptor-like protein kinase At1g67000 isoform X1
0.303063	1.62095	4.04043		Psat7g128360	0	0	0	0	1.81838	0	gi|922369307|ref|XP_013456818.1| sulfate/bicarbonate/oxalate exchanger and transporter sat-1
0.303063	1.62095	4.04043		Psat7g193120	0	0	0	0	1.81838	0	gi|922366351|ref|XP_013455343.1| glycosyl hydrolase family 9 protein
0.303063	1.62095	4.04043		Psat7g244440	0	0	0	0	1.81838	0	gi|357468943|ref|XP_003604756.1| DUF674 family protein
2.08938	1.61843	1.66939		Psat7g201240	2.97998	0	0	4.57622	2.72756	2.2525	gi|388513529|gb|AFK44826.1| unknown
38.8915	1.6184	0.37659	0.000608284	Psat6g043880	22.8465	19.9265	14.2963	60.6349	51.8237	63.8209	gi|922395585|ref|XP_003589645.2| stress-induced receptor-like kinase
161.422	1.61543	0.231287	3.73176e-10	Psat3g137000	80.4595	93.34	64.3335	228.811	220.023	281.563	gi|922344028|ref|XP_013448933.1| L-type lectin-domain receptor kinase IV.2-like protein
36.7715	1.61419	0.372903	0.000537189	Psat7g049440	20.8599	17.829	15.4877	53.7706	56.3697	56.3125	gi|357519769|ref|XP_003630173.1| hypothetical protein MTR_8g092580
769.966	1.61324	0.225144	1.12703e-10	Psat7g242720	251.312	436.286	451.526	1138.33	1054.66	1287.68	gi|357469025|ref|XP_003604797.1| PAR1 protein
2.11226	1.61283	1.60644		Psat2g173000	1.98665	1.04876	0	3.43216	5.45513	0.750834	gi|502160575|ref|XP_004511793.1| PREDICTED: transcription factor bHLH18-like
7.20238	1.60946	0.817115	0.306727	Psat3g179800	3.97331	4.19506	2.38272	12.5846	11.8194	8.25917	gi|922346588|ref|XP_013450208.1| armadillo/beta-catenin-like repeat protein
2.16814	1.60832	1.60864		Psat3g063360	0	2.09753	1.19136	1.14405	1.81838	6.7575	-
61.0283	1.60665	0.358998	0.000294515	Psat7g161200	42.7131	30.4142	16.6791	99.5327	92.7372	84.0934	gi|828320123|ref|XP_012572623.1| PREDICTED: uncharacterized protein LOC101500771
21.5863	1.6062	0.508213	0.0274442	Psat6g225480	8.93994	14.6827	8.33953	35.4657	24.5481	37.5417	gi|828305620|ref|XP_012570199.1| PREDICTED: probable receptor-like protein kinase At1g67000
209.532	1.60575	0.248733	1.06995e-08	Psat0s2956g0120	132.112	98.5838	79.8212	286.014	275.484	385.178	gi|922338997|ref|XP_003621488.2| isoflavone-7-O-methyltransferase
0.778293	1.60564	2.6705		Psat0s1395g0040	0	0	1.19136	0	2.72756	0.750834	-
0.778293	1.60564	2.6705		Psat7g071120	0	0	1.19136	0	2.72756	0.750834	-
0.754527	1.60536	2.69425		Psat0s697g0040	0	1.04876	0	0	2.72756	0.750834	gi|357509133|ref|XP_003624855.1| cytochrome P450 family protein
46.0222	1.60531	0.359675	0.000309163	Psat2g041560	18.8732	31.4629	17.8704	67.4992	69.0983	71.3292	gi|357492237|ref|XP_003616407.1| calcium-dependent lipid-binding (CaLB domain) family protein
15.0992	1.60517	0.748563	0.237988	Psat3g073000	3.97331	14.6827	3.57408	28.6014	30.0032	9.76084	gi|357509695|ref|XP_003625136.1| heat shock transcription factor
25.0005	1.60495	0.637446	0.12326	Psat0s1858g0240	24.8332	9.43887	2.38272	45.7622	34.5491	33.0367	gi|922393674|ref|XP_013465244.1| heavy metal transport/detoxification superfamily protein
1.49872	1.60343	1.77109		Psat2g130800	0	1.04876	1.19136	3.43216	1.81838	1.50167	-
56.5884	1.6004	0.383305	0.000979916	Psat1g076720	39.7331	27.2679	16.6791	96.1006	63.6432	96.1067	gi|357496297|ref|XP_003618437.1| P-loop nucleoside triphosphate hydrolase superfamily protein
19.2387	1.59885	0.544722	0.0481605	Psat4g014040	8.93994	12.5852	7.14817	19.4489	37.2767	30.0334	gi|502150376|ref|XP_004507924.1| PREDICTED: homeobox-leucine zipper protein HAT22-like
134.256	1.59489	0.825898	0.322823	Psat1g148720	39.7331	142.632	17.8704	208.218	154.562	242.519	gi|502084741|ref|XP_004487751.1| PREDICTED: chitinase 2-like
1.99833	1.59276	2.44171		Psat7g215720	2.97998	0	0	0	0	9.01001	gi|828332436|ref|XP_012574763.1| PREDICTED: glutathione S-transferase T3-like
89.4861	1.5926	0.313136	1.90196e-05	Psat5g190720	43.7064	44.0481	46.4631	88.0922	150.925	163.682	gi|502126783|ref|XP_004499435.1| PREDICTED: dnaJ homolog subfamily B member 1
23.5798	1.59127	0.508869	0.0297807	Psat1g067640	15.8932	6.29258	13.105	28.6014	44.5502	33.0367	gi|388512729|gb|AFK44426.1| unknown
2.18441	1.58909	1.49974		Psat2g081040	0.993327	1.04876	1.19136	4.57622	4.54594	0.750834	gi|502092759|ref|XP_004489767.1| PREDICTED: zinc-finger homeodomain protein 1-like
42.5219	1.58899	0.417877	0.00376157	Psat1g001480	26.8198	17.829	19.0618	40.0419	84.5545	66.8242	gi|22335699|dbj|BAC10550.1| nine-cis-epoxycarotenoid dioxygenase2
109.952	1.58573	0.256061	5.16523e-08	Psat4g048960	68.5395	50.3407	45.2717	183.049	151.834	160.678	gi|922371577|ref|XP_013457947.1| LRR receptor-like kinase family protein
22.6412	1.58516	0.655833	0.149225	Psat1g020200	20.8599	11.5364	1.19136	35.4657	30.0032	36.7909	gi|502086591|ref|XP_004488265.1| PREDICTED: polygalacturonase
1283.06	1.58507	0.652138	0.14582	Psat7g151200	684.402	1036.18	203.723	1685.19	1598.35	2490.52	gi|357447269|ref|XP_003593910.1| germin family protein
1.53019	1.58415	2.16847		Psat1g121440	0	0	2.38272	0	4.54594	2.2525	gi|357488241|ref|XP_003614408.1| hypothetical protein MTR_5g053260
1.3518	1.58415	1.96737		Psat3g168120	1.98665	0	0	1.14405	2.72756	2.2525	gi|593265446|ref|XP_007134901.1| hypothetical protein PHAVU_010G085400g
1.40942	1.58258	1.91914		Psat3g137640	0	2.09753	0	2.28811	1.81838	2.2525	gi|502121654|ref|XP_004497400.1| PREDICTED: selenoprotein O
5.56004	1.58199	1.00468	0.487383	Psat2g115360	5.95996	1.04876	1.19136	9.15243	10.0011	6.00667	gi|828294232|ref|XP_012568259.1| PREDICTED: toll/interleukin-1 receptor-like protein
6.29939	1.57984	1.28869	0.652675	Psat4g106520	0	9.43887	0	10.2965	4.54594	13.515	gi|922401049|ref|XP_013467661.1| hypothetical protein MTR_1g053910
9.2566	1.57717	0.721941	0.224568	Psat1g008000	5.95996	3.14629	4.76545	16.0168	13.6378	12.0133	gi|502089664|ref|XP_004488980.1| PREDICTED: alpha-amylase/subtilisin inhibitor-like
1.40611	1.57577	2.05844		Psat6g015240	0.993327	1.04876	0	4.57622	1.81838	0	gi|922353165|ref|XP_013452399.1| DEAD-box ATP-dependent RNA helicase
16.9251	1.57548	0.640788	0.13841	Psat6g166680	3.97331	6.29258	15.4877	27.4573	31.8216	16.5183	gi|357482011|ref|XP_003611291.1| L-lactate dehydrogenase A-like protein
34.5692	1.57419	1.84514	0.806617	Psat2g090520	16.8866	30.4142	4.76545	118.982	36.3675	0	gi|502129671|ref|XP_004500389.1| PREDICTED: 26S protease regulatory subunit 6B homolog isoform X1
1.39667	1.5722	1.9749		Psat2g053480	0	2.09753	0	1.14405	3.63675	1.50167	gi|828303061|ref|XP_012569796.1| PREDICTED: uncharacterized protein LOC101489065
67.3071	1.57158	0.460122	0.0132925	Psat1g076680	53.6396	36.7067	10.7223	112.117	77.281	113.376	gi|357496297|ref|XP_003618437.1| P-loop nucleoside triphosphate hydrolase superfamily protein
1.37379	1.57125	1.83212		Psat4g121680	0.993327	1.04876	0	2.28811	0.909188	3.00334	gi|502154543|ref|XP_004509738.1| PREDICTED: ABC transporter B family member 2-like isoform X1
0.764653	1.57077	2.6791		Psat5g266000	0	0	1.19136	1.14405	0	2.2525	-
3.64818	1.57043	1.1471	0.584383	Psat6g120480	0.993327	1.04876	3.57408	5.72027	4.54594	6.00667	-
0.731647	1.57035	2.71329		Psat7g069280	0.993327	0	0	1.14405	0	2.2525	gi|388504684|gb|AFK40408.1| unknown
2.89716	1.5696	1.29777		Psat5g191480	0.993327	1.04876	2.38272	3.43216	7.2735	2.2525	-
742.426	1.56722	0.261269	1.56913e-07	Psat1g164920	384.417	517.041	221.593	1148.63	1022.84	1160.04	gi|922389147|ref|XP_013463042.1| FAD-binding berberine family protein
1.37048	1.56607	2.06464		Psat6g050760	1.98665	0	0	4.57622	0.909188	0.750834	gi|388513819|gb|AFK44971.1| unknown
2.22093	1.56601	1.54233		Psat4g066560	0.993327	0	2.38272	5.72027	2.72756	1.50167	gi|922345389|ref|XP_013449611.1| insulin-degrading enzyme
80.9654	1.56563	0.415685	0.00428224	Psat4g141160	41.7197	63.9746	16.6791	102.965	107.284	153.17	gi|922334644|ref|XP_013445312.1| MYND finger protein
39.2369	1.56085	0.506126	0.0334657	Psat3g154800	34.7664	14.6827	9.53089	81.2279	50.9145	44.2992	gi|922326045|ref|XP_013442415.1| UDP-glucosyltransferase family protein
75.7702	1.56065	0.38899	0.00179134	Psat4g030560	39.7331	40.9018	34.5495	66.3551	175.473	97.6084	gi|357478597|ref|XP_003609584.1| plant integral membrane protein
24.8017	1.55951	0.614887	0.118865	Psat4g089560	15.8932	14.6827	7.14817	25.1692	19.0929	66.8242	gi|922336927|ref|XP_013446453.1| GDSL-like lipase/acylhydrolase
6.38652	1.55815	0.909103	0.421607	Psat6g025880	3.97331	2.09753	3.57408	11.4405	12.7286	4.505	gi|502125118|ref|XP_004498805.1| PREDICTED: uncharacterized protein LOC101506193
72.0488	1.55767	0.361954	0.000593	Psat7g102120	45.693	44.0481	19.0618	133.854	97.2831	92.3526	gi|922363460|ref|XP_003608380.2| TB2/DP1
103.111	1.55716	0.353467	0.0003927	Psat5g129000	83.4394	42.9993	29.784	157.879	136.378	168.187	gi|357461275|ref|XP_003600919.1| ARM repeat CCCH-type zinc finger protein
5.88847	1.55437	1.04797	0.530936	Psat0s3139g0120	0	3.14629	5.95681	9.15243	11.8194	5.25584	gi|1703043|sp|Q06930.1|ABR18_PEA RecName: Full=ABA-responsive protein ABR18
3.42272	1.55346	1.58222		Psat1g147520	0	5.24382	0	1.14405	3.63675	10.5117	gi|922386278|ref|XP_003594936.2| malectin/receptor-like kinase family protein
92.9348	1.55334	0.267831	4.70787e-07	Psat0s1875g0080	55.6263	40.9018	45.2717	116.694	148.198	150.918	gi|502115193|ref|XP_004495146.1| PREDICTED: auxin-induced protein 22D-like isoform X2
4.9241	1.55098	1.02928	0.520656	Psat0s91g0080	1.98665	2.09753	3.57408	4.57622	4.54594	12.7642	-
12.0464	1.55085	0.660993	0.169279	Psat3g097360	6.95329	4.19506	7.14817	25.1692	14.547	14.2658	gi|357508215|ref|XP_003624396.1| hypothetical protein MTR_7g082740
0.751901	1.55019	2.64911		Psat3g081600	0	0	1.19136	0	1.81838	1.50167	gi|920714267|gb|KOM54355.1| hypothetical protein LR48_Vigan10g024700
0.751901	1.55019	2.64911		Psat4g176040	0	0	1.19136	0	1.81838	1.50167	gi|502161785|ref|XP_004512283.1| PREDICTED: serine/threonine-protein kinase/endoribonuclease IRE1a
0.728135	1.54964	2.6742		Psat3g152520	0	1.04876	0	0	1.81838	1.50167	gi|357464969|ref|XP_003602766.1| plant-specific B3-DNA-binding domain protein
707.854	1.5471	0.233869	4.14517e-09	Psat4g226200	494.677	277.922	309.754	883.21	1192.85	1088.71	gi|922328737|ref|XP_003626704.2| nodulin MtN21/EamA-like transporter family protein
2.03308	1.54688	1.51801		Psat1g183080	1.98665	1.04876	0	3.43216	2.72756	3.00334	gi|951067209|ref|XP_014524160.1| PREDICTED: mitogen-activated protein kinase kinase kinase NPK1-like
169.481	1.54315	0.319555	6.31369e-05	Psat4g165960	74.4995	127.949	57.1853	234.531	199.112	323.609	gi|955328402|ref|XP_014632871.1| PREDICTED: E3 ubiquitin-protein ligase RNF144A-like
2.62441	1.54167	1.58745		Psat7g209480	3.97331	0	0	2.28811	2.72756	6.7575	gi|922368293|ref|XP_013456311.1| transmembrane protein
4.31585	1.53626	1.49037	0.737697	Psat0s2310g0040	0.993327	1.04876	4.76545	0	1.81838	17.2692	-
26.9642	1.53621	0.565242	0.0810371	Psat1g070480	13.9066	14.6827	13.105	28.6014	20.9113	70.5784	gi|502091033|ref|XP_004489420.1| PREDICTED: uncharacterized protein LOC101496038
2.03131	1.53546	2.18332		Psat4g225360	1.98665	1.04876	0	9.15243	0	0	gi|922351163|ref|XP_013451402.1| UDP-glucosyltransferase family protein
3.48079	1.53243	1.21399		Psat5g140400	2.97998	0	2.38272	5.72027	4.54594	5.25584	gi|502160423|ref|XP_004511740.1| PREDICTED: DNA repair endonuclease UVH1
57.6363	1.53243	0.637715	0.153026	Psat6g002000	56.6196	29.3654	2.38272	90.3803	92.7372	74.3325	gi|922395541|ref|XP_003589533.2| GDSL-like lipase/acylhydrolase
96.9784	1.53186	0.296046	1.23887e-05	Psat3g070000	48.673	68.1697	32.1668	148.727	135.469	148.665	gi|357509851|ref|XP_003625214.1| PRA1 family protein
1.33464	1.53173	1.83562		Psat7g217840	0.993327	1.04876	0	1.14405	1.81838	3.00334	-
4.73977	1.53106	1.01489	0.519395	Psat5g289680	3.97331	2.09753	1.19136	4.57622	9.09188	7.50834	gi|502124326|ref|XP_004498480.1| PREDICTED: myb-related protein 3R-1-like isoform X1
46.1934	1.52937	0.422519	0.00702576	Psat7g024600	36.7531	20.9753	13.105	75.5076	52.7329	78.0867	gi|922338425|ref|XP_013447202.1| RING-H2 finger ATL21A-like protein
47.3498	1.52651	0.473596	0.0231255	Psat6g236320	16.8866	44.0481	11.9136	86.9481	62.734	61.5684	gi|922409140|ref|XP_013470438.1| C2H2-type zinc finger protein
1.39755	1.52642	1.82501		Psat2g117360	0.993327	0	1.19136	2.28811	0.909188	3.00334	gi|922347345|ref|XP_013450583.1| translational activator GCN1-like protein
1.39755	1.52642	1.82501		Psat7g062960	0.993327	0	1.19136	2.28811	0.909188	3.00334	gi|357519333|ref|XP_003629955.1| phospholipase D alpha 1
42.5567	1.52536	0.468579	0.0211651	Psat3g023880	39.7331	12.5852	13.105	60.6349	65.4615	63.8209	gi|357511213|ref|XP_003625895.1| potassium transporter-like protein
2.05156	1.52397	1.66768		Psat6g225320	0	3.14629	0	3.43216	2.72756	3.00334	gi|828305774|ref|XP_012570208.1| PREDICTED: LOW QUALITY PROTEIN: probable serine/threonine-protein kinase At1g18390
31.3209	1.5222	0.618979	0.138316	Psat0s3871g0040	22.8465	23.0728	2.38272	28.6014	55.4605	55.5617	gi|357476279|ref|XP_003608425.1| hypothetical protein MTR_4g093950
5.79562	1.52186	1.45306	0.731997	Psat4g099040	0	4.19506	4.76545	19.4489	6.36432	0	gi|357518083|ref|XP_003629330.1| transmembrane protein
56.338	1.51903	0.325407	0.000129904	Psat7g260360	37.7464	22.024	27.4013	85.8041	85.4637	79.5884	gi|922364575|ref|XP_013454551.1| AP2-type transcription factor
2.17827	1.51719	1.60173		Psat1g125280	0	1.04876	2.38272	3.43216	5.45513	0.750834	gi|922333020|ref|XP_013444501.1| LRR receptor-like kinase
16.7813	1.51592	0.62749	0.149542	Psat4g081040	13.9066	7.34135	4.76545	13.7287	30.9124	30.0334	gi|922363526|ref|XP_003608551.2| four ACT domain ACT domain protein which protein
81.4207	1.51468	0.324503	0.000129906	Psat4g203720	50.6597	36.7067	39.3149	86.9481	160.017	114.878	gi|922332312|ref|XP_013444147.1| vacuolar iron transporter-like protein
2.06939	1.51448	1.58411		Psat4g127960	0	2.09753	1.19136	1.14405	2.72756	5.25584	gi|502158808|ref|XP_004511288.1| PREDICTED: uncharacterized protein LOC101489155 isoform X1
89.135	1.51292	0.295894	1.68231e-05	Psat6g056160	37.7464	56.6332	44.0804	165.888	111.83	118.632	gi|17366433|sp|P98188.1|C94A2_VICSA RecName: Full=Cytochrome P450 94A2; AltName: Full=P450-dependent fatty acid omega-hydroxylase
1.28626	1.51183	2.24747		Psat0ss9723g0080	1.98665	0	0	0	2.72756	3.00334	gi|502119538|ref|XP_004496653.1| PREDICTED: LRR receptor-like serine/threonine-protein kinase ERL1
1.28626	1.51183	2.24747		Psat5g172120	1.98665	0	0	0	2.72756	3.00334	gi|922375132|ref|XP_003600216.2| Na+/H+ exchanger 1
0.27667	1.5116	4.04993		Psat0s3097g0200	0	0	0	0	0.909188	0.750834	-
0.27667	1.5116	4.04993		Psat0s8295g0040	0	0	0	0	0.909188	0.750834	gi|907728739|ref|XP_013114163.1| PREDICTED: protein starmaker-like
0.27667	1.5116	4.04993		Psat2g014960	0	0	0	0	0.909188	0.750834	gi|357494355|ref|XP_003617466.1| nonsense-mediated mRNA decay NMD3 family protein
0.27667	1.5116	4.04993		Psat2g032800	0	0	0	0	0.909188	0.750834	gi|357511391|ref|XP_003625984.1| receptor-like Serine/Threonine-kinase ALE2-like protein
0.27667	1.5116	4.04993		Psat2g067600	0	0	0	0	0.909188	0.750834	-
0.27667	1.5116	4.04993		Psat2g089840	0	0	0	0	0.909188	0.750834	-
0.27667	1.5116	4.04993		Psat4g095840	0	0	0	0	0.909188	0.750834	gi|922355760|ref|XP_003612258.2| pentatricopeptide (PPR) repeat protein
0.27667	1.5116	4.04993		Psat6g054880	0	0	0	0	0.909188	0.750834	gi|282925|pir||S26688 legumin K - garden pea
0.27667	1.5116	4.04993		Psat6g057840	0	0	0	0	0.909188	0.750834	gi|922349760|ref|XP_013450766.1| DNA-binding protein
0.27667	1.5116	4.04993		Psat6g240440	0	0	0	0	0.909188	0.750834	-
0.27667	1.5116	4.04993		Psat7g182200	0	0	0	0	0.909188	0.750834	gi|388498972|gb|AFK37552.1| unknown
0.27667	1.5116	4.04993		Psat7g199600	0	0	0	0	0.909188	0.750834	gi|922385606|ref|XP_003593026.2| UDP-glucose:glycoprotein glucosyltransferase
67.5959	1.51087	0.283336	5.64505e-06	Psat2g046200	31.7865	35.658	38.1236	94.9565	108.193	96.8576	gi|502096828|ref|XP_004490839.1| PREDICTED: potassium channel SKOR
1.34388	1.51061	1.98093		Psat3g113960	0	2.09753	0	1.14405	1.81838	3.00334	gi|593333089|ref|XP_007139960.1| hypothetical protein PHAVU_008G073200g
3.31914	1.50927	1.72176		Psat6g027520	1.98665	3.14629	0	1.14405	13.6378	0	gi|146141284|gb|ABQ01426.1| bimodular protein
6.66661	1.50755	0.990982	0.51286	Psat6g010960	7.94661	1.04876	1.19136	14.8727	8.18269	6.7575	gi|922397708|ref|XP_013466044.1| LysM-domain receptor-like kinase
14.8771	1.50737	0.597768	0.122569	Psat7g079080	8.93994	8.39011	5.95681	14.8727	21.8205	29.2825	gi|922364517|ref|XP_013454522.1| serine/threonine phosphatase family
96.4755	1.5062	0.347564	0.000526735	Psat3g200360	71.5195	39.853	39.3149	99.5327	140.924	187.708	gi|357484421|ref|XP_003612498.1| EF hand calcium-binding family protein
180.779	1.50574	0.442942	0.0139038	Psat3g150000	60.5929	173.046	48.8458	209.362	196.385	396.44	gi|502103408|ref|XP_004492275.1| PREDICTED: putative quinone-oxidoreductase homolog
45.2084	1.50019	0.588828	0.116131	Psat7g264320	5.95996	36.7067	28.5927	37.7538	56.3697	105.868	gi|922364442|ref|XP_013454501.1| transmembrane protein
818.914	1.4993	0.58538	0.113338	Psat7g151760	464.877	654.429	164.408	954.141	1062.84	1612.79	gi|357447269|ref|XP_003593910.1| germin family protein
212.931	1.49709	0.263281	8.90229e-07	Psat2g024920	159.926	81.8036	91.7348	329.488	300.032	314.599	gi|922357262|ref|XP_003616926.2| LysM-domain receptor-like kinase
74.8166	1.49674	0.31892	0.000116655	Psat5g308000	47.6797	44.0481	25.0186	128.134	93.6464	110.373	gi|922394399|ref|XP_013465603.1| WRKY family transcription factor
7.3248	1.49621	0.875167	0.423099	Psat7g100840	6.95329	3.14629	1.19136	14.8727	7.2735	10.5117	gi|357476279|ref|XP_003608425.1| hypothetical protein MTR_4g093950
221.123	1.49512	0.193642	2.11135e-12	Psat1g206480	110.259	124.803	111.988	337.496	359.129	283.064	gi|502077790|ref|XP_004485745.1| PREDICTED: uncharacterized protein At4g04980-like isoform X1
3.38358	1.49465	1.17994		Psat0s3003g0080	0.993327	3.14629	1.19136	4.57622	3.63675	6.7575	gi|828314407|ref|XP_012571756.1| PREDICTED: plant intracellular Ras-group-related LRR protein 9-like
6.77528	1.49393	1.04123	0.553809	Psat1g070560	6.95329	0	3.57408	17.1608	5.45513	7.50834	gi|502139993|ref|XP_004504007.1| PREDICTED: UPF0202 protein At1g10490
22.5635	1.49357	0.492095	0.0376848	Psat5g247880	10.9266	12.5852	11.9136	41.186	22.7297	36.04	gi|357452493|ref|XP_003596523.1| S-locus lectin kinase family protein
128.881	1.49309	0.33612	0.000336629	Psat1g046920	109.266	45.0968	47.6545	195.633	190.929	184.705	gi|266731|sp|Q01861.1|PAL1_PEA RecName: Full=Phenylalanine ammonia-lyase 1
0.701742	1.4904	2.73495		Psat0s14049g0040	0	1.04876	0	0	0.909188	2.2525	gi|861929168|gb|KMS27447.1| hypothetical protein FE74_15425
0.701742	1.4904	2.73495		Psat6g048440	0	1.04876	0	0	0.909188	2.2525	gi|356507991|ref|XP_003522746.1| PREDICTED: peptidyl-prolyl cis-trans isomerase 1-like
0.701742	1.4904	2.73495		Psat6g236800	0	1.04876	0	0	0.909188	2.2525	gi|922326261|ref|XP_013442523.1| DUF674 family protein
0.692503	1.49009	2.74556		Psat3g186200	0.993327	0	0	0	0.909188	2.2525	gi|357502969|ref|XP_003621773.1| glutaredoxin-C1 protein
0.692503	1.49009	2.74556		Psat7g125200	0.993327	0	0	0	0.909188	2.2525	-
39.575	1.48992	0.539138	0.0732171	Psat0s6638g0040	9.93327	27.2679	25.0186	96.1006	49.0961	30.0334	gi|953825834|gb|ALP00962.1| photosystem II protein D1 (chloroplast)
39.575	1.48992	0.539138	0.0732171	Psat4g065320	9.93327	27.2679	25.0186	96.1006	49.0961	30.0334	gi|953825834|gb|ALP00962.1| photosystem II protein D1 (chloroplast)
748.065	1.48606	0.861471	0.416943	Psat1g150520	251.312	831.67	97.6916	1140.62	720.986	1446.11	gi|502084741|ref|XP_004487751.1| PREDICTED: chitinase 2-like
110.753	1.4852	0.276289	4.57439e-06	Psat2g013480	61.5863	73.4135	39.3149	171.608	143.652	174.944	gi|20339360|gb|AAM19353.1|AF369886_1 TIR-similar-domain-containing protein TSDC
8.08642	1.48514	0.789817	0.343935	Psat3g086520	2.97998	6.29258	3.57408	9.15243	10.0011	16.5183	gi|502107299|ref|XP_004493221.1| PREDICTED: protein PNS1-like
1198.38	1.48322	0.270944	2.76737e-06	Psat7g229880	634.736	888.303	370.513	1820.19	1501.07	1975.44	gi|922366042|ref|XP_013455189.1| peroxidase family protein
21.6469	1.48036	0.50924	0.051687	Psat1g090680	14.8999	6.29258	13.105	33.1776	26.3664	36.04	gi|922351463|ref|XP_013451548.1| ankyrin repeat RF-like protein
1.31749	1.478	2.04617		Psat6g227240	0	2.09753	0	1.14405	0.909188	3.75417	gi|357444747|ref|XP_003592651.1| VQ motif protein
11.8592	1.4758	0.705545	0.258014	Psat7g100880	8.93994	7.34135	2.38272	18.3049	10.9103	23.2758	gi|502142195|ref|XP_004504838.1| PREDICTED: verprolin-like
2.08985	1.47248	1.51383		Psat4g082120	0.993327	0	2.38272	3.43216	2.72756	3.00334	gi|502152734|ref|XP_004509067.1| PREDICTED: calcium-transporting ATPase 2
1.29219	1.47219	2.02449		Psat0s2358g0080	1.98665	0	0	2.28811	2.72756	0.750834	gi|476507729|ref|YP_007516892.1| hypothetical protein GlmaxMp44 (mitochondrion)
16.7442	1.47173	0.882602	0.444816	Psat6g170960	12.9132	13.6339	0	13.7287	13.6378	46.5517	gi|357442739|ref|XP_003591647.1| plastocyanin-like domain protein
89.9261	1.47172	0.288965	1.85251e-05	Psat5g146320	51.653	56.6332	34.5495	113.261	127.286	156.173	gi|922380557|ref|XP_013460508.1| bis(5-adenosyl)-triphosphatase-like protein
83.299	1.47043	0.340275	0.000554723	Psat4g198160	39.7331	65.0234	27.4013	131.566	100.92	135.15	gi|922333994|ref|XP_013444988.1| dishevelled/Egl-10/leckstrin domain protein
260.232	1.47009	0.305835	7.00308e-05	Psat3g123560	213.565	118.51	81.0126	411.86	370.039	366.407	gi|187944181|gb|ACD40317.1| WRKY transcription factor WRKY108715
1.3804	1.46877	2.03292		Psat4g072880	0	1.04876	1.19136	2.28811	0	3.75417	gi|502107299|ref|XP_004493221.1| PREDICTED: protein PNS1-like
4.59769	1.46612	1.0505	0.570977	Psat3g071600	4.96663	1.04876	1.19136	8.00838	6.36432	6.00667	gi|922340227|ref|XP_003625173.2| oligopeptide transporter OPT family protein
3.3684	1.46257	1.25913		Psat4g140520	2.97998	0	2.38272	6.86433	2.72756	5.25584	gi|922329417|ref|XP_003628439.2| LRR receptor-like kinase
411.518	1.45991	0.219222	3.13088e-09	Psat7g170840	282.105	196.119	178.704	713.89	563.697	534.594	gi|357474175|ref|XP_003607372.1| cinnamoyl-CoA reductase-like protein
42.1382	1.45909	0.66032	0.214913	Psat6g235360	52.6463	8.39011	5.95681	67.4992	67.2799	51.0567	gi|502121281|ref|XP_004497253.1| PREDICTED: probable glutathione S-transferase
29.8909	1.45879	0.579359	0.123259	Psat4g021040	28.8065	9.43887	9.53089	22.8811	46.3686	62.3192	gi|357479183|ref|XP_003609877.1| group 3 LEA protein
3.44386	1.45843	1.23172		Psat2g022480	0.993327	1.04876	3.57408	5.72027	1.81838	7.50834	gi|357493635|ref|XP_003617106.1| (R)-specific enoyl-CoA hydratase
3.9195	1.45828	1.31483	0.706992	Psat3g058800	1.98665	3.14629	1.19136	0	8.18269	9.01001	gi|4218520|emb|CAA10722.1| legA class precursor
17.8017	1.45599	0.582721	0.128238	Psat4g164240	7.94661	14.6827	5.95681	17.1608	27.2756	33.7875	gi|828328814|ref|XP_012574126.1| PREDICTED: NAC domain-containing protein 69-like isoform X1
10.3325	1.4555	0.761013	0.330791	Psat4g038280	9.93327	5.24382	1.19136	12.5846	17.2746	15.7675	gi|357478039|ref|XP_003609305.1| S-receptor kinase-like protein
11.3503	1.45513	0.701973	0.265071	Psat5g127080	7.94661	5.24382	4.76545	26.3132	11.8194	12.0133	gi|828316372|ref|XP_012572053.1| PREDICTED: uncharacterized acetyltransferase At3g50280
2.83053	1.45368	1.37446		Psat1g132560	0	1.04876	3.57408	5.72027	3.63675	3.00334	-
262.827	1.45207	0.260669	1.67669e-06	Psat6g071640	90.3927	167.802	164.408	377.538	450.957	325.862	gi|388517735|gb|AFK46929.1| unknown
56.9229	1.45178	0.47542	0.0361377	Psat0s3494g0040	43.7064	36.7067	10.7223	69.7873	62.734	117.881	gi|357510949|ref|XP_003625763.1| albumin-2 protein
7.40248	1.4494	0.822395	0.399257	Psat7g002520	2.97998	5.24382	3.57408	16.0168	9.09188	7.50834	gi|357441565|ref|XP_003591060.1| protein transporter Sec61 subunit beta-like protein
18.3615	1.44786	0.537292	0.0851479	Psat1g030680	10.9266	12.5852	5.95681	24.0251	23.6389	33.0367	gi|357499157|ref|XP_003619867.1| hypothetical protein MTR_6g071040
11.2523	1.44739	0.654915	0.214781	Psat5g121480	5.95996	6.29258	5.95681	11.4405	19.0929	18.7708	gi|922355932|ref|XP_003612694.2| F-box/LRR protein
2.05071	1.44449	1.52884		Psat7g049920	0.993327	0	2.38272	2.28811	3.63675	3.00334	gi|922330057|ref|XP_003630145.2| cyclin-dependent kinase
4.57286	1.44186	1.04762	0.580201	Psat2g010240	3.97331	1.04876	2.38272	3.43216	9.09188	7.50834	gi|356522053|ref|XP_003529664.1| PREDICTED: cysteine proteinase inhibitor 5
3.35125	1.44091	1.20594		Psat4g103600	1.98665	1.04876	2.38272	6.86433	1.81838	6.00667	gi|502153786|ref|XP_004509461.1| PREDICTED: MLO-like protein 10
51.9063	1.43921	0.334368	0.000593	Psat7g143440	35.7598	26.2191	21.4445	83.516	70.9167	73.5817	gi|357471999|ref|XP_003606284.1| transmembrane amino acid transporter family protein
201.346	1.4363	0.278738	1.37715e-05	Psat5g206080	147.012	77.6085	101.266	226.523	354.583	301.084	gi|357457729|ref|XP_003599145.1| transmembrane protein
248.488	1.43597	0.861284	0.444816	Psat6g191000	73.5062	264.288	64.3335	666.984	266.392	155.423	gi|502118925|ref|XP_004496443.1| PREDICTED: peroxidase 12
1.95632	1.43529	1.56855		Psat3g010240	0.993327	2.09753	0	4.57622	1.81838	2.2525	gi|545525791|ref|XP_005629759.1| PREDICTED: PAX-interacting protein 1 isoform X3
8.88234	1.43508	0.892123	0.470479	Psat7g044200	3.97331	1.04876	9.53089	16.0168	5.45513	17.2692	gi|922376646|ref|XP_003603887.2| phosphatidylinositol 4-kinase alpha
1.38633	1.43457	2.05466		Psat1g011840	0	1.04876	1.19136	4.57622	0	1.50167	gi|502171745|ref|XP_004515094.1| PREDICTED: NEDD8-activating enzyme E1 regulatory subunit-like
17.4418	1.43321	0.63712	0.201559	Psat3g204160	17.8799	4.19506	5.95681	29.7454	19.0929	27.7809	gi|357501719|ref|XP_003621148.1| polyvinylalcohol dehydrogenase-like protein
48.5988	1.43298	0.344262	0.00102489	Psat0s116g0200	24.8332	22.024	32.1668	77.7957	58.188	76.585	gi|922370748|ref|XP_013457536.1| expansin-B1-like protein
7.69269	1.43156	0.898597	0.477677	Psat3g065520	4.96663	7.34135	0	12.5846	10.0011	11.2625	gi|920695686|gb|KOM38911.1| hypothetical protein LR48_Vigan03g229300
1.2403	1.43113	2.75153		Psat7g017240	1.98665	0	0	0	5.45513	0	gi|951017493|ref|XP_014511429.1| PREDICTED: uncharacterized protein LOC106770116
48.6766	1.43083	0.512606	0.0685927	Psat0s3650g0160	21.8532	38.8043	17.8704	116.694	64.5523	32.2859	gi|295136943|ref|YP_003587776.1| ATP synthase CFO A subunit
0.707677	1.42881	2.77025		Psat1g007720	0	1.04876	0	2.28811	0.909188	0	gi|922392144|ref|XP_013464482.1| 2OG-Fe(II) oxygenase family oxidoreductase
47.7581	1.42871	0.333182	0.000631865	Psat7g099800	27.8131	29.3654	20.2531	65.2111	71.8258	72.08	gi|502142153|ref|XP_004504817.1| PREDICTED: ABC transporter G family member 11-like
0.731443	1.42794	2.74437		Psat4g074800	0	0	1.19136	2.28811	0.909188	0	gi|922345693|ref|XP_013449761.1| kelch repeat F-box protein
753.984	1.42511	0.287209	3.36596e-05	Psat1g086480	481.763	532.772	212.062	1147.49	971.013	1178.81	gi|37051111|dbj|BAC81652.1| short-chain alcohol dehydrogenase A
3.33499	1.42505	1.15065		Psat7g169400	0.993327	2.09753	2.38272	4.57622	5.45513	4.505	gi|922352399|ref|XP_013452016.1| DUF810 family protein
3.20828	1.42493	1.32098		Psat2g054760	0.993327	4.19506	0	4.57622	2.72756	6.7575	gi|828295319|ref|XP_004490666.2| PREDICTED: uncharacterized protein LOC101500062
74.3748	1.42338	0.328469	0.000526735	Psat7g055960	50.6597	45.0968	25.0186	105.253	91.828	128.393	gi|502140182|ref|XP_004504096.1| PREDICTED: uncharacterized protein LOC101514280
43.97	1.42217	0.380161	0.00464652	Psat5g274680	29.7998	28.3166	13.105	64.067	65.4615	63.07	gi|922393513|ref|XP_013465164.1| glutaredoxin-C1 protein
225.165	1.42108	0.837643	0.430049	Psat6g014400	255.285	79.7061	32.1668	208.218	383.677	391.935	gi|357437677|ref|XP_003589114.1| gibberellin-regulated family protein
264.445	1.4197	0.266122	5.59737e-06	Psat2g182040	196.679	145.778	88.1607	408.427	360.948	386.679	gi|357481633|ref|XP_003611102.1| calcium-dependent lipid-binding (CaLB domain) family protein
64.2643	1.41953	0.400153	0.00887396	Psat6g200280	38.7397	49.2919	16.6791	72.0754	90.9188	117.881	gi|357444071|ref|XP_003592313.1| MATE efflux family protein
1.90794	1.41818	1.5534		Psat4g014200	1.98665	1.04876	0	3.43216	2.72756	2.2525	gi|357479481|ref|XP_003610026.1| auxin efflux carrier family transporter
0.699116	1.41609	3.20088		Psat2g080840	0	0	1.19136	0	0	3.00334	-
0.699116	1.41609	3.20088		Psat5g159240	0	0	1.19136	0	0	3.00334	-
0.67535	1.41522	3.23704		Psat0s3336g0040	0	1.04876	0	0	0	3.00334	-
0.67535	1.41522	3.23704		Psat2g140320	0	1.04876	0	0	0	3.00334	gi|922364945|ref|XP_013454723.1| fatty acyl-CoA synthetase family protein
0.250278	1.41507	4.05588		Psat0s2400g0040	0	0	0	0	0	1.50167	gi|217075556|gb|ACJ86138.1| unknown
0.250278	1.41507	4.05588		Psat0s3227g0040	0	0	0	0	0	1.50167	-
0.250278	1.41507	4.05588		Psat0s3236g0040	0	0	0	0	0	1.50167	gi|224086367|ref|XP_002307867.1| Proteasome subunit alpha type 4 family protein
0.250278	1.41507	4.05588		Psat0s3731g0040	0	0	0	0	0	1.50167	gi|502131543|ref|XP_004501018.1| PREDICTED: uncharacterized protein LOC101505230
0.250278	1.41507	4.05588		Psat0s4583g0040	0	0	0	0	0	1.50167	gi|82400106|gb|ABB72792.1| dehydration responsive element binding protein
0.250278	1.41507	4.05588		Psat2g044840	0	0	0	0	0	1.50167	gi|357491807|ref|XP_003616191.1| adenine nucleotide alpha hydrolase superfamily protein
0.250278	1.41507	4.05588		Psat2g156240	0	0	0	0	0	1.50167	gi|414880682|tpg|DAA57813.1| TPA: malic enzyme
0.250278	1.41507	4.05588		Psat3g113120	0	0	0	0	0	1.50167	gi|595839919|ref|XP_007207935.1| hypothetical protein PRUPE_ppa017582mg
0.250278	1.41507	4.05588		Psat3g157800	0	0	0	0	0	1.50167	-
0.250278	1.41507	4.05588		Psat4g220720	0	0	0	0	0	1.50167	gi|828332436|ref|XP_012574763.1| PREDICTED: glutathione S-transferase T3-like
0.250278	1.41507	4.05588		Psat5g006440	0	0	0	0	0	1.50167	gi|48426429|emb|CAA66109.3| specific tissue protein 2
0.250278	1.41507	4.05588		Psat5g057240	0	0	0	0	0	1.50167	gi|356516435|ref|XP_003526900.1| PREDICTED: defensin Ec-AMP-D2
0.250278	1.41507	4.05588		Psat5g093880	0	0	0	0	0	1.50167	gi|357463125|ref|XP_003601844.1| localized small heat shock protein
0.250278	1.41507	4.05588		Psat5g132600	0	0	0	0	0	1.50167	-
0.250278	1.41507	4.05588		Psat5g223240	0	0	0	0	0	1.50167	gi|357456275|ref|XP_003598418.1| transcription factor radialis-like protein
0.250278	1.41507	4.05588		Psat5g232880	0	0	0	0	0	1.50167	gi|947068863|gb|KRH17754.1| hypothetical protein GLYMA_13G012900
0.250278	1.41507	4.05588		Psat5g260640	0	0	0	0	0	1.50167	gi|922393096|ref|XP_013464957.1| aluminum activated malate transporter family protein
0.250278	1.41507	4.05588		Psat5g296920	0	0	0	0	0	1.50167	gi|357454809|ref|XP_003597685.1| Avr9/Cf-9 rapidly elicited protein
0.250278	1.41507	4.05588		Psat6g132400	0	0	0	0	0	1.50167	-
0.250278	1.41507	4.05588		Psat6g135360	0	0	0	0	0	1.50167	gi|502117185|ref|XP_004495732.1| PREDICTED: serine--tRNA ligase
0.250278	1.41507	4.05588		Psat7g001320	0	0	0	0	0	1.50167	-
0.250278	1.41507	4.05588		Psat7g149400	0	0	0	0	0	1.50167	-
0.66611	1.41487	3.25166		Psat7g212360	0.993327	0	0	0	0	3.00334	gi|918340923|gb|KOG01090.1| hypothetical protein OCBIM_22035167mg
111.264	1.41424	0.294569	7.179e-05	Psat0ss1776g0040	70.5262	65.0234	46.4631	149.871	125.468	210.233	gi|828296373|ref|XP_012568634.1| PREDICTED: receptor-like protein 12
1.3285	1.41423	2.01685		Psat7g248400	0	1.04876	1.19136	0	2.72756	3.00334	gi|357468527|ref|XP_003604548.1| F-box protein interaction domain protein
5643.76	1.41376	0.576739	0.140252	Psat1g083480	3542.2	3055.05	2643.63	10890.3	10855.7	2875.69	gi|747067152|ref|XP_011080281.1| PREDICTED: extensin-2-like
14.3769	1.41187	0.760298	0.354179	Psat7g198960	6.95329	11.5364	4.76545	40.0419	15.4562	7.50834	gi|442803185|gb|AGC78920.1| NADH dehydrogenase subunit 9 (mitochondrion)
159.084	1.41179	0.253997	1.78361e-06	Psat6g016400	116.219	80.7548	63.1421	212.794	234.57	247.024	gi|217072154|gb|ACJ84437.1| unknown
64.2362	1.41065	0.355972	0.00214681	Psat5g173760	48.673	34.6092	21.4445	91.5243	111.83	77.3359	gi|922366683|ref|XP_013455508.1| STIG1-like protein
123.655	1.40989	0.241013	3.62198e-07	Psat3g062000	78.4728	59.7795	64.3335	170.464	208.204	160.678	gi|217075278|gb|ACJ85999.1| unknown
16.3028	1.40695	0.552283	0.116162	Psat7g147040	9.93327	6.29258	10.7223	19.4489	23.6389	27.7809	gi|356543438|ref|XP_003540167.1| PREDICTED: protein EXPORTIN 1A isoform X1
9.57871	1.4063	0.852359	0.452754	Psat3g130080	9.93327	1.04876	4.76545	6.86433	19.0929	15.7675	gi|357505893|ref|XP_003623235.1| leucine-rich receptor-like kinase family protein
541.039	1.40567	0.263966	5.85972e-06	Psat5g248000	369.518	275.825	244.229	646.391	602.792	1107.48	gi|357452511|ref|XP_003596532.1| calcium-binding EF-hand protein
105.846	1.40464	0.305064	0.000170169	Psat5g055880	81.4528	37.7555	54.8026	134.998	156.38	169.688	gi|502137278|ref|XP_004503031.1| PREDICTED: uncharacterized protein LOC101488652
51.4073	1.40448	0.343878	0.00137061	Psat5g068120	22.8465	36.7067	25.0186	77.7957	62.734	83.3426	gi|922382592|ref|XP_013461523.1| hypothetical protein MTR_3g094130
162.959	1.40165	0.254448	2.30955e-06	Psat1g031840	76.4862	122.705	69.099	223.091	231.843	254.533	gi|357499799|ref|XP_003620188.1| Lipid transfer protein
3.81656	1.40141	1.09026	0.625596	Psat2g019400	2.97998	2.09753	1.19136	4.57622	4.54594	7.50834	-
11.1404	1.3995	0.672104	0.261171	Psat5g136880	3.97331	6.29258	8.33953	11.4405	17.2746	19.5217	gi|357463183|ref|XP_003601873.1| TCP-1/cpn60 chaperonin family protein
4.52666	1.39946	1.02799	0.587885	Psat3g202320	1.98665	4.19506	1.19136	8.00838	7.2735	4.505	gi|922339003|ref|XP_003621460.2| anthocyanin 5-aromatic acyltransferase
5.49941	1.39521	1.15222	0.65892	Psat4g123240	0.993327	1.04876	7.14817	13.7287	1.81838	8.25917	gi|502104887|ref|XP_004492671.1| PREDICTED: phospholipase D gamma 1-like isoform X1
79.1772	1.39469	0.393157	0.00887396	Psat5g035400	33.7731	67.1209	29.784	134.998	72.735	136.652	gi|357465791|ref|XP_003603180.1| WRKY family transcription factor
3.36799	1.39461	1.23774		Psat7g037160	0	2.09753	3.57408	4.57622	5.45513	4.505	gi|922337965|ref|XP_013446972.1| SAUR-like auxin-responsive family protein
1499.23	1.39457	0.811903	0.419571	Psat7g224320	1265.5	1067.64	145.346	2016.97	2057.49	2442.46	gi|357472235|ref|XP_003606402.1| root cap/late embryogenesis-like protein
12.0194	1.39422	0.712901	0.31211	Psat5g018440	7.94661	10.4876	1.19136	19.4489	17.2746	15.7675	gi|502131757|ref|XP_004501091.1| PREDICTED: receptor-like protein kinase HSL1 isoform X1
1.28428	1.39353	1.98416		Psat0s3496g0080	0	2.09753	0	2.28811	1.81838	1.50167	gi|37780051|gb|AAP32198.1| cysteine protease 12
1.28428	1.39353	1.98416		Psat7g165760	0	2.09753	0	2.28811	1.81838	1.50167	gi|37780051|gb|AAP32198.1| cysteine protease 12
930.932	1.39216	0.220602	2.59219e-08	Psat0s3007g0040	524.477	652.331	363.365	1406.04	1139.21	1500.17	gi|502126773|ref|XP_004499431.1| PREDICTED: ABC transporter A family member 2
1.98517	1.3921	1.58501		Psat3g027560	0.993327	0	2.38272	1.14405	3.63675	3.75417	gi|502112266|ref|XP_004494277.1| PREDICTED: cell division cycle 20.2
3.78072	1.39093	1.20201	0.686742	Psat3g142440	1.98665	3.14629	1.19136	1.14405	5.45513	9.76084	-
15.8906	1.39089	0.583896	0.159103	Psat1g126560	12.9132	8.39011	4.76545	26.3132	18.1838	24.7775	gi|62132631|gb|AAX69065.1| MADS box protein M2
56.9729	1.39023	0.361163	0.00319414	Psat1g050960	41.7197	28.3166	23.8272	102.965	60.9156	84.0934	gi|922354853|ref|XP_013453240.1| high-affinity potassium transporter
94.7232	1.38971	0.273671	1.96965e-05	Psat6g113600	62.5796	53.487	40.5063	140.719	116.376	154.672	gi|922403248|ref|XP_013468759.1| E3 ubiquitin ligase PUB14
1.91367	1.38815	1.75416		Psat0s4273g0040	0	3.14629	0	2.28811	4.54594	1.50167	-
7.75942	1.38729	0.935828	0.531514	Psat1g096760	1.98665	6.29258	4.76545	2.28811	15.4562	15.7675	gi|920715935|gb|KOM56023.1| hypothetical protein LR48_Vigan10g191500
1565.13	1.38562	0.186822	1.99171e-11	Psat4g003720	1115.51	768.744	713.625	2377.34	2292.97	2122.61	gi|502149639|ref|XP_004507609.1| PREDICTED: cytochrome b561 and DOMON domain-containing protein At4g17280-like isoform X1
8.27457	1.38461	1.03935	0.602289	Psat1g007360	0	2.09753	11.9136	8.00838	16.3654	11.2625	gi|357454419|ref|XP_003597490.1| hypothetical protein MTR_2g098610
2.58397	1.38426	1.44418		Psat2g130880	0.993327	2.09753	1.19136	2.28811	8.18269	0.750834	gi|955375071|ref|XP_014624207.1| PREDICTED: uncharacterized protein LOC106796443
47.1851	1.38418	0.413429	0.0160173	Psat4g086600	14.8999	38.8043	25.0186	56.0587	62.734	85.5951	gi|922326217|ref|XP_013442501.1| MAP3K-like kinase
6.35876	1.38397	0.921242	0.523026	Psat2g091120	3.97331	3.14629	3.57408	4.57622	6.36432	16.5183	gi|922397463|ref|XP_013465964.1| pre-mRNA-processing 40A-like protein
22.6407	1.38389	0.646726	0.23907	Psat0s1877g0080	19.8665	10.4876	7.14817	35.4657	11.8194	51.0567	gi|922328811|ref|XP_003626863.2| G-type lectin S-receptor-like Serine/Threonine-kinase RLK1
98.3803	1.3817	0.247262	1.52972e-06	Psat5g063600	47.6797	57.682	58.3767	148.727	150.925	126.891	gi|357464537|ref|XP_003602550.1| autophagy-related protein
50.63	1.38144	0.362823	0.0036998	Psat5g089480	26.8198	30.4142	27.4013	49.1943	79.0993	90.8509	gi|357463393|ref|XP_003601978.1| inactive TPR repeat thioredoxin TTL3-like protein
1.9537	1.38014	1.51859		Psat3g013480	0.993327	1.04876	1.19136	4.57622	0.909188	3.00334	gi|922330023|ref|XP_003630076.2| cellulose synthase-interactive protein
1.30211	1.38002	2.04522		Psat4g104960	0	1.04876	1.19136	0	1.81838	3.75417	gi|590580987|ref|XP_007014223.1| Plasma membrane ATPase 4 isoform 3
2.53801	1.37991	1.35748		Psat3g207680	0.993327	2.09753	1.19136	1.14405	4.54594	5.25584	-
3.33147	1.37907	1.43998		Psat2g111880	0.993327	1.04876	3.57408	6.86433	0	7.50834	gi|388522091|gb|AFK49107.1| unknown
6.74773	1.37901	1.07514	0.626264	Psat5g226720	5.95996	5.24382	0	2.28811	12.7286	14.2658	gi|922377110|ref|XP_013458889.1| dual-specificity kinase domain protein
117.524	1.37849	0.319737	0.000576743	Psat0s4118g0160	73.5062	61.8771	60.7594	101.821	225.479	181.702	gi|388499808|gb|AFK37970.1| unknown
8.22575	1.37825	0.83076	0.446818	Psat1g119160	4.96663	7.34135	1.19136	17.1608	8.18269	10.5117	gi|87241450|gb|ABD33308.1| TIR
3.20743	1.37698	1.18488		Psat0s667g0240	1.98665	1.04876	2.38272	3.43216	3.63675	6.7575	gi|571477416|ref|XP_006587258.1| PREDICTED: uncharacterized protein LOC102669160
11.1626	1.3755	0.88108	0.493966	Psat2g054920	5.95996	12.5852	0	12.5846	11.8194	24.0267	gi|357491295|ref|XP_003615935.1| WRKY family transcription factor
8.21811	1.37402	0.82298	0.443791	Psat1g135440	4.96663	5.24382	3.57408	4.57622	18.1838	12.7642	gi|502086126|ref|XP_004488117.1| PREDICTED: uncharacterized protein LOC101499738
26.7834	1.37351	0.538307	0.11541	Psat3g129960	25.8265	11.5364	7.14817	27.4573	48.187	40.545	gi|357505989|ref|XP_003623283.1| DUF247 domain protein
766.032	1.37308	0.181044	5.80197e-12	Psat7g024720	490.703	467.749	320.476	1102.87	1104.66	1109.73	gi|502138967|ref|XP_004503595.1| PREDICTED: B2 protein-like
2.66383	1.37149	1.40195		Psat7g064520	0.993327	0	3.57408	3.43216	2.72756	5.25584	gi|502140419|ref|XP_004504210.1| PREDICTED: uncharacterized protein LOC101499502
389.538	1.36934	0.935057	0.538775	Psat5g301840	400.311	225.484	26.2099	596.052	584.608	504.56	gi|502080783|ref|XP_004486675.1| PREDICTED: probable polygalacturonase At3g15720
1263.95	1.36811	0.291891	0.000119739	Psat4g106160	603.943	1087.57	425.316	2108.49	1538.35	1820.02	gi|502153803|ref|XP_004509468.1| PREDICTED: uncharacterized protein LOC101498991
99.4094	1.36674	0.276803	3.78238e-05	Psat5g144600	45.693	75.511	45.2717	146.439	136.378	147.163	gi|502129771|ref|XP_004500420.1| PREDICTED: protein YLS9
170.14	1.36629	0.260427	8.77418e-06	Psat5g190680	104.299	118.51	61.9508	233.387	226.388	276.307	gi|922378278|ref|XP_013459378.1| ABC transporter A family protein
143.619	1.36576	0.255775	5.46508e-06	Psat7g159800	102.313	69.2184	69.099	202.498	174.564	244.021	gi|922328287|ref|XP_013443536.1| myb-related transcription factor
22.1527	1.3654	0.708827	0.324427	Psat3g186560	6.95329	15.7315	14.2963	59.4908	28.1848	8.25917	gi|916440277|gb|AKZ22843.1| photosystem II protein D1 (plastid)
3.85966	1.36402	1.18782	0.690012	Psat7g053720	0.993327	4.19506	1.19136	10.2965	2.72756	3.75417	gi|734349284|gb|KHN12089.1| TMV resistance protein N
1.29881	1.36402	1.83132		Psat0s1490g0080	0.993327	0	1.19136	2.28811	1.81838	1.50167	gi|759223043|gb|KIW00053.1| hypothetical protein PV09_08400
18.8821	1.36396	0.780452	0.40619	Psat7g017640	17.8799	13.6339	0	18.3049	28.1848	35.2892	gi|357520825|ref|XP_003630701.1| hypothetical protein MTR_8g102350
95.4956	1.3635	0.256403	6.0888e-06	Psat1g022240	41.7197	62.9258	55.994	136.142	137.287	138.904	gi|388522945|gb|AFK49534.1| unknown
0.705051	1.36335	2.76481		Psat4g134160	0	0	1.19136	2.28811	0	0.750834	gi|357516145|ref|XP_003628361.1| phytochrome kinase substrate protein
0.705051	1.36335	2.76481		Psat5g021720	0	0	1.19136	2.28811	0	0.750834	gi|502126716|ref|XP_004499412.1| PREDICTED: uncharacterized protein LOC101514034
0.705051	1.36335	2.76481		Psat5g083560	0	0	1.19136	2.28811	0	0.750834	gi|208609051|dbj|BAG72148.1| hypothetical protein
0.705051	1.36335	2.76481		Psat6g142760	0	0	1.19136	2.28811	0	0.750834	gi|124365539|gb|ABN09773.1| TGF-beta receptor
8.03862	1.36321	0.885358	0.50496	Psat4g184960	4.96663	7.34135	1.19136	4.57622	13.6378	16.5183	gi|502078218|ref|XP_004485875.1| PREDICTED: pentatricopeptide repeat-containing protein At1g28690
1.32169	1.3627	2.12305		Psat4g115640	0	1.04876	1.19136	1.14405	4.54594	0	gi|147819474|emb|CAN74283.1| hypothetical protein VITISV_032452
1.77445	1.36139	2.15945		Psat0s1953g0560	2.97998	0	0	0	0.909188	6.7575	gi|922372329|ref|XP_013458322.1| plant/F25P12-18 protein
2.49907	1.36002	1.40062		Psat0s1448g0120	2.97998	0	1.19136	3.43216	3.63675	3.75417	gi|502142322|ref|XP_004504900.1| PREDICTED: probable leucine-rich repeat receptor-like serine/threonine-protein kinase At5g15730
1.95019	1.35981	1.54975		Psat0s2607g0080	0	2.09753	1.19136	3.43216	2.72756	2.2525	gi|357493251|ref|XP_003616914.1| subtilisin-like serine protease
663.585	1.35881	0.192346	2.25869e-10	Psat6g108120	463.884	368.116	283.544	1003.34	912.825	949.805	gi|357440101|ref|XP_003590328.1| syntaxin of plants 122 protein
24.3873	1.35769	0.477134	0.059888	Psat4g013400	16.8866	16.7802	7.14817	32.0335	38.1859	35.2892	gi|502150317|ref|XP_004507895.1| PREDICTED: putative clathrin assembly protein At5g57200
8.96296	1.35551	0.75057	0.37854	Psat5g030400	3.97331	6.29258	4.76545	14.8727	16.3654	7.50834	gi|922392461|ref|XP_013464640.1| P-loop nucleoside triphosphate hydrolase superfamily protein
157.942	1.35305	0.357665	0.00402444	Psat4g052600	134.099	83.9011	47.6545	256.268	267.301	158.426	gi|357477467|ref|XP_003609019.1| WRKY family transcription factor
24.877	1.35135	0.561651	0.152193	Psat3g099920	24.8332	6.29258	10.7223	28.6014	47.2778	31.535	gi|357507963|ref|XP_003624270.1| cyclin p4
25.9557	1.3508	0.488499	0.072936	Psat4g086560	20.8599	7.34135	15.4877	44.6181	33.64	33.7875	gi|922326217|ref|XP_013442501.1| MAP3K-like kinase
3.11877	1.35025	1.47071		Psat4g215240	0	5.24382	0	4.57622	3.63675	5.25584	gi|357480747|ref|XP_003610659.1| gibberellin 2-beta-dioxygenase
560.298	1.34939	0.292334	0.000161856	Psat6g197840	480.77	282.117	183.47	847.744	844.636	723.053	gi|357444011|ref|XP_003592283.1| PAR1 protein
11.6209	1.34929	0.793649	0.428143	Psat0s1264g0080	13.9066	3.14629	2.38272	13.7287	24.5481	12.0133	gi|357467331|ref|XP_003603950.1| DUF241 domain protein
2.50831	1.34852	1.29811		Psat5g025680	1.98665	1.04876	1.19136	3.43216	3.63675	3.75417	-
467.469	1.3485	0.22827	2.63031e-07	Psat1g152800	344.684	242.264	202.531	765.372	697.347	552.614	gi|922389672|ref|XP_013463259.1| C2 domain protein
157.006	1.347	0.247793	3.37748e-06	Psat2g021480	107.279	85.9986	71.4817	275.717	201.84	199.722	gi|357493723|ref|XP_003617150.1| tyrosine kinase family protein
2.40977	1.34514	1.43019		Psat7g105120	2.97998	1.04876	0	2.28811	3.63675	4.505	gi|502142310|ref|XP_004504894.1| PREDICTED: FBD-associated F-box protein At1g60410-like
91.9894	1.34509	0.349822	0.0032424	Psat4g043720	68.5395	46.1456	40.5063	152.159	162.745	81.8409	gi|571454228|ref|XP_006579726.1| PREDICTED: protein FON2 SPARE1
4.28869	1.34435	1.08736	0.648663	Psat7g243640	4.96663	1.04876	1.19136	5.72027	4.54594	8.25917	gi|922365319|ref|XP_013454879.1| disease resistance family protein/LRR protein
222.783	1.34403	0.36734	0.00620601	Psat5g058640	169.859	158.363	48.8458	313.471	282.757	363.404	gi|357464803|ref|XP_003602683.1| NAC-like transcription factor
0.659293	1.33961	2.81531		Psat3g193600	0.993327	0	0	1.14405	1.81838	0	-
0.659293	1.33961	2.81531		Psat7g048320	0.993327	0	0	1.14405	1.81838	0	gi|357519829|ref|XP_003630203.1| RING-H2 finger protein ATL1L
0.692299	1.33897	2.77592		Psat5g301960	0	0	1.19136	1.14405	1.81838	0	gi|571440767|ref|XP_006575253.1| PREDICTED: villin-3-like isoform X1
115.636	1.33728	0.251547	6.12616e-06	Psat5g260880	78.4728	49.2919	69.099	156.735	160.017	180.2	gi|357453227|ref|XP_003596890.1| E3 ubiquitin-protein ligase PUB22-like protein
44.6717	1.33725	0.420954	0.0262007	Psat0s4009g0080	37.7464	18.8777	19.0618	54.9146	86.3729	51.0567	gi|502181916|ref|XP_004516906.1| PREDICTED: uncharacterized protein LOC101499882
174.651	1.33704	0.315919	0.000784748	Psat2g070840	131.119	106.974	58.3767	215.082	329.126	207.23	gi|357489713|ref|XP_003615144.1| phosphate-responsive 1 family protein
116.535	1.33554	0.478352	0.0684904	Psat4g196520	60.5929	118.51	19.0618	141.863	148.198	210.984	gi|922328905|ref|XP_003627062.2| LRR receptor-like kinase plant-like protein
28.0134	1.33539	0.623324	0.238395	Psat2g063760	26.8198	16.7802	3.57408	61.7789	29.094	30.0334	gi|357490189|ref|XP_003615382.1| Serine/Threonine kinase family protein
1.86617	1.3346	1.56601		Psat6g053880	1.98665	0	1.19136	2.28811	2.72756	3.00334	gi|922402679|ref|XP_013468475.1| G1-like protein
10.1359	1.33227	0.730103	0.370269	Psat0s4231g0200	6.95329	4.19506	5.95681	22.8811	11.8194	9.01001	-
1.2062	1.3314	2.34908		Psat4g131640	1.98665	0	0	3.43216	1.81838	0	gi|357471111|ref|XP_003605840.1| disease resistance protein (TIR-NBS-LRR class)
3.03234	1.33121	1.36768		Psat3g048360	2.97998	2.09753	0	3.43216	8.18269	1.50167	-
51.2507	1.33075	0.442229	0.0401906	Psat2g179600	46.6864	28.3166	11.9136	80.0838	60.9156	79.5884	gi|357481907|ref|XP_003611239.1| DUF1442 family protein
1.76763	1.33071	1.7982		Psat0s2310g0080	2.97998	0	0	1.14405	2.72756	3.75417	gi|922403105|ref|XP_013468688.1| AP2 domain class transcription factor
324.009	1.32996	0.356995	0.00490483	Psat3g142320	293.031	177.241	82.2039	398.131	543.694	449.749	gi|502103636|ref|XP_004492330.1| PREDICTED: uncharacterized protein LOC101498909
23.8589	1.3292	3.66442	0.93717	Psat6g011680	40.7264	0	0	56.0587	46.3686	0	gi|502078443|ref|XP_004485946.1| PREDICTED: 26S proteasome non-ATPase regulatory subunit 14 homolog
23.8589	1.3292	3.66442	0.93717	Psat6g011920	40.7264	0	0	56.0587	46.3686	0	gi|502078443|ref|XP_004485946.1| PREDICTED: 26S proteasome non-ATPase regulatory subunit 14 homolog
1.97395	1.32797	1.54814		Psat6g098120	0	1.04876	2.38272	3.43216	2.72756	2.2525	gi|502113280|ref|XP_004494599.1| PREDICTED: cell cycle checkpoint control protein RAD9A
3.76357	1.32525	1.07903	0.652071	Psat3g182520	1.98665	2.09753	2.38272	5.72027	3.63675	6.7575	-
7.83188	1.32392	0.949242	0.571468	Psat5g052280	5.95996	6.29258	1.19136	3.43216	9.09188	21.0233	gi|357465015|ref|XP_003602789.1| palmitoyl-acyl carrier thioesterase
55.6752	1.32368	0.385178	0.0124862	Psat1g118880	49.6663	26.2191	19.0618	70.9314	81.8269	86.3459	gi|357498995|ref|XP_003619786.1| LRR receptor-like kinase family protein
1.87541	1.32238	1.47696		Psat5g068440	0.993327	1.04876	1.19136	2.28811	2.72756	3.00334	gi|828315463|ref|XP_004502823.2| PREDICTED: two-component response regulator ARR17
3.07127	1.31682	1.2298		Psat7g188280	1.98665	2.09753	1.19136	4.57622	1.81838	6.7575	gi|922355366|ref|XP_003611164.2| DNA-directed RNA polymerase
6.08492	1.31572	0.938423	0.568603	Psat3g147040	5.95996	2.09753	2.38272	8.00838	4.54594	13.515	gi|828290626|ref|XP_012573456.1| PREDICTED: topless-related protein 2-like
2.35457	1.31343	1.67466		Psat1g029600	3.97331	0	0	2.28811	6.36432	1.50167	gi|357499175|ref|XP_003619876.1| fused compound leaf protein
542.92	1.31257	0.22689	5.10623e-07	Psat6g103200	324.818	355.531	254.951	608.637	703.711	1009.87	gi|922399743|ref|XP_013467010.1| EF hand calcium-binding family protein
1.21874	1.31227	2.0321		Psat3g176240	0	2.09753	0	1.14405	1.81838	2.2525	gi|357489081|ref|XP_003614828.1| glutamate receptor 2
121.079	1.31212	0.29487	0.00032693	Psat5g137240	65.5596	51.3894	91.7348	201.354	187.293	129.143	gi|914748588|gb|AKV94657.1| sulfate transporter 1.2-like protein
9.13352	1.31059	1.00399	0.61521	Psat1g165640	1.98665	13.6339	0	14.8727	14.547	9.76084	gi|357447681|ref|XP_003594116.1| root cap/late embryogenesis-like protein
1.22819	1.30961	2.16452		Psat2g141760	0.993327	1.04876	0	4.57622	0	0.750834	gi|502162155|ref|XP_004512410.1| PREDICTED: protein Brevis radix-like 1 isoform X1
6.70749	1.30919	0.831516	0.487414	Psat4g144600	5.95996	3.14629	2.38272	9.15243	9.09188	10.5117	gi|922329247|ref|XP_003627969.2| hypothetical protein MTR_8g040640
2.48785	1.30387	1.33437		Psat5g123880	1.98665	1.04876	1.19136	5.72027	2.72756	2.2525	gi|922407822|ref|XP_013470105.1| MATE efflux family protein
1.82703	1.3033	1.61462		Psat7g176640	1.98665	0	1.19136	1.14405	3.63675	3.00334	gi|828289033|ref|XP_012570897.1| PREDICTED: uncharacterized protein At2g29880-like
76.4286	1.30245	0.413337	0.0281757	Psat6g018120	48.673	60.8283	22.6359	94.9565	74.5534	156.924	gi|357437575|ref|XP_003589063.1| ZCF37
1.24691	1.30208	2.13751		Psat5g189120	0.993327	0	1.19136	0	4.54594	0.750834	-
46.9071	1.30168	0.595795	0.224552	Psat7g102640	42.7131	34.6092	3.57408	59.4908	55.4605	85.5951	gi|357476271|ref|XP_003608421.1| leguminosin group485 secreted peptide
14.8502	1.30124	0.762074	0.423943	Psat4g173520	17.8799	6.29258	1.19136	28.6014	16.3654	18.7708	gi|922334956|ref|XP_013445468.1| plant gibberellin 2-oxidase
9.13684	1.3009	0.817168	0.47804	Psat5g202480	9.93327	2.09753	3.57408	17.1608	14.547	7.50834	gi|922374912|ref|XP_003599400.2| LRR and NB-ARC domain disease resistance protein
161.006	1.29971	0.403089	0.0230527	Psat2g165960	103.306	139.486	35.7408	250.548	163.654	273.304	gi|357482971|ref|XP_003611772.1| patatin-like phospholipase
3.0781	1.29958	1.21127		Psat0s2790g0160	1.98665	2.09753	1.19136	4.57622	6.36432	2.2525	-
18.5391	1.29926	0.672346	0.322341	Psat0s3021g0080	19.8665	8.39011	3.57408	22.8811	40.0043	16.5183	gi|357467331|ref|XP_003603950.1| DUF241 domain protein
98.3175	1.29856	0.387015	0.0157415	Psat6g168280	82.4461	51.3894	35.7408	197.921	134.56	87.8476	gi|922347449|ref|XP_013450635.1| anaphase-promoting complex subunit 11 RING-H2 finger protein
213.452	1.29782	1.08218	0.665178	Psat7g028600	300.978	52.4382	16.6791	375.25	319.125	216.24	gi|1706282|sp|P13240.2|DR206_PEA RecName: Full=Disease resistance response protein 206; AltName: Full=Dirigent protein PI206; Flags: Precursor
633.749	1.29677	0.142178	2.16787e-17	Psat1g166040	402.297	369.165	327.624	915.243	864.638	923.526	gi|357448669|ref|XP_003594610.1| FAD-binding berberine family protein
94.4454	1.2967	0.257058	2.29921e-05	Psat7g243480	63.5729	42.9993	57.1853	143.007	130.014	129.894	gi|502146861|ref|XP_004506640.1| PREDICTED: uncharacterized protein At1g04910-like
10.9355	1.29532	0.666305	0.316982	Psat5g226680	8.93994	6.29258	3.57408	16.0168	17.2746	13.515	gi|922324469|ref|XP_013441627.1| NB-ARC domain disease resistance protein
525.471	1.29456	0.603564	0.237754	Psat1g085360	375.478	438.383	98.883	838.592	631.886	769.605	gi|37051111|dbj|BAC81652.1| short-chain alcohol dehydrogenase A
147.569	1.29345	0.289728	0.000308063	Psat5g206920	100.326	80.7548	75.0558	191.057	287.303	150.918	gi|357457727|ref|XP_003599144.1| transmembrane protein
49.9424	1.29293	0.358425	0.00730982	Psat2g166720	33.7731	34.6092	17.8704	78.9397	73.6442	60.8175	gi|502160827|ref|XP_004511917.1| PREDICTED: nicotinate phosphoribosyltransferase 2-like isoform X1
6.066	1.29244	0.890413	0.545615	Psat5g136640	3.97331	5.24382	1.19136	10.2965	8.18269	7.50834	gi|502175021|ref|XP_004515655.1| PREDICTED: inactive rhomboid protein 1
12.358	1.29238	0.642384	0.290126	Psat5g306960	5.95996	7.34135	8.33953	11.4405	24.5481	16.5183	gi|702344454|ref|XP_010056833.1| PREDICTED: uncharacterized protein LOC104444791
131.444	1.29232	0.304121	0.000735002	Psat2g033760	80.4595	99.6326	47.6545	234.531	158.199	168.187	gi|357492609|ref|XP_003616593.1| nematode resistance HSPRO2-like protein
1.33181	1.29209	1.97023		Psat0s1641g0040	0	0	2.38272	2.28811	1.81838	1.50167	gi|487524357|sp|B0M3E8.2|UGE1_PEA RecName: Full=Bifunctional UDP-glucose 4-epimerase and UDP-xylose 4-epimerase 1; AltName: Full=UDP-D-xylose 4-epimerase; AltName: Full=UDP-L-arabinose 4-epimerase; AltName: Full=UDP-galactose 4-epimerase 1; AltName: Full=UDP-glucose 4-epimerase 1; Short=PsUGE1
1.33181	1.29209	1.97023		Psat5g109600	0	0	2.38272	2.28811	1.81838	1.50167	-
15.686	1.29194	0.599228	0.233691	Psat7g254880	14.8999	7.34135	4.76545	22.8811	25.4573	18.7708	gi|356555718|ref|XP_003546177.1| PREDICTED: boron transporter 4-like
21.0456	1.29187	0.603863	0.239288	Psat5g291320	15.8932	13.6339	7.14817	19.4489	19.0929	51.0567	gi|126405|sp|P09918.1|LOX3_PEA RecName: Full=Seed linoleate 9S-lipoxygenase-3; AltName: Full=Lipoxygenase-3
7.16947	1.28725	1.05597	0.656222	Psat0s3811g0080	8.93994	2.09753	1.19136	21.737	4.54594	4.505	gi|922384055|ref|XP_013462248.1| transmembrane amino acid transporter family protein
7.38545	1.28717	1.2837	0.749799	Psat5g099480	0	0	13.105	8.00838	8.18269	15.0167	gi|357462829|ref|XP_003601696.1| pentatricopeptide (PPR) repeat protein
962.758	1.28689	0.341445	0.00424324	Psat1g186560	669.502	762.451	246.612	1404.9	1016.47	1676.61	gi|357447515|ref|XP_003594033.1| 1-deoxy-D-xylulose-5-phosphate synthase
1.23327	1.28667	1.87037		Psat7g121600	0.993327	0	1.19136	1.14405	1.81838	2.2525	gi|357475497|ref|XP_003608034.1| transmembrane protein
1.14748	1.28615	2.39946		Psat6g167400	1.98665	0	0	1.14405	0	3.75417	gi|922404169|ref|XP_013469214.1| monothiol glutaredoxin-S2 protein
20.1602	1.28405	0.571516	0.20266	Psat6g223000	15.8932	6.29258	13.105	28.6014	17.2746	39.7942	gi|357444585|ref|XP_003592570.1| DUF4228 domain protein
667.684	1.28397	0.174152	2.71865e-11	Psat4g203680	440.044	315.678	411.02	839.736	1001.02	998.609	gi|922332312|ref|XP_013444147.1| vacuolar iron transporter-like protein
5.37899	1.28363	0.96359	0.602289	Psat5g000200	5.95996	2.09753	1.19136	9.15243	6.36432	7.50834	gi|357467463|ref|XP_003604016.1| SAUR-like auxin-responsive family protein
3.65978	1.28322	1.18233	0.717484	Psat1g200800	1.98665	2.09753	2.38272	1.14405	9.09188	5.25584	gi|357446835|ref|XP_003593693.1| GDSL-like lipase/acylhydrolase
2.95316	1.28284	1.28367		Psat6g102600	2.97998	2.09753	0	3.43216	5.45513	3.75417	gi|217074394|gb|ACJ85557.1| unknown
917.72	1.28204	0.282454	0.000226214	Psat2g026840	672.482	506.553	425.316	822.575	1859.29	1220.1	gi|357493031|ref|XP_003616804.1| hypothetical protein MTR_5g084460
1057.16	1.28193	0.20993	8.42518e-08	Psat6g205760	619.836	793.914	433.656	1538.75	1435.61	1521.19	gi|502119648|ref|XP_004496690.1| PREDICTED: leucine-rich repeat extensin-like protein 6 isoform X3
219.428	1.28143	0.219058	3.62198e-07	Psat5g294760	141.052	138.437	103.648	286.014	371.858	275.556	gi|357454713|ref|XP_003597637.1| hypothetical protein MTR_2g100440
22.3304	1.28007	0.499579	0.113328	Psat3g193320	12.9132	18.8777	7.14817	27.4573	34.5491	33.0367	gi|922341540|ref|XP_013447709.1| transmembrane protein
10.7545	1.27847	0.799709	0.475056	Psat5g189840	10.9266	4.19506	3.57408	10.2965	27.2756	8.25917	gi|502156560|ref|XP_004510535.1| PREDICTED: uncharacterized protein LOC101505495
7.16841	1.27809	0.880753	0.545615	Psat0s843g0080	5.95996	5.24382	1.19136	9.15243	15.4562	6.00667	gi|922355486|ref|XP_003611502.2| basic helix loop helix (bHLH) DNA-binding family protein
2.98528	1.27758	1.41032		Psat6g125160	0.993327	4.19506	0	2.28811	8.18269	2.2525	gi|922402283|ref|XP_013468277.1| serine/threonine phosphatase family
1.16705	1.27626	2.36068		Psat1g136920	1.98665	0	0	2.28811	2.72756	0	gi|922337223|ref|XP_013446601.1| phragmoplast-associated kinesin-related protein
71.1899	1.27523	0.271954	0.00011877	Psat2g013440	42.7131	44.0481	38.1236	96.1006	97.2831	108.871	gi|502183056|ref|XP_004517051.1| PREDICTED: probable disease resistance protein At1g52660 isoform X1
37.2768	1.2751	0.397696	0.0241295	Psat6g053920	25.8265	25.1703	14.2963	43.4741	51.8237	63.07	gi|922402677|ref|XP_013468474.1| NAC transcription factor-like protein
55.3142	1.2747	0.305892	0.00100837	Psat1g194640	33.7731	35.658	27.4013	81.2279	72.735	81.0901	gi|922388056|ref|XP_013462611.1| transmembrane protein
120.393	1.27394	0.40669	0.0293895	Psat5g275000	127.146	42.9993	40.5063	176.184	189.111	146.413	gi|922393561|ref|XP_013465188.1| bZIP family transcription factor
8.70589	1.27377	0.807234	0.485602	Psat0s5063g0040	5.95996	1.04876	8.33953	14.8727	10.0011	12.0133	gi|922401411|ref|XP_013467842.1| Dof domain zinc finger protein
3.16457	1.27298	1.31531		Psat4g104800	0	2.09753	3.57408	2.28811	7.2735	3.75417	gi|955363956|ref|XP_014622499.1| PREDICTED: uncharacterized protein LOC106795996
2.32466	1.26995	1.57192		Psat0s5832g0040	2.97998	1.04876	0	1.14405	7.2735	1.50167	gi|502123384|ref|XP_004498091.1| PREDICTED: cellulose synthase-like protein D4
67.2149	1.26976	0.37205	0.0133771	Psat4g124720	38.7397	46.1456	33.3581	99.5327	56.3697	129.143	gi|922335895|ref|XP_013445937.1| transmembrane protein
1.80987	1.26947	1.52575		Psat0ss888g0040	0.993327	1.04876	1.19136	1.14405	2.72756	3.75417	gi|357466717|ref|XP_003603643.1| transmembrane amino acid transporter family protein
0.6329	1.26906	2.52631		Psat4g066320	0.993327	0	0	1.14405	0.909188	0.750834	gi|922371009|ref|XP_013457666.1| molybdenum cofactor sulfurase-like protein
0.6329	1.26906	2.52631		Psat6g177200	0.993327	0	0	1.14405	0.909188	0.750834	-
0.665906	1.26875	2.49459		Psat1g189200	0	0	1.19136	1.14405	0.909188	0.750834	gi|955325151|ref|XP_014632080.1| PREDICTED: uncharacterized protein LOC106798941
4.30853	1.26792	1.0895	0.684425	Psat2g091880	0.993327	3.14629	3.57408	2.28811	9.09188	6.7575	gi|357485375|ref|XP_003612975.1| cinnamyl alcohol dehydrogenase-like protein
2.43486	1.26774	1.44971		Psat7g162640	0	3.14629	1.19136	2.28811	2.72756	5.25584	gi|502143728|ref|XP_004505444.1| PREDICTED: TBC1 domain family member 17-like
1.87278	1.2647	1.58788		Psat6g200560	0.993327	0	2.38272	2.28811	1.81838	3.75417	-
62.6596	1.26392	0.336914	0.00447093	Psat2g177360	43.7064	39.853	26.2099	109.829	87.282	69.0767	gi|357482127|ref|XP_003611349.1| transmembrane protein
39.0953	1.26331	0.383687	0.019025	Psat0s3829g0080	29.7998	18.8777	20.2531	44.6181	65.4615	55.5617	gi|357493973|ref|XP_003617275.1| DUF4228 domain protein
218.253	1.26189	0.319606	0.00225605	Psat5g038120	186.745	115.364	82.2039	354.657	357.311	213.237	gi|922383094|ref|XP_013461770.1| C2H2-type zinc finger protein
5.96551	1.26143	0.88304	0.556292	Psat5g181640	3.97331	4.19506	2.38272	6.86433	6.36432	12.0133	gi|357459189|ref|XP_003599875.1| peptidase
95.0707	1.26068	0.270872	0.000137419	Psat3g028080	45.693	73.4135	48.8458	126.99	141.833	133.648	gi|502093009|ref|XP_004489857.1| PREDICTED: calcium-dependent protein kinase 26-like
20.259	1.25856	0.582687	0.232569	Psat5g247800	19.8665	5.24382	10.7223	22.8811	24.5481	38.2925	gi|502084183|ref|XP_004487641.1| PREDICTED: G-type lectin S-receptor-like serine/threonine-protein kinase At4g27290
77.3039	1.25767	0.475397	0.0948416	Psat5g092840	74.4995	46.1456	15.4877	112.117	142.743	72.8309	gi|502135509|ref|XP_004502358.1| PREDICTED: probable pectate lyase 5
2.86233	1.25735	1.58929		Psat0s66g0040	4.96663	0	0	3.43216	7.2735	1.50167	gi|922397693|ref|XP_013466037.1| cysteine-rich receptor-kinase-like protein
3.51019	1.25517	1.32246	0.770955	Psat0s3418g0080	2.97998	3.14629	0	3.43216	10.0011	1.50167	gi|828331455|ref|XP_004512338.2| PREDICTED: probable LRR receptor-like serine/threonine-protein kinase At3g47570 isoform X1
2.92326	1.25484	1.31949		Psat6g188480	1.98665	3.14629	0	2.28811	6.36432	3.75417	-
1.90511	1.25448	1.64668		Psat0s66g0200	0.993327	0	2.38272	4.57622	2.72756	0.750834	gi|922397693|ref|XP_013466037.1| cysteine-rich receptor-kinase-like protein
14.9258	1.253	0.568465	0.216771	Psat1g167240	10.9266	8.39011	7.14817	16.0168	24.5481	22.525	gi|84468352|dbj|BAE71259.1| hypothetical protein
7.21528	1.2527	1.08675	0.688227	Psat5g054600	0	10.4876	2.38272	5.72027	8.18269	16.5183	gi|922382856|ref|XP_013461652.1| cation/H+ exchanger 3
5.98246	1.25122	0.954391	0.613236	Psat0s2504g0080	2.97998	5.24382	2.38272	4.57622	15.4562	5.25584	-
1.81911	1.25102	1.62207		Psat4g178320	0	2.09753	1.19136	1.14405	2.72756	3.75417	gi|828335361|ref|XP_012575409.1| PREDICTED: uncharacterized protein LOC105852994
31.7646	1.25021	0.432035	0.0531417	Psat2g177840	18.8732	19.9265	17.8704	34.3216	37.2767	62.3192	gi|502160270|ref|XP_004511690.1| PREDICTED: metalloendoproteinase 1
505.912	1.2497	0.2253	1.89397e-06	Psat5g291120	257.272	411.115	229.933	664.696	741.897	730.561	gi|357454547|ref|XP_003597554.1| hydroxyproline-rich glycoprotein family protein
126.469	1.24953	0.310666	0.00173668	Psat2g070920	99.3327	74.4622	50.0372	181.905	220.933	132.147	gi|357489713|ref|XP_003615144.1| phosphate-responsive 1 family protein
3.05324	1.24898	1.27208		Psat1g108840	0.993327	3.14629	1.19136	8.00838	2.72756	2.2525	gi|922356504|ref|XP_003614757.2| ribonuclease II family protein
178.596	1.24801	1.04105	0.665366	Psat7g029960	246.345	56.6332	14.2963	310.039	274.575	169.688	gi|4585273|gb|AAD25355.1|AF115574_1 pathogenesis-related protein
210.012	1.24699	0.183005	1.16167e-09	Psat0s3979g0160	115.226	127.949	131.05	272.285	298.214	315.35	gi|922329179|ref|XP_003627687.2| disease resistance protein (TIR-NBS-LRR class)
3.03015	1.24629	1.37135		Psat5g235280	0	4.19506	1.19136	5.72027	1.81838	5.25584	gi|225016150|gb|ACN78974.1| retrotransposon protein
737.408	1.2457	0.259654	7.2925e-05	Psat4g053520	426.137	598.844	287.118	915.243	919.189	1277.92	gi|357477429|ref|XP_003609000.1| SPFH/band 7/PHB domain membrane-associated family protein
0.620148	1.24421	3.33752		Psat0s418g0080	0.993327	0	0	0	2.72756	0	gi|731333354|ref|XP_010677688.1| PREDICTED: zinc finger MYM-type protein 5-like
46.0518	1.24309	0.586837	0.246754	Psat7g033840	58.6063	14.6827	8.33953	68.6433	55.4605	70.5784	gi|388496962|gb|AFK36547.1| unknown
41.4977	1.24232	0.418856	0.0447235	Psat2g158800	24.8332	12.5852	36.9322	53.7706	64.5523	56.3125	gi|357483491|ref|XP_003612032.1| ubiquitin-protein ligase
6.02246	1.24225	0.92478	0.598391	Psat0s2105g0040	3.97331	4.19506	2.38272	14.8727	5.45513	5.25584	gi|357481447|ref|XP_003611009.1| myb transcription factor
1.18905	1.24191	1.95607		Psat5g197640	0.993327	1.04876	0	3.43216	0.909188	0.750834	-
218.904	1.24182	0.183063	1.40455e-09	Psat7g169720	128.139	138.437	123.902	299.742	284.576	338.626	gi|357447029|ref|XP_003593790.1| rhodanese/cell cycle control phosphatase superfamily protein
8.39946	1.24178	0.929624	0.601099	Psat0s922g0240	3.97331	8.39011	2.38272	21.737	10.9103	3.00334	gi|4850219|emb|CAB43024.1| cytochrome c biogenesis protein
8.6611	1.24046	0.87633	0.561646	Psat5g221120	8.93994	6.29258	0	12.5846	13.6378	10.5117	-
30.2033	1.24035	0.447601	0.0718214	Psat7g236120	19.8665	24.1216	9.53089	43.4741	48.187	36.04	gi|502146490|ref|XP_004506475.1| PREDICTED: vesicle-associated protein 1-1-like
791.625	1.24035	0.207694	1.82178e-07	Psat1g066080	541.363	508.65	362.174	1013.63	961.921	1362.01	gi|502148850|ref|XP_004507294.1| PREDICTED: alpha-1
201.593	1.23868	0.286897	0.000562524	Psat6g195960	166.879	117.462	75.0558	265.421	249.117	335.623	gi|357443829|ref|XP_003592192.1| heavy metal transport/detoxification superfamily protein
225.785	1.23702	0.271883	0.0002159	Psat6g069160	136.086	184.582	82.2039	321.479	295.486	334.872	gi|922334640|ref|XP_013445310.1| MYND finger protein
133.242	1.23678	0.332954	0.00510939	Psat3g105520	104.299	91.2425	41.6976	203.642	213.659	144.911	gi|502105406|ref|XP_004492798.1| PREDICTED: WRKY transcription factor 22-like
5.78009	1.23617	1.01022	0.653892	Psat6g231920	3.97331	6.29258	0	5.72027	8.18269	10.5117	gi|922408669|ref|XP_013470321.1| purple acid phosphatase superfamily protein
7.24277	1.23448	0.862739	0.555292	Psat5g253480	3.97331	4.19506	4.76545	14.8727	3.63675	12.0133	gi|922392862|ref|XP_013464840.1| transcription factor
37.1319	1.23412	0.482575	0.114079	Psat4g202960	20.8599	31.4629	14.2963	32.0335	44.5502	79.5884	gi|357514555|ref|XP_003627566.1| cytochrome P450 family 94 protein
1.16596	1.23376	2.39138		Psat4g111360	0	2.09753	0	1.14405	0	3.75417	-
233.069	1.23333	0.421668	0.0493485	Psat6g021760	192.705	183.534	40.5063	286.014	342.764	352.892	gi|502125257|ref|XP_004498864.1| PREDICTED: uncharacterized protein LOC101497076
2.37987	1.23319	1.53858		Psat3g004560	2.97998	0	1.19136	5.72027	3.63675	0.750834	-
11.1415	1.23296	0.70905	0.410789	Psat0s253g0040	5.95996	11.5364	2.38272	12.5846	16.3654	18.02	gi|922363744|ref|XP_003609037.2| ABC transporter A family protein
365.889	1.22998	0.273444	0.000268293	Psat4g014160	321.838	194.021	139.389	488.511	545.513	506.062	gi|357479481|ref|XP_003610026.1| auxin efflux carrier family transporter
668.216	1.22945	0.639889	0.326448	Psat2g027000	676.456	331.409	190.618	560.587	1448.34	801.891	gi|357493031|ref|XP_003616804.1| hypothetical protein MTR_5g084460
440.599	1.22776	0.17408	2.41124e-10	Psat6g194440	231.445	284.215	276.396	526.265	672.799	652.475	gi|502119079|ref|XP_004496497.1| PREDICTED: ABC transporter C family member 10-like
114.846	1.22712	0.499959	0.139389	Psat4g143440	134.099	51.3894	20.2531	131.566	191.839	159.928	gi|502158514|ref|XP_004511181.1| PREDICTED: probable pectinesterase/pectinesterase inhibitor 47
5.93145	1.22687	0.952273	0.623352	Psat2g014640	3.97331	3.14629	3.57408	3.43216	15.4562	6.00667	gi|502098917|ref|XP_004491347.1| PREDICTED: leucine-rich repeat extensin-like protein 5 isoform X1
2.78997	1.22557	1.57197		Psat4g203280	4.96663	0	0	2.28811	2.72756	6.7575	gi|149034191|gb|EDL88961.1| nischarin
55.0066	1.22552	0.312912	0.00254374	Psat7g046200	33.7731	27.2679	38.1236	74.3635	70.9167	85.5951	gi|357519937|ref|XP_003630257.1| cysteine desulfurylase
8.59924	1.22431	0.86208	0.559711	Psat0s3046g0120	3.97331	3.14629	8.33953	16.0168	16.3654	3.75417	gi|502119721|ref|XP_004496717.1| PREDICTED: OBERON-like protein isoform X2
6.64332	1.22399	0.896862	0.586223	Psat1g062120	4.96663	1.04876	5.95681	9.15243	12.7286	6.00667	gi|922350835|ref|XP_013451253.1| gamete protein
33.2071	1.22365	0.60672	0.287873	Psat2g042200	39.7331	13.6339	5.95681	42.33	64.5523	33.0367	gi|922357064|ref|XP_003616375.2| BHLH transcription factor
3.4794	1.22151	1.2174		Psat5g153800	1.98665	4.19506	0	4.57622	6.36432	3.75417	-
1.12791	1.22149	2.42779		Psat0s4851g0120	1.98665	0	0	1.14405	3.63675	0	gi|120674|sp|P26521.1|G3PC_RANAC RecName: Full=Glyceraldehyde-3-phosphate dehydrogenase
3.49723	1.22056	1.14641		Psat2g159960	1.98665	3.14629	1.19136	2.28811	6.36432	6.00667	gi|357483401|ref|XP_003611987.1| plant/MUD21-2 protein
1.78018	1.21963	1.60147		Psat7g198600	1.98665	0	1.19136	3.43216	1.81838	2.2525	gi|922395857|ref|XP_003590579.2| protein phosphatase 2C family protein
555.011	1.2193	0.177458	8.0139e-10	Psat1g084840	406.271	297.849	295.458	765.372	842.817	722.302	gi|37959340|gb|AAP68451.1| chitinase class III-1
4.06129	1.21781	1.05551	0.687905	Psat6g064280	3.97331	2.09753	1.19136	4.57622	7.2735	5.25584	gi|922402547|ref|XP_013468409.1| RmlC-like cupins superfamily protein
1145.17	1.2172	0.323257	0.00429442	Psat4g088800	1058.89	676.453	330.007	1792.73	1632.9	1380.03	gi|828326343|ref|XP_012573657.1| PREDICTED: L-ascorbate oxidase homolog
47.2366	1.21682	0.340272	0.00810732	Psat3g155320	30.7931	27.2679	27.4013	51.4824	73.6442	72.8309	gi|217072958|gb|ACJ84839.1| unknown
68.7827	1.21675	0.322383	0.00416361	Psat4g026720	40.7264	53.487	29.784	93.8125	80.0085	114.878	gi|502150952|ref|XP_004508205.1| PREDICTED: UDP-glucuronic acid decarboxylase 2-like
4.41986	1.21586	1.37934	0.795655	Psat2g015640	0.993327	0	7.14817	1.14405	12.7286	4.505	gi|502098953|ref|XP_004491356.1| PREDICTED: uncharacterized protein LOC101488254
2.34819	1.21481	1.49074		Psat3g157320	0.993327	3.14629	0	5.72027	2.72756	1.50167	gi|922333110|ref|XP_013444546.1| transducin family protein/WD-40 repeat protein
45.6257	1.21298	0.445841	0.0805519	Psat1g068400	45.693	22.024	14.2963	59.4908	78.1902	54.06	gi|357496709|ref|XP_003618643.1| UDP-glucosyltransferase family protein
4.76525	1.21208	1.05159	0.688227	Psat4g168200	1.98665	4.19506	2.38272	6.86433	10.9103	2.2525	-
11.2597	1.21135	0.626781	0.322333	Psat5g033280	6.95329	6.29258	7.14817	14.8727	17.2746	15.0167	gi|357465937|ref|XP_003603253.1| hypothetical protein MTR_3g105580
375.77	1.21123	0.171972	2.53887e-10	Psat5g288320	239.392	250.655	189.426	519.401	491.871	563.876	gi|357454367|ref|XP_003597464.1| hypothetical protein MTR_2g098340
45.0442	1.21108	0.390291	0.0318047	Psat5g011840	31.7865	17.829	32.1668	46.9062	80.0085	61.5684	gi|922384069|ref|XP_013462255.1| DUF241 domain protein
42.2095	1.21089	0.567593	0.241728	Psat3g078480	25.8265	31.4629	19.0618	29.7454	116.376	30.7842	gi|134054010|gb|ABD28319.2| Sterol desaturase
10.6472	1.21003	0.685042	0.397612	Psat3g014400	4.96663	9.43887	4.76545	16.0168	18.1838	10.5117	gi|357486313|ref|XP_003613444.1| F-box/LRR protein
62.5092	1.20976	0.290185	0.00100189	Psat6g208880	35.7598	44.0481	33.3581	82.3719	90.9188	88.5984	gi|357444317|ref|XP_003592436.1| cysteine-rich receptor-kinase-like protein
4.17852	1.20963	1.05568	0.691041	Psat7g003000	2.97998	2.09753	2.38272	9.15243	5.45513	3.00334	gi|828289033|ref|XP_012570897.1| PREDICTED: uncharacterized protein At2g29880-like
24.8967	1.2085	0.478684	0.121763	Psat7g231480	18.8732	10.4876	15.4877	46.9062	29.094	28.5317	gi|357469639|ref|XP_003605104.1| DUF1442 family protein
36.3576	1.20756	0.386917	0.0302716	Psat6g223120	29.7998	16.7802	19.0618	52.6265	51.8237	48.0534	gi|357444585|ref|XP_003592570.1| DUF4228 domain protein
142.816	1.20745	0.390141	0.0325486	Psat7g149480	135.092	85.9986	36.9322	233.387	214.568	150.918	gi|828322085|ref|XP_004506604.2| PREDICTED: 21 kDa protein-like
9.24371	1.20716	0.868567	0.574035	Psat5g284400	10.9266	1.04876	4.76545	6.86433	19.0929	12.7642	gi|225434968|ref|XP_002283939.1| PREDICTED: actin
1.18049	1.20477	2.14974		Psat0s3979g0080	0.993327	0	1.19136	1.14405	0	3.75417	-
4.05689	1.20451	1.04149	0.686965	Psat7g202960	2.97998	3.14629	1.19136	5.72027	4.54594	6.7575	gi|147857053|emb|CAN81803.1| hypothetical protein VITISV_007015
2.26748	1.20437	1.43251		Psat3g184560	1.98665	2.09753	0	2.28811	2.72756	4.505	gi|828318959|ref|XP_012572421.1| PREDICTED: E3 ubiquitin-protein ligase UPL1-like
271.13	1.20386	0.215269	1.50046e-06	Psat7g174960	211.579	141.583	138.198	414.148	369.13	352.141	gi|922368647|ref|XP_013456488.1| NBS-LRR type disease resistance protein
227.86	1.20336	0.195009	5.80701e-08	Psat5g104360	144.032	118.51	151.303	355.801	283.667	313.849	gi|828314610|ref|XP_012571793.1| PREDICTED: nudix hydrolase 2 isoform X1
12.0537	1.20197	0.688603	0.407215	Psat2g048320	11.9199	7.34135	2.38272	17.1608	20.0021	13.515	gi|119095|sp|P21745.1|EA30_VICFA RecName: Full=Embryonic abundant protein VF30.1; Flags: Precursor
226.531	1.20187	0.200657	1.64398e-07	Psat7g125680	163.899	116.413	131.05	334.064	286.394	327.364	gi|922363306|ref|XP_003607943.2| PLC-like phosphodiesterase superfamily protein
58.3108	1.20166	0.561223	0.238451	Psat1g040960	66.5529	29.3654	9.53089	89.2362	106.375	48.8042	gi|388503272|gb|AFK39702.1| unknown
225.761	1.20159	0.191294	3.08348e-08	Psat2g017000	148.006	151.022	110.797	312.327	307.306	325.111	gi|922357444|ref|XP_003617399.2| eukaryotic aspartyl protease family protein
559.866	1.20127	0.327796	0.00608488	Psat1g086000	435.077	432.091	150.112	823.719	668.253	849.944	gi|37051111|dbj|BAC81652.1| short-chain alcohol dehydrogenase A
2.34577	1.20113	1.86093		Psat6g110840	2.97998	0	1.19136	9.15243	0	0.750834	gi|388500890|gb|AFK38511.1| unknown
0.639514	1.20076	2.82322		Psat2g088320	0	0	1.19136	1.14405	0	1.50167	gi|502155344|ref|XP_004510039.1| PREDICTED: malate dehydrogenase
0.615748	1.20062	2.85482		Psat0s1580g0040	0	1.04876	0	1.14405	0	1.50167	gi|357475431|ref|XP_003608001.1| DUF829 domain protein
0.615748	1.20062	2.85482		Psat5g030320	0	1.04876	0	1.14405	0	1.50167	gi|357474047|ref|XP_003607308.1| beta-adaptin-like protein
0.606508	1.20057	2.86759		Psat5g228880	0.993327	0	0	1.14405	0	1.50167	gi|502127245|ref|XP_004499620.1| PREDICTED: eugenol synthase 1-like isoform X1
0.606508	1.20057	2.86759		Psat5g275440	0.993327	0	0	1.14405	0	1.50167	gi|922391832|ref|XP_013464328.1| hypothetical protein MTR_2g069770
0.606508	1.20057	2.86759		Psat5g297920	0.993327	0	0	1.14405	0	1.50167	gi|357466423|ref|XP_003603496.1| 60S acidic ribosomal protein P0-1
3.05655	1.20049	1.38915		Psat4g158240	0.993327	2.09753	2.38272	10.2965	1.81838	0.750834	gi|922333458|ref|XP_013444720.1| glyoxysomal malate synthase
2.94944	1.20036	1.36381		Psat1g120720	0.993327	3.14629	1.19136	3.43216	8.18269	0.750834	gi|442803113|gb|AGC78848.1| hypothetical protein (mitochondrion)
57.9594	1.19932	0.402041	0.0428484	Psat6g038880	54.633	31.4629	19.0618	62.923	91.828	87.8476	gi|502124152|ref|XP_004498408.1| PREDICTED: probable protein phosphatase 2C 51
165.764	1.19924	0.191649	3.53873e-08	Psat5g270960	97.346	97.535	107.223	221.947	240.026	230.506	gi|922393394|ref|XP_013465105.1| cyclin-dependent kinase
9.68413	1.19719	0.801643	0.526533	Psat2g116920	9.93327	6.29258	1.19136	12.5846	19.0929	9.01001	gi|357497775|ref|XP_003619176.1| alginate lyase
26.13	1.19696	0.676837	0.396235	Psat2g040120	20.8599	22.024	4.76545	14.8727	28.1848	66.0734	gi|922357082|ref|XP_003616443.2| glycerol-3-phosphate acyltransferase
2.39309	1.1955	1.48681		Psat7g052680	0	2.09753	2.38272	1.14405	2.72756	6.00667	gi|828313623|ref|XP_012571645.1| PREDICTED: GTP-binding nuclear protein Ran1A
4.13058	1.19513	1.28152	0.777027	Psat1g045720	0	6.29258	1.19136	6.86433	8.18269	2.2525	-
12.5856	1.19284	0.764084	0.493966	Psat0s3070g0080	8.93994	1.04876	13.105	16.0168	23.6389	12.7642	gi|502146611|ref|XP_004506529.1| PREDICTED: probable tRNA N6-adenosine threonylcarbamoyltransferase
4.70234	1.19275	0.970564	0.652025	Psat7g261360	2.97998	3.14629	2.38272	9.15243	4.54594	6.00667	gi|357480567|ref|XP_003610569.1| F-box/LRR protein
11.6911	1.19201	0.707255	0.435193	Psat0s1773g0040	9.93327	5.24382	5.95681	20.593	20.9113	7.50834	-
10.4205	1.19161	1.23584	0.76515	Psat0s5303g0160	18.8732	0	0	13.7287	20.9113	9.01001	gi|828330438|ref|XP_012574427.1| PREDICTED: E3 ubiquitin-protein ligase RNF185-like
110.173	1.19126	0.345047	0.0119429	Psat2g042000	48.673	91.2425	61.9508	106.397	137.287	215.489	gi|502096675|ref|XP_004490807.1| PREDICTED: calcium-binding protein CML24
2.90876	1.19042	1.31722		Psat2g054680	2.97998	0	2.38272	2.28811	4.54594	5.25584	gi|357491197|ref|XP_003615886.1| exocyst subunit exo70 family protein
3.40882	1.18972	1.17903		Psat7g145640	2.97998	2.09753	1.19136	2.28811	3.63675	8.25917	gi|922385778|ref|XP_003593498.2| SNF2
1.1499	1.18969	1.92949		Psat4g037440	0.993327	1.04876	0	2.28811	1.81838	0.750834	gi|357478135|ref|XP_003609353.1| plant-specific transcription factor YABBY family protein
1.76391	1.18896	1.62596		Psat5g251480	0.993327	1.04876	1.19136	1.14405	5.45513	0.750834	gi|502084693|ref|XP_004487739.1| PREDICTED: homeobox-leucine zipper protein PROTODERMAL FACTOR 2-like
3.45785	1.18871	1.46522		Psat1g001600	0	6.29258	0	5.72027	2.72756	6.00667	gi|442803132|gb|AGC78867.1| hypothetical protein (mitochondrion)
43.3689	1.18692	0.377551	0.0286789	Psat3g039040	20.8599	30.4142	28.5927	42.33	68.1891	69.8275	gi|388519407|gb|AFK47765.1| unknown
14.7653	1.1866	0.713715	0.445968	Psat4g217240	9.93327	15.7315	1.19136	20.593	16.3654	24.7775	gi|922333154|ref|XP_013444568.1| transmembrane protein
15.6084	1.18583	0.601208	0.305653	Psat7g031280	12.9132	6.29258	9.53089	12.5846	24.5481	27.7809	gi|922338141|ref|XP_013447060.1| cytochrome P450 family protein
2.30399	1.18519	1.41174		Psat5g243280	1.98665	1.04876	1.19136	3.43216	0.909188	5.25584	gi|502088110|ref|XP_004488734.1| PREDICTED: uncharacterized protein LOC101497664 isoform X1
12.0129	1.18502	0.708194	0.441862	Psat3g193720	6.95329	2.09753	13.105	19.4489	15.4562	15.0167	gi|124360187|gb|ABN08200.1| AAA ATPase; ABC transporter
24.2469	1.18452	0.595935	0.298501	Psat5g103040	27.8131	11.5364	4.76545	28.6014	42.7318	30.0334	gi|502096169|ref|XP_004490648.1| PREDICTED: AT-hook motif nuclear-localized protein 29-like
10.2836	1.18403	0.816055	0.5457	Psat4g023120	9.93327	6.29258	2.38272	16.0168	21.8205	5.25584	gi|922363816|ref|XP_003609221.2| nucleotide-sugar transporter
123.109	1.18289	0.347639	0.013777	Psat6g020680	113.239	63.9746	47.6545	226.523	149.107	138.153	gi|922326043|ref|XP_013442414.1| UDP-glucosyltransferase family protein
306.124	1.18205	0.223582	7.10684e-06	Psat5g047840	174.826	239.118	147.729	414.148	369.13	491.796	gi|357465145|ref|XP_003602854.1| clathrin assembly protein
208.742	1.18201	0.195361	1.17062e-07	Psat7g135720	140.059	137.388	104.84	292.878	305.487	271.802	gi|922369205|ref|XP_013456767.1| ERD (early-responsive to dehydration stress) family protein
1656.75	1.18103	0.234354	2.348e-05	Psat3g116520	1304.24	1000.52	736.261	2785.77	1771.1	2342.6	gi|4336887|gb|AAD17997.1| sophorol reductase
3.51418	1.18079	1.13588	0.735202	Psat5g185840	1.98665	2.09753	2.38272	3.43216	8.18269	3.00334	-
186.43	1.17656	0.190753	5.8904e-08	Psat1g132040	120.193	112.218	110.797	251.692	239.116	284.566	gi|357449901|ref|XP_003595227.1| calmodulin-binding family protein
57.41	1.17637	0.484614	0.146577	Psat5g105600	46.6864	25.1703	33.3581	107.541	100.92	30.7842	gi|357462409|ref|XP_003601486.1| subtilisin-like serine protease
2.96816	1.17487	1.31631		Psat7g214280	1.98665	0	3.57408	2.28811	5.45513	4.505	gi|645247356|ref|XP_008229798.1| PREDICTED: F-box/kelch-repeat protein At3g23880-like
27.1591	1.1742	0.48306	0.145807	Psat5g206880	16.8866	8.39011	25.0186	34.3216	44.5502	33.7875	gi|357457727|ref|XP_003599144.1| transmembrane protein
0.602996	1.174	2.86914		Psat6g053720	0	1.04876	0	0	1.81838	0.750834	gi|922403440|ref|XP_013468854.1| aluminum activated malate transporter family protein
1079.08	1.17258	0.188692	4.57509e-08	Psat6g176040	849.294	604.088	534.921	1581.08	1414.7	1490.41	gi|922404624|ref|XP_013469331.1| glycosyltransferase family protein
10.2843	1.17209	0.742863	0.485602	Psat3g028840	9.93327	4.19506	4.76545	16.0168	7.2735	19.5217	gi|922346624|ref|XP_013450226.1| syntaxin of plants 122 protein
421.516	1.17146	0.159158	2.96104e-11	Psat1g049200	277.138	278.971	220.402	602.917	582.789	566.88	gi|922349540|ref|XP_003620872.2| regulator of Vps4 activity in the MVB pathway protein
1.17697	1.17099	2.0898		Psat5g125520	0	1.04876	1.19136	0	1.81838	3.00334	gi|357461475|ref|XP_003601019.1| armadillo/beta-catenin-like repeat protein
2.26066	1.1703	1.45658		Psat1g072560	1.98665	2.09753	0	3.43216	4.54594	1.50167	-
20.4171	1.16998	0.563991	0.264386	Psat1g084600	17.8799	11.5364	8.33953	16.0168	28.1848	40.545	gi|502091581|ref|XP_004489586.1| PREDICTED: uncharacterized protein LOC101497905
124.002	1.16837	0.215582	3.65418e-06	Psat5g074480	81.4528	73.4135	73.8644	184.193	163.654	167.436	gi|502136484|ref|XP_004502706.1| PREDICTED: mitochondrial chaperone BCS1-like
3.37735	1.16793	1.53652		Psat7g123640	2.97998	3.14629	0	6.86433	7.2735	0	gi|502143809|ref|XP_004505473.1| PREDICTED: kinesin-3-like
331.244	1.16742	0.223928	1.02621e-05	Psat3g198600	220.519	180.387	210.871	570.883	340.036	464.766	gi|357502069|ref|XP_003621323.1| caffeic acid O-methyltransferase
247.179	1.16488	0.2146	3.51021e-06	Psat7g032360	170.852	162.558	122.71	402.707	333.672	290.573	gi|922338129|ref|XP_013447054.1| BTB/POZ domain plant protein
65.4305	1.16344	0.477425	0.144193	Psat5g012480	55.6263	33.5604	32.1668	33.1776	120.922	117.13	gi|357467067|ref|XP_003603818.1| nucleoredoxin
101.342	1.16297	0.390156	0.0430004	Psat4g155440	63.5729	63.9746	60.7594	74.3635	116.376	229.004	gi|357514561|ref|XP_003627569.1| glycerol-3-phosphate acyltransferase
1.72804	1.16248	2.13762		Psat0s4615g0040	0	3.14629	0	5.72027	0	1.50167	gi|357446161|ref|XP_003593358.1| CAP
2.28794	1.16226	1.4627		Psat0s416g0080	2.97998	0	1.19136	4.57622	2.72756	2.2525	gi|922345947|ref|XP_013449888.1| ethylene response factor
14869	1.16195	0.817799	0.559398	Psat0s8399g0040	5430.52	13703.1	8421.73	39676.9	17704.6	4276.75	gi|947068861|gb|KRH17752.1| hypothetical protein GLYMA_13G012700
8985.18	1.16174	0.782242	0.530493	Psat0s1506g0120	2642.25	7470.34	6540.57	23601.8	9897.42	3758.67	gi|947068875|gb|KRH17766.1| hypothetical protein GLYMA_13G013900
8985.18	1.16174	0.782242	0.530493	Psat0s4411g0080	2642.25	7470.34	6540.57	23601.8	9897.42	3758.67	gi|947068875|gb|KRH17766.1| hypothetical protein GLYMA_13G013900
2.22503	1.1617	1.46168		Psat7g108720	2.97998	1.04876	0	3.43216	3.63675	2.2525	gi|947058449|gb|KRH07855.1| hypothetical protein GLYMA_16G115300
10.3481	1.16156	0.715804	0.46416	Psat5g283440	9.93327	3.14629	5.95681	16.0168	17.2746	9.76084	gi|357454067|ref|XP_003597314.1| exocyst subunit exo70 family protein
238.717	1.16073	0.200084	4.67933e-07	Psat3g096080	156.946	158.363	127.476	289.446	316.397	383.676	gi|357508275|ref|XP_003624426.1| plant-specific domain TIGR01615 family protein
80.4431	1.16051	0.359848	0.023026	Psat5g144640	45.693	75.511	27.4013	128.134	104.557	101.363	gi|922380601|ref|XP_013460530.1| late embryogenesis abundant hydroxyproline-rich glycoprotein
2.48151	1.16028	1.7226		Psat4g135880	0	1.04876	3.57408	5.72027	4.54594	0	gi|502122013|ref|XP_004497536.1| PREDICTED: nuclear pore complex protein NUP160 isoform X1
11.9602	1.16004	0.646676	0.383732	Psat4g010240	7.94661	9.43887	4.76545	16.0168	11.8194	21.7742	gi|922364254|ref|XP_003610261.2| AP2-like ethylene-responsive transcription factor
13.3464	1.15852	0.756077	0.508023	Psat6g125480	16.8866	5.24382	2.38272	22.8811	10.9103	21.7742	gi|922403124|ref|XP_013468697.1| ethylene-responsive transcription factor 1B
8.82613	1.15828	0.758096	0.51004	Psat3g203680	4.96663	4.19506	7.14817	17.1608	12.7286	6.7575	gi|922341447|ref|XP_013447677.1| NADH-ubiquinone reductase complex 1 MLRQ subunit
42.7893	1.15709	0.360486	0.0239157	Psat2g082120	30.7931	19.9265	28.5927	64.067	64.5523	48.8042	gi|356529685|ref|XP_003533419.1| PREDICTED: protein NETWORKED 2D-like
249.845	1.15693	0.207641	1.66961e-06	Psat3g030160	149.992	180.387	133.432	366.097	285.485	383.676	gi|922346530|ref|XP_013450179.1| TB2/DP1
51.7203	1.15574	0.361352	0.024573	Psat0s1330g0240	22.8465	40.9018	32.1668	90.3803	65.4615	58.565	gi|421976058|gb|AFX73028.1| maturase K (chloroplast)
56.0451	1.15524	0.311203	0.00515227	Psat5g143080	42.7131	32.5117	28.5927	77.7957	81.8269	72.8309	gi|357460633|ref|XP_003600598.1| cysteine-rich RLK (receptor-like kinase) protein
19.1019	1.15415	0.584758	0.305189	Psat5g057400	14.8999	6.29258	14.2963	25.1692	38.1859	15.7675	gi|922343549|ref|XP_013448696.1| helicase/SANT-associated
15.6487	1.15387	0.673849	0.422235	Psat4g207800	17.8799	7.34135	3.57408	21.737	29.094	14.2658	gi|922379469|ref|XP_013459969.1| multidrug resistance protein ABC transporter family protein
113.67	1.15384	0.229383	2.45437e-05	Psat0ss3069g0160	65.5596	70.2672	76.2471	143.007	152.744	174.193	gi|922375908|ref|XP_003602042.2| NAD-dependent aldehyde dehydrogenase family protein
2.8254	1.15317	1.23257		Psat2g170840	2.97998	1.04876	1.19136	3.43216	4.54594	3.75417	-
1.64072	1.15017	2.57855		Psat1g196320	2.97998	0	0	6.86433	0	0	gi|922353165|ref|XP_013452399.1| DEAD-box ATP-dependent RNA helicase
350.226	1.14977	0.710154	0.465082	Psat4g152680	118.206	440.481	94.1175	406.139	428.228	614.182	gi|502157251|ref|XP_004510808.1| PREDICTED: GDSL esterase/lipase 5-like
1.80967	1.14966	1.61395		Psat6g115880	0	1.04876	2.38272	2.28811	3.63675	1.50167	gi|502127941|ref|XP_004499884.1| PREDICTED: zinc finger CCCH domain-containing protein 30-like
2.72685	1.14931	1.37718		Psat5g251160	3.97331	1.04876	0	2.28811	4.54594	4.505	gi|922386776|ref|XP_003596687.2| disease resistance protein (TIR-NBS-LRR class)
10.6594	1.14869	0.781045	0.536748	Psat7g215600	3.97331	3.14629	13.105	10.2965	10.9103	22.525	gi|922368183|ref|XP_013456256.1| glycoside hydrolase family 1 protein
41.3137	1.14699	0.356441	0.0234508	Psat7g137680	23.8398	26.2191	27.4013	44.6181	62.734	63.07	gi|922368595|ref|XP_013456462.1| senescence/dehydration-associated-like protein
196.163	1.14582	0.259859	0.00038611	Psat1g027200	163.899	120.608	81.0126	273.429	248.208	289.822	gi|922328163|ref|XP_013443474.1| triose-phosphate transporter family protein
28.2235	1.14345	0.572162	0.295177	Psat5g087480	33.7731	12.5852	5.95681	44.6181	36.3675	36.04	gi|357463473|ref|XP_003602018.1| zinc finger
148.612	1.14326	0.439907	0.104519	Psat2g123120	167.872	45.0968	64.3335	215.082	266.392	132.898	gi|357486739|ref|XP_003613657.1| transcription factor
1.17367	1.14182	1.92104		Psat2g037240	0.993327	0	1.19136	2.28811	1.81838	0.750834	gi|593489911|ref|XP_007141823.1| hypothetical protein PHAVU_008G228700g
43.4959	1.14177	0.484338	0.166249	Psat3g147200	33.7731	38.8043	8.33953	68.6433	49.0961	62.3192	gi|922328017|ref|XP_013443401.1| lectin receptor kinase
3.41213	1.14159	1.14989		Psat4g166280	2.97998	1.04876	2.38272	4.57622	2.72756	6.7575	gi|357514257|ref|XP_003627417.1| GDSL-like lipase/acylhydrolase
3.5318	1.1409	1.31283	0.800725	Psat6g166920	0.993327	1.04876	4.76545	1.14405	2.72756	10.5117	gi|922404130|ref|XP_013469195.1| nuclear transcription factor Y protein
1.11076	1.14049	1.9683		Psat0s4150g0040	0.993327	1.04876	0	1.14405	2.72756	0.750834	gi|922353713|ref|XP_013452673.1| receptor-like protein
1.68913	1.14036	1.88501		Psat2g185040	1.98665	0	1.19136	0	5.45513	1.50167	gi|357481473|ref|XP_003611022.1| Serine/Threonine kinase family protein
4.59084	1.13974	0.983901	0.686409	Psat5g197920	2.97998	3.14629	2.38272	8.00838	7.2735	3.75417	-
438.678	1.13943	0.338792	0.0154247	Psat0s3383g0160	339.718	358.677	122.71	622.366	470.05	718.548	gi|357493793|ref|XP_003617185.1| cysteine protease inhibitor cystatin
4.38556	1.13914	1.4611	0.830962	Psat7g151000	0	0	8.33953	5.72027	10.0011	2.2525	gi|295137002|ref|YP_003587549.1| NADH dehydrogenase subunit I
536.254	1.13848	0.268174	0.000747309	Psat6g081800	405.277	294.703	303.797	1039.95	678.254	495.55	gi|922401765|ref|XP_013468019.1| GDSL-like lipase/acylhydrolase
1.22713	1.13847	2.28988		Psat3g206000	0	0	2.38272	0	2.72756	2.2525	gi|357438951|ref|XP_003589752.1| microtubule associated protein
1.70253	1.13824	2.11728		Psat5g119040	0	3.14629	0	3.43216	3.63675	0	gi|145408590|ref|YP_001152214.1| ORF124
1.19566	1.13628	2.11491		Psat3g184080	0	1.04876	1.19136	3.43216	0	1.50167	gi|357503385|ref|XP_003621981.1| heat shock 70 kDa protein
1.13275	1.136	2.09478		Psat0s1917g0120	0	2.09753	0	2.28811	0.909188	1.50167	gi|922327147|ref|XP_013442966.1| senescence-associated protein
2.87204	1.135	1.27101		Psat2g130120	1.98665	1.04876	2.38272	2.28811	7.2735	2.2525	gi|357484049|ref|XP_003612311.1| DUF241 domain protein
17.4185	1.13338	0.578687	0.311043	Psat1g148080	4.96663	14.6827	13.105	30.8895	19.0929	21.7742	gi|922382175|ref|XP_013461315.1| histone-lysine N-methyltransferase ASHH2
235.055	1.13275	0.226005	2.68012e-05	Psat3g116960	175.819	148.924	116.753	295.166	285.485	388.181	gi|357506755|ref|XP_003623666.1| EF hand calcium-binding family protein
10.7537	1.1321	3.33814	0.941843	Psat4g109880	0	0	20.2531	0	30.0032	14.2658	gi|357517395|ref|XP_003628986.1| glycosyltransferase family protein
2.35657	1.13184	1.36702		Psat2g085200	0.993327	1.04876	2.38272	4.57622	3.63675	1.50167	gi|502106846|ref|XP_004493075.1| PREDICTED: RING finger protein 10
56.7236	1.13116	0.341641	0.0179649	Psat5g299400	48.673	32.5117	25.0186	83.516	67.2799	83.3426	gi|920701330|gb|KOM44555.1| hypothetical protein LR48_Vigan05g216000
2.86874	1.13049	1.62068		Psat6g198880	2.97998	0	2.38272	4.57622	7.2735	0	-
4.39884	1.13048	1.08519	0.73462	Psat1g186120	4.96663	2.09753	1.19136	2.28811	9.09188	6.7575	gi|502078880|ref|XP_004486085.1| PREDICTED: receptor-like cytosolic serine/threonine-protein kinase RBK2
756.856	1.12928	0.223126	2.11917e-05	Psat3g034680	619.836	414.262	389.575	1013.63	1250.13	853.698	gi|922340457|ref|XP_003625775.2| drug resistance transporter-like ABC domain protein
1.15058	1.12878	2.15548		Psat1g100960	0	1.04876	1.19136	0	0.909188	3.75417	gi|502092625|ref|XP_004489730.1| PREDICTED: uncharacterized protein LOC101489881
74.7612	1.12878	0.318451	0.00890011	Psat6g181920	56.6196	37.7555	46.4631	102.965	76.3718	128.393	gi|502118537|ref|XP_004496316.1| PREDICTED: synaptotagmin-3
333.555	1.12687	0.388231	0.0521061	Psat0s4503g0040	170.852	358.677	98.883	411.86	349.128	611.93	gi|357437543|ref|XP_003589047.1| hypothetical protein MTR_1g017830
72.2986	1.12577	0.349881	0.0234571	Psat4g006280	64.5662	44.0481	27.4013	81.2279	100.92	115.628	gi|356521997|ref|XP_003529636.1| PREDICTED: 5'-adenylylsulfate reductase 3
160.796	1.12569	0.196649	7.22468e-07	Psat3g038560	111.253	98.5838	92.9262	219.658	229.115	213.237	gi|922340439|ref|XP_003625747.2| leucoanthocyanidin dioxygenase-like protein
20.1951	1.12521	0.681997	0.452754	Psat0s895g0080	13.9066	7.34135	16.6791	41.186	34.5491	7.50834	gi|124360779|gb|ABN08751.1| Protein kinase
827.426	1.12436	0.627157	0.384102	Psat4g220200	932.734	393.286	234.698	1601.68	901.914	900.25	gi|37725949|gb|AAO27257.1| putative S-adenosyl-L-methionine:salicylic acid carboxyl methyltransferase
6.64103	1.12431	1.30132	0.802266	Psat5g079000	1.98665	9.43887	1.19136	0	5.45513	21.7742	gi|922336469|ref|XP_013446224.1| aldo/keto reductase family oxidoreductase
188.38	1.12414	0.290972	0.00304342	Psat7g220480	168.866	115.364	70.2903	261.988	272.756	241.018	gi|502145157|ref|XP_004505905.1| PREDICTED: exocyst complex component EXO70A1-like
3.48581	1.12255	1.2645		Psat5g217680	0	4.19506	2.38272	5.72027	6.36432	2.2525	gi|944073199|gb|KQK08683.1| hypothetical protein BRADI_2g43240
6.46587	1.12231	0.920251	0.655943	Psat2g042440	2.97998	1.04876	8.33953	8.00838	10.9103	7.50834	-
2.3029	1.12213	1.48809		Psat5g206560	0	3.14629	1.19136	3.43216	4.54594	1.50167	gi|295137035|ref|YP_003587582.1| cytochrome b6/f complex subunit IV
134.311	1.12139	0.335192	0.0161515	Psat6g112000	110.259	99.6326	42.889	218.514	183.656	150.918	gi|922403351|ref|XP_013468810.1| 4
2.77745	1.12138	1.64038		Psat3g097480	0	5.24382	0	1.14405	7.2735	3.00334	gi|357508155|ref|XP_003624366.1| receptor-like kinase
1306.77	1.12123	0.925932	0.65892	Psat0s1917g0040	564.21	1280.54	624.273	3689.58	1332.87	349.138	gi|922327855|ref|XP_013443320.1| hypothetical protein MTR_0021s0120
1.24582	1.12096	2.10269		Psat0s3071g0160	0	0	2.38272	3.43216	0.909188	0.750834	-
16.772	1.1198	0.542044	0.268203	Psat4g173120	11.9199	13.6339	5.95681	24.0251	21.8205	23.2758	gi|828337033|ref|XP_012567258.1| PREDICTED: uncharacterized protein LOC101508536
8.54134	1.11968	0.958659	0.681902	Psat2g146320	7.94661	0	8.33953	8.00838	8.18269	18.7708	gi|357486633|ref|XP_003613604.1| PPR containing plant-like protein
1.09712	1.11914	2.14128		Psat7g018920	0.993327	1.04876	0	2.28811	0	2.2525	gi|502138787|ref|XP_004503528.1| PREDICTED: probable caffeoyl-CoA O-methyltransferase At4g26220
1.09712	1.11914	2.14128		Psat7g022480	0.993327	1.04876	0	2.28811	0	2.2525	gi|828337956|ref|XP_004515987.2| PREDICTED: DNA-directed primase/polymerase protein isoform X2
29.1949	1.11883	0.46429	0.151194	Psat7g024640	22.8465	19.9265	11.9136	56.0587	33.64	30.7842	gi|502139031|ref|XP_004503620.1| PREDICTED: RING-H2 finger protein ATL20-like
383.626	1.11868	0.214405	1.00788e-05	Psat6g142920	303.958	245.411	175.13	544.57	549.15	483.537	gi|922341718|ref|XP_013447791.1| pirin-like plant protein
17.291	1.1183	0.595384	0.344277	Psat7g265080	13.9066	13.6339	4.76545	32.0335	23.6389	15.7675	gi|502149538|ref|XP_004507568.1| PREDICTED: uncharacterized protein LOC101489126
2.93055	1.11769	1.22848		Psat4g155960	0.993327	1.04876	3.57408	4.57622	3.63675	3.75417	gi|357514573|ref|XP_003627575.1| U-box kinase family protein
406.93	1.11705	0.169604	4.9001e-09	Psat2g152320	232.438	295.751	241.846	606.349	507.327	557.87	gi|357483911|ref|XP_003612242.1| eukaryotic aspartyl protease family protein
1.64402	1.11639	1.88259		Psat7g072800	1.98665	1.04876	0	4.57622	0	2.2525	-
2.80473	1.11598	1.26003		Psat5g203920	0.993327	3.14629	1.19136	2.28811	5.45513	3.75417	-
101.781	1.11556	0.264017	0.000803739	Psat1g036040	83.4394	56.6332	52.4199	130.422	139.106	148.665	gi|571478198|ref|XP_006587495.1| PREDICTED: probable receptor-like protein kinase At1g67000 isoform X1
5.08496	1.11554	0.941592	0.671765	Psat6g180320	3.97331	3.14629	2.38272	10.2965	5.45513	5.25584	gi|571491022|ref|XP_006591743.1| PREDICTED: uncharacterized protein LOC102667897
20.405	1.11523	0.47448	0.168354	Psat4g224640	13.9066	10.4876	14.2963	27.4573	30.0032	26.2792	gi|357480739|ref|XP_003610655.1| cysteine-rich receptor-like kinase
179.182	1.11494	0.239546	0.000137419	Psat6g146840	111.253	102.779	126.284	229.955	195.475	309.344	gi|357441461|ref|XP_003591008.1| import inner membrane translocase subunit TIM22
166.399	1.11416	0.285349	0.0026596	Psat6g011080	133.106	111.169	70.2903	274.573	172.746	236.513	gi|357437945|ref|XP_003589248.1| DUF1645 family protein
1077.98	1.11353	0.545948	0.278194	Psat1g198720	533.416	1155.74	355.026	1664.6	1093.75	1665.35	gi|922385852|ref|XP_003593772.2| papain family cysteine protease
1.8275	1.11326	2.04295		Psat0s3221g0080	0	0	3.57408	0	3.63675	3.75417	-
430.984	1.11149	0.268945	0.00114268	Psat3g012720	352.631	297.849	166.791	628.086	470.05	670.495	gi|922347099|ref|XP_013450461.1| nicotianamine synthase-like protein
23.8626	1.10971	0.475173	0.172745	Psat2g005040	20.8599	13.6339	10.7223	30.8895	27.2756	39.7942	gi|357495283|ref|XP_003617930.1| transcriptional regulator sterile apetala protein
12.2322	1.10933	1.01598	0.715102	Psat0s3689g0040	0.993327	19.9265	2.38272	11.4405	6.36432	32.2859	gi|357485381|ref|XP_003612978.1| cinnamyl alcohol dehydrogenase-like protein
12.365	1.10898	0.693907	0.475367	Psat4g193000	10.9266	6.29258	5.95681	27.4573	14.547	9.01001	gi|922334084|ref|XP_013445033.1| transcription factor bHLH122-like protein
8.39088	1.10797	0.810862	0.58548	Psat3g156160	7.94661	3.14629	4.76545	10.2965	18.1838	6.00667	gi|922364945|ref|XP_013454723.1| fatty acyl-CoA synthetase family protein
1.84708	1.10695	2.17358		Psat1g067920	0	0	3.57408	1.14405	6.36432	0	gi|357496739|ref|XP_003618658.1| UDP-glucosyltransferase family protein
44.9128	1.10688	0.344169	0.0235354	Psat0s2790g0120	32.7798	26.2191	26.2099	60.6349	71.8258	51.8075	gi|922362448|ref|XP_003605398.2| ARM repeat kinase family protein
6.67361	1.10634	0.901676	0.652173	Psat4g191000	4.96663	4.19506	3.57408	3.43216	16.3654	7.50834	gi|734411826|gb|KHN36212.1| hypothetical protein glysoja_003335
9.8882	1.1063	0.77399	0.555907	Psat0s1481g0280	5.95996	10.4876	2.38272	6.86433	16.3654	17.2692	gi|922396620|ref|XP_003592613.2| cysteine-rich RLK (receptor-like kinase) protein
2.16873	1.10265	1.44281		Psat7g232440	1.98665	2.09753	0	2.28811	3.63675	3.00334	gi|922329585|ref|XP_003628916.2| homeobox domain
15.0132	1.10148	0.55946	0.30708	Psat2g054960	11.9199	8.39011	8.33953	16.0168	23.6389	21.7742	gi|502096305|ref|XP_004490693.1| PREDICTED: exocyst complex component EXO70B1-like
0.600369	1.10033	2.86425		Psat0s449g0040	0	0	1.19136	0	0.909188	1.50167	gi|922390015|ref|XP_013463430.1| receptor-like kinase
0.600369	1.10033	2.86425		Psat2g055600	0	0	1.19136	0	0.909188	1.50167	-
0.600369	1.10033	2.86425		Psat4g003400	0	0	1.19136	0	0.909188	1.50167	gi|922364340|ref|XP_003610505.2| DUF506 family protein
0.600369	1.10033	2.86425		Psat5g213400	0	0	1.19136	0	0.909188	1.50167	gi|357457233|ref|XP_003598897.1| defender against apoptotic death-like protein
0.600369	1.10033	2.86425		Psat7g066000	0	0	1.19136	0	0.909188	1.50167	gi|388521771|gb|AFK48947.1| unknown
6.07433	1.09998	1.03559	0.725344	Psat4g130200	7.94661	0	3.57408	8.00838	10.9103	6.00667	gi|922335688|ref|XP_013445834.1| LRR receptor-like kinase family protein
0.576603	1.09938	2.89893		Psat6g126280	0	1.04876	0	0	0.909188	1.50167	-
0.567364	1.099	2.91299		Psat0s3030g0160	0.993327	0	0	0	0.909188	1.50167	-
0.567364	1.099	2.91299		Psat4g061480	0.993327	0	0	0	0.909188	1.50167	gi|922372161|ref|XP_013458238.1| chromatin remodeling factor
0.567364	1.099	2.91299		Psat4g075800	0.993327	0	0	0	0.909188	1.50167	gi|922370850|ref|XP_013457587.1| hypothetical protein MTR_4g099310
0.567364	1.099	2.91299		Psat5g261200	0.993327	0	0	0	0.909188	1.50167	-
7.75773	1.09838	0.802281	0.584383	Psat7g018040	3.97331	8.39011	2.38272	9.15243	13.6378	9.01001	gi|502138692|ref|XP_004503497.1| PREDICTED: uncharacterized protein LOC101515256
3.99865	1.09812	1.10091	0.751995	Psat5g174800	0.993327	3.14629	3.57408	3.43216	9.09188	3.75417	gi|502128828|ref|XP_004500095.1| PREDICTED: small heat shock protein
1.20074	1.09805	2.31346		Psat6g088640	0	0	2.38272	0	1.81838	3.00334	-
900.862	1.09755	0.2035	4.16402e-06	Psat5g040720	728.109	565.284	426.507	1360.28	1179.22	1145.77	gi|502137769|ref|XP_004503179.1| PREDICTED: wall-associated receptor kinase-like 20
47.1033	1.09635	0.471722	0.175993	Psat0ss2193g0080	42.7131	33.5604	13.105	82.3719	71.8258	39.0434	gi|922392938|ref|XP_013464878.1| eukaryotic aspartyl protease family protein
1.11495	1.09627	2.47327		Psat5g069560	0.993327	0	1.19136	0	0	4.505	gi|828315450|ref|XP_012571909.1| PREDICTED: protein NETWORKED 4B-like
110.566	1.09624	0.335546	0.0205552	Psat6g097080	95.3594	80.7548	34.5495	153.303	150.016	149.416	gi|922399141|ref|XP_013466723.1| extra-large GTP-binding protein
8.38013	1.09597	0.776392	0.563927	Psat3g105080	3.97331	6.29258	5.95681	5.72027	11.8194	16.5183	gi|922339801|ref|XP_003624110.2| F-box protein interaction domain protein
71.0064	1.09533	0.342461	0.024573	Psat2g189960	54.633	52.4382	28.5927	84.66	81.8269	123.888	gi|357480989|ref|XP_003610780.1| Lipid transfer protein
4.0156	1.09531	1.10074	0.752669	Psat1g188880	0.993327	2.09753	4.76545	3.43216	4.54594	8.25917	gi|357447285|ref|XP_003593918.1| VQ motif protein
5.5965	1.09302	1.00194	0.715743	Psat2g189200	0.993327	6.29258	3.57408	3.43216	7.2735	12.0133	gi|922355228|ref|XP_003610818.2| myb transcription factor
3.98501	1.09233	1.05613	0.736714	Psat0s1330g0440	0.993327	3.14629	3.57408	4.57622	6.36432	5.25584	gi|661878860|emb|CDP17423.1| unnamed protein product
264.307	1.092	0.363618	0.0408333	Psat5g240960	289.058	133.193	83.3953	336.352	390.951	352.892	gi|502089916|ref|XP_004489061.1| PREDICTED: basic leucine zipper 34-like
1.07161	1.09022	2.20049		Psat3g107680	0.993327	1.04876	0	0	3.63675	0.750834	gi|357507413|ref|XP_003623995.1| O-acyltransferase WSD1-like protein
2.20614	1.09003	1.45818		Psat5g056600	1.98665	1.04876	1.19136	1.14405	6.36432	1.50167	gi|828315502|ref|XP_012571919.1| PREDICTED: uncharacterized protein LOC101511353
294.451	1.09	0.214649	1.96965e-05	Psat3g023040	228.465	183.534	151.303	474.783	368.221	360.4	gi|266731|sp|Q01861.1|PAL1_PEA RecName: Full=Phenylalanine ammonia-lyase 1
94.3695	1.08979	0.265665	0.00127725	Psat7g083120	76.4862	50.3407	53.6113	134.998	133.651	117.13	gi|502141645|ref|XP_004504576.1| PREDICTED: putative receptor-like protein kinase At4g00960 isoform X2
109.17	1.08904	0.363836	0.0419114	Psat3g202840	110.259	63.9746	34.5495	140.719	159.108	146.413	gi|922341311|ref|XP_013447609.1| DUF4378 domain protein
2.75304	1.08774	1.30639		Psat6g156960	2.97998	1.04876	1.19136	3.43216	6.36432	1.50167	gi|922326015|ref|XP_013442400.1| hypothetical protein MTR_0187s0020
2201.13	1.0875	0.212987	1.73872e-05	Psat6g238360	1699.58	1347.66	1178.26	3228.52	2189.32	3563.46	gi|116134|sp|P28012.1|CFI1_MEDSA RecName: Full=Chalcone--flavonone isomerase 1; Short=Chalcone isomerase 1
459.961	1.08664	0.218752	3.29457e-05	Psat4g094840	232.438	388.043	263.291	582.324	581.88	711.79	gi|922336805|ref|XP_013446392.1| plant/F18B3-190 protein
10.117	1.08618	0.809079	0.598833	Psat3g055800	6.95329	5.24382	7.14817	14.8727	22.7297	3.75417	gi|357444199|ref|XP_003592377.1| alpha-L-fucosidase-like protein
114.059	1.08595	0.238977	0.000221429	Psat2g139280	80.4595	80.7548	57.1853	165.888	153.653	146.413	gi|922355944|ref|XP_003612732.2| LRR and NB-ARC domain disease resistance protein
16.7604	1.08569	0.513849	0.24848	Psat4g143120	9.93327	11.5364	10.7223	24.0251	21.8205	22.525	gi|502158475|ref|XP_004511166.1| PREDICTED: cyclic dof factor 1-like
54.7612	1.08523	0.400259	0.0823725	Psat7g135520	38.7397	49.2919	16.6791	86.9481	61.8248	75.0834	gi|502180138|ref|XP_004516574.1| PREDICTED: uncharacterized protein LOC101492756
37.5028	1.08489	0.414625	0.100658	Psat0s7054g0040	25.8265	17.829	28.5927	56.0587	33.64	63.07	gi|502096072|ref|XP_004490617.1| PREDICTED: probable protein phosphatase 2C 25
1.15651	1.08345	1.92107		Psat1g143960	0	1.04876	1.19136	2.28811	0.909188	1.50167	-
1.15651	1.08345	1.92107		Psat6g064920	0	1.04876	1.19136	2.28811	0.909188	1.50167	-
22.5081	1.08293	0.478168	0.196445	Psat4g025920	9.93327	14.6827	19.0618	25.1692	30.9124	35.2892	gi|357485797|ref|XP_003613186.1| F-box plant-like protein
33.7134	1.08253	0.449396	0.15141	Psat5g250440	31.7865	12.5852	20.2531	46.9062	55.4605	35.2892	gi|357465709|ref|XP_003603139.1| RNA-binding KH domain protein
412.549	1.08086	0.719586	0.523026	Psat2g165800	500.637	214.997	78.6298	565.163	664.616	451.251	gi|357482969|ref|XP_003611771.1| patatin-like phospholipase
15.1497	1.08084	0.631453	0.422583	Psat7g197200	16.8866	7.34135	4.76545	16.0168	26.3664	19.5217	gi|922366829|ref|XP_013455581.1| transmembrane protein
61.9544	1.08058	0.402011	0.0864096	Psat0s375g0120	62.5796	30.4142	26.2099	59.4908	90.9188	102.113	gi|357461569|ref|XP_003601066.1| AP2 domain class transcription factor
600.154	1.08038	0.183123	2.74727e-07	Psat3g017760	446.997	366.019	343.112	755.076	721.895	967.825	gi|357511477|ref|XP_003626027.1| short-chain dehydrogenase/reductase
108.294	1.08009	0.29102	0.00516302	Psat7g260040	67.5462	59.7795	82.2039	112.117	133.651	194.466	gi|357467907|ref|XP_003604238.1| cinnamoyl-CoA reductase-like protein
2.16433	1.07977	1.54765		Psat4g071720	0.993327	3.14629	0	3.43216	0.909188	4.505	gi|502181622|ref|XP_004516848.1| PREDICTED: uncharacterized protein LOC101500647 isoform X2
110.449	1.07939	0.814183	0.60557	Psat6g146200	104.299	96.4863	11.9136	120.126	178.201	151.668	gi|7381203|gb|AAF61434.1|AF137351_1 pathogenesis-related protein 4A
3.37121	1.07925	1.26288		Psat7g186560	2.97998	1.04876	2.38272	9.15243	0.909188	3.75417	gi|357492353|ref|XP_003616465.1| pattern formation protein GNOM protein
35.2141	1.07919	0.399616	0.0841535	Psat4g227320	28.8065	20.9753	17.8704	42.33	60.0064	41.2959	gi|357480693|ref|XP_003610632.1| hypothetical protein MTR_5g005230
3.2861	1.07792	1.13857		Psat5g219480	1.98665	3.14629	1.19136	3.43216	5.45513	4.505	gi|922353377|ref|XP_013452505.1| replication factor-A carboxy-terminal domain protein
1.7085	1.07774	1.64807		Psat6g091720	0.993327	0	2.38272	1.14405	2.72756	3.00334	gi|571482812|ref|XP_006589053.1| PREDICTED: uncharacterized protein LOC102666264
4.23629	1.07635	1.13515	0.77131	Psat0ss5398g0160	4.96663	3.14629	0	3.43216	6.36432	7.50834	gi|922368959|ref|XP_013456644.1| myb transcription factor
305.294	1.07603	0.259016	0.00105631	Psat2g169400	156.946	273.727	158.451	446.181	330.944	465.517	gi|357482733|ref|XP_003611653.1| indole-3-acetic acid-amido synthetase
7.88686	1.07593	0.75997	0.561646	Psat3g126480	3.97331	5.24382	5.95681	13.7287	10.9103	7.50834	gi|828298672|ref|XP_012569065.1| PREDICTED: TMV resistance protein N-like isoform X1
28.858	1.07576	0.581979	0.358273	Psat7g098080	35.7598	13.6339	5.95681	34.3216	48.187	35.2892	gi|502142392|ref|XP_004504935.1| PREDICTED: uncharacterized protein LOC101489107
90.6764	1.07509	0.330773	0.0214774	Psat7g035680	64.5662	74.4622	35.7408	99.5327	156.38	113.376	gi|502139394|ref|XP_004503751.1| PREDICTED: protein P21-like isoform X2
969.555	1.07431	0.23088	0.000137419	Psat7g179640	841.348	518.089	512.285	1534.18	1356.51	1054.92	gi|525313464|ref|NP_001266064.1| glucan endo-1
150.72	1.07406	0.31244	0.0124556	Psat4g163000	119.199	111.169	60.7594	153.303	191.839	268.048	gi|357514485|ref|XP_003627531.1| calcium-binding EF-hand protein
19.9643	1.07404	0.884598	0.657935	Psat1g069360	7.94661	30.4142	0	38.8978	20.0021	22.525	gi|922350503|ref|XP_013451087.1| malonyl-CoA:isoflavone 7-O-glucoside malonyltransferase
1024.7	1.07267	0.262536	0.0013632	Psat4g188080	932.734	655.477	391.958	1327.1	1425.61	1415.32	gi|861157|emb|CAA84527.1| cell wall invertase II; beta-furanofructosidase
1.56925	1.07237	2.13559		Psat6g151760	2.97998	0	0	3.43216	0	3.00334	gi|87162559|gb|ABD28354.1| hypothetical protein MtrDRAFT_AC147963g21v2
2.76139	1.07159	1.25525		Psat5g262280	1.98665	2.09753	1.19136	5.72027	1.81838	3.75417	gi|922376190|ref|XP_003602804.2| DnaJ heat shock amino-terminal domain protein
241.193	1.07087	0.176993	1.17062e-07	Psat5g118160	159.926	144.729	162.025	348.937	293.668	337.875	gi|922381496|ref|XP_013460977.1| LRR receptor-like kinase family protein
1.62776	1.07084	1.70348		Psat0s2211g0040	0.993327	2.09753	0	2.28811	3.63675	0.750834	-
56.6294	1.07074	0.50589	0.247415	Psat3g172200	19.8665	52.4382	36.9322	130.422	61.8248	38.2925	gi|442803102|gb|AGC78837.1| mitochondrial cytochrome c oxidase subunit II (mitochondrion)
1.14376	1.07033	1.95619		Psat1g031760	0	1.04876	1.19136	1.14405	2.72756	0.750834	gi|357499797|ref|XP_003620187.1| Kunitz type trypsin inhibitor / miraculin
12.0308	1.06907	0.673334	0.480137	Psat7g049280	12.9132	3.14629	7.14817	17.1608	14.547	17.2692	gi|357519745|ref|XP_003630161.1| DNA-binding domain protein
172.597	1.06871	0.242649	0.000393965	Psat5g242840	127.146	130.047	76.2471	249.404	215.478	237.263	gi|922392585|ref|XP_013464702.1| DUF2921 family protein
38.6491	1.06818	0.424435	0.123582	Psat4g091400	26.8198	13.6339	34.5495	53.7706	61.8248	41.2959	gi|357482073|ref|XP_003611322.1| agenet domain protein
31.1469	1.06794	0.620139	0.418387	Psat7g093520	8.93994	35.658	15.4877	64.067	45.4594	17.2692	gi|442803245|gb|AGC78980.1| hypothetical protein (mitochondrion)
77.2202	1.06783	0.396251	0.0851479	Psat5g183080	80.4595	38.8043	29.784	99.5327	133.651	81.0901	gi|922378292|ref|XP_013459385.1| transcription factor
39.5716	1.06723	0.37522	0.0600486	Psat4g182160	32.7798	20.9753	22.6359	54.9146	61.8248	44.2992	gi|502156420|ref|XP_004510465.1| PREDICTED: growth-regulating factor 5-like isoform X1
4.39818	1.06655	1.21638	0.797608	Psat4g224560	0	7.34135	1.19136	4.57622	7.2735	6.00667	gi|357480747|ref|XP_003610659.1| gibberellin 2-beta-dioxygenase
79.0329	1.0648	0.302009	0.00946629	Psat5g012600	69.5329	44.0481	39.3149	100.677	120.013	100.612	gi|922376620|ref|XP_003603811.2| transmembrane protein
378.218	1.06466	0.193432	2.35702e-06	Psat4g062920	230.452	257.996	246.612	423.3	485.506	625.445	gi|502176326|ref|XP_004515848.1| PREDICTED: BTB/POZ and TAZ domain-containing protein 2-like
50.6793	1.06433	0.345002	0.0333886	Psat7g155120	43.7064	29.3654	25.0186	68.6433	60.0064	77.3359	gi|357447029|ref|XP_003593790.1| rhodanese/cell cycle control phosphatase superfamily protein
34.6493	1.06324	0.526827	0.287608	Psat0s73g0080	39.7331	19.9265	7.14817	49.1943	49.0961	42.7975	gi|922364925|ref|XP_013454713.1| drug resistance transporter-like ABC domain protein
19.4456	1.06301	0.541387	0.30888	Psat6g001800	7.94661	15.7315	14.2963	18.3049	36.3675	24.0267	gi|357438517|ref|XP_003589534.1| GDSL-like lipase/acylhydrolase
1206.71	1.06301	0.171262	4.75764e-08	Psat4g176240	922.801	803.353	615.934	1730.95	1609.26	1557.98	gi|922342690|ref|XP_013448269.1| transmembrane amino acid transporter family protein
238.303	1.06257	0.223289	8.70949e-05	Psat5g127640	174.826	119.559	169.173	263.132	355.492	347.636	gi|502137890|ref|XP_004503220.1| PREDICTED: proline transporter 1-like
6.02724	1.06245	0.943841	0.699988	Psat2g188440	5.95996	3.14629	2.38272	14.8727	4.54594	5.25584	gi|388515597|gb|AFK45860.1| unknown
2.12628	1.06186	1.57042		Psat6g098520	2.97998	1.04876	0	3.43216	4.54594	0.750834	gi|922399251|ref|XP_013466775.1| phototropic-responsive NPH3 family protein
127.602	1.06186	0.25126	0.000801968	Psat5g089320	100.326	80.7548	66.7162	159.024	154.562	204.227	gi|357463405|ref|XP_003601984.1| pollen Ole e I family allergen
38.9131	1.06154	0.471696	0.201197	Psat5g205800	23.8398	10.4876	41.6976	48.0503	59.0972	50.3059	gi|357457735|ref|XP_003599148.1| hypothetical protein MTR_3g028490
67.4232	1.06083	0.358858	0.0457157	Psat1g078320	61.5863	44.0481	25.0186	89.2362	77.281	107.369	gi|357473531|ref|XP_003607050.1| CAZy family GT8 glycosyltransferase
17.274	1.05935	0.592965	0.386603	Psat3g195560	10.9266	17.829	4.76545	17.1608	28.1848	24.7775	gi|357501753|ref|XP_003621165.1| O-acyltransferase WSD1-like protein
486.382	1.05796	0.181993	4.3973e-07	Psat3g015800	326.805	270.581	350.26	566.307	764.627	639.71	gi|357511619|ref|XP_003626098.1| expansin-A1-like protein
164.512	1.05618	0.453914	0.175332	Psat6g174720	191.712	80.7548	47.6545	145.295	330.944	190.712	gi|922404687|ref|XP_013469345.1| cytochrome P450 family protein
3.32241	1.0559	1.33898		Psat4g072840	0	4.19506	2.38272	1.14405	5.45513	6.7575	gi|502152461|ref|XP_004508935.1| PREDICTED: transcription factor MYB114-like
4.2829	1.05587	1.17348	0.788865	Psat7g088160	3.97331	4.19506	0	10.2965	2.72756	4.505	gi|922370443|ref|XP_013457385.1| polygalacturonase QRT3-like protein
185.849	1.05527	0.228203	0.000156036	Psat5g252400	135.092	137.388	89.3521	239.107	231.843	282.314	gi|502083741|ref|XP_004487550.1| PREDICTED: aspartic proteinase-like protein 2
1.59213	1.0552	1.65664		Psat1g208200	1.98665	1.04876	0	2.28811	2.72756	1.50167	gi|502077674|ref|XP_004485712.1| PREDICTED: syntaxin-124-like
78.9537	1.055	0.581369	0.374652	Psat4g062760	13.9066	71.3159	69.099	44.6181	180.928	93.8542	gi|922363664|ref|XP_003608902.2| GDSL-like lipase/acylhydrolase
73.5963	1.05461	0.271935	0.00290536	Psat2g175360	49.6663	44.0481	50.0372	96.1006	89.1004	112.625	gi|357482241|ref|XP_003611406.1| receptor-like kinase plant
77.5864	1.05416	0.422029	0.128454	Psat6g226600	75.4928	52.4382	22.6359	117.838	127.286	69.8275	gi|357444747|ref|XP_003592651.1| VQ motif protein
138.95	1.05405	0.329998	0.0249079	Psat2g116840	113.239	103.828	53.6113	179.617	136.378	247.024	gi|357478703|ref|XP_003609637.1| 2OG-Fe(II) oxygenase family oxidoreductase
31.5234	1.05394	0.494567	0.242071	Psat5g188520	33.7731	16.7802	10.7223	37.7538	34.5491	55.5617	gi|502165098|ref|XP_004513415.1| PREDICTED: probable polyamine transporter At1g31830
448.821	1.05292	0.299916	0.00994042	Psat6g194680	267.205	427.896	179.896	661.263	709.167	447.497	gi|357443753|ref|XP_003592154.1| chitinase
4.35836	1.05283	1.11544	0.771982	Psat6g205680	1.98665	5.24382	1.19136	9.15243	1.81838	6.7575	gi|502119660|ref|XP_004496695.1| PREDICTED: serine/threonine-protein kinase HT1-like
1.10813	1.05264	1.93045		Psat7g166640	0.993327	0	1.19136	1.14405	1.81838	1.50167	gi|502143938|ref|XP_004505522.1| PREDICTED: zingipain-2-like
20.1489	1.05205	0.515964	0.278266	Psat3g021280	17.8799	11.5364	9.53089	35.4657	25.4573	21.0233	gi|922346965|ref|XP_013450394.1| drought-induced protein
5.13624	1.05204	1.13019	0.777665	Psat5g255480	0	5.24382	4.76545	11.4405	6.36432	3.00334	-
62.9807	1.05158	0.290662	0.00706676	Psat0s679g0040	44.6997	40.9018	36.9322	92.6684	89.1004	73.5817	gi|922363898|ref|XP_003609425.2| glycosyltransferase
20.6589	1.05143	0.551263	0.332446	Psat0s1478g0280	14.8999	16.7802	8.33953	30.8895	37.2767	15.7675	gi|357466617|ref|XP_003603593.1| hypothetical protein MTR_3g109430
430.169	1.05072	0.213239	3.96077e-05	Psat2g162560	349.651	290.508	198.957	606.349	549.15	586.401	gi|357483207|ref|XP_003611890.1| LysM-domain receptor-like kinase
58.2538	1.05056	0.424385	0.134208	Psat7g094880	57.613	38.8043	16.6791	89.2362	86.3729	60.8175	gi|922370205|ref|XP_013457266.1| WRKY family transcription factor
678.99	1.04904	0.270431	0.00290248	Psat1g086520	465.87	608.283	252.569	878.634	873.73	994.855	gi|37051111|dbj|BAC81652.1| short-chain alcohol dehydrogenase A
4.94359	1.04823	0.999248	0.731723	Psat7g056520	3.97331	1.04876	4.76545	3.43216	8.18269	8.25917	gi|922337545|ref|XP_013446762.1| pentatricopeptide (PPR) repeat protein
136.009	1.04724	0.23685	0.000366805	Psat2g181720	107.279	85.9986	72.673	161.312	184.565	204.227	gi|357481717|ref|XP_003611144.1| F-box protein PP2-A13
207.93	1.04682	0.220028	8.73753e-05	Psat0s1136g0040	173.832	112.218	120.327	284.87	262.755	293.576	gi|502157264|ref|XP_004510812.1| PREDICTED: O-glucosyltransferase rumi homolog
82.837	1.04681	0.319193	0.0198176	Psat1g097080	47.6797	66.0721	48.8458	75.5076	120.013	138.904	gi|922352649|ref|XP_013452141.1| alcohol acyltransferase
3.11278	1.04626	1.34201		Psat0s2446g0040	3.97331	2.09753	0	1.14405	5.45513	6.00667	gi|922367541|ref|XP_013455937.1| serine carboxypeptidase-like protein
260.463	1.04593	0.225701	0.000149302	Psat0s5923g0040	212.572	161.51	134.624	414.148	307.306	332.619	gi|550600244|gb|AGX84978.1| class V chitinase a protein
29.7009	1.0458	0.512853	0.278266	Psat3g000360	15.8932	18.8777	23.8272	17.1608	53.6421	48.8042	gi|922347431|ref|XP_013450626.1| plasma membrane H+-ATPase
2.63315	1.04528	1.49107		Psat5g267120	3.97331	1.04876	0	6.86433	0.909188	3.00334	gi|922386890|ref|XP_003597066.2| S-locus lectin kinase family protein
14.9095	1.04509	0.603704	0.413847	Psat7g203360	8.93994	6.29258	14.2963	14.8727	17.2746	27.7809	gi|357471365|ref|XP_003605967.1| MAP kinase kinase kinase
13.7452	1.045	0.576266	0.37521	Psat7g038680	6.95329	10.4876	9.53089	17.1608	21.8205	16.5183	gi|502176867|ref|XP_004515957.1| PREDICTED: uncharacterized protein LOC101509068
45.7392	1.04306	0.344139	0.0380065	Psat3g025560	29.7998	30.4142	29.784	51.4824	56.3697	76.585	gi|571446500|ref|XP_006577110.1| PREDICTED: MATH domain and coiled-coil domain-containing protein At3g58270-like
178.465	1.04273	0.240232	0.000513871	Psat7g174800	139.066	127.949	82.2039	221.947	269.12	230.506	gi|922368657|ref|XP_013456493.1| 1-phosphatidylinositol phosphodiesterase-like protein
9.71049	1.04183	0.779831	0.601081	Psat5g241760	8.93994	6.29258	3.57408	16.0168	18.1838	5.25584	gi|922364068|ref|XP_003609853.2| kinesin motor domain protein
2.68396	1.04169	1.70532		Psat6g226400	1.98665	3.14629	0	9.15243	1.81838	0	gi|357482775|ref|XP_003611674.1| 20S proteasome subunit alpha
25.8497	1.04057	0.470053	0.213571	Psat1g084400	11.9199	19.9265	19.0618	37.7538	23.6389	42.7975	gi|502091575|ref|XP_004489585.1| PREDICTED: lysine histidine transporter 1-like
4.27018	1.04044	1.07449	0.762998	Psat0s2737g0080	4.96663	1.04876	2.38272	4.57622	3.63675	9.01001	-
1.64119	1.0402	1.73742		Psat2g078040	0	2.09753	1.19136	1.14405	0.909188	4.505	gi|922360030|ref|XP_013453938.1| BZIP family transcription factor
2.69674	1.0397	1.27699		Psat5g229760	1.98665	2.09753	1.19136	2.28811	6.36432	2.2525	gi|922374522|ref|XP_003598134.2| S-locus lectin kinase family protein
1.06721	1.03915	2.14725		Psat5g206640	0	2.09753	0	1.14405	0.909188	2.2525	gi|922377659|ref|XP_013459109.1| 2OG-Fe(II) oxygenase family oxidoreductase
2.11772	1.03869	1.5318		Psat6g031200	2.97998	0	1.19136	1.14405	3.63675	3.75417	gi|914748606|gb|AKV94666.1| molybdate transporter 1-like protein
16.7229	1.03833	0.55602	0.349316	Psat4g103200	12.9132	12.5852	7.14817	27.4573	15.4562	24.7775	gi|357517845|ref|XP_003629211.1| F-box protein
2.05481	1.03747	1.72626		Psat6g226200	2.97998	1.04876	0	0	4.54594	3.75417	gi|357444727|ref|XP_003592641.1| myb transcription factor
41.7564	1.03563	0.394097	0.0983915	Psat2g143920	32.7798	32.5117	16.6791	43.4741	67.2799	57.8142	gi|357484533|ref|XP_003612554.1| glycosyltransferase family protein
61.969	1.03548	0.321688	0.0234295	Psat5g074000	28.8065	38.8043	54.8026	82.3719	88.1912	78.8375	gi|922375994|ref|XP_003602321.2| homeobox associated leucine zipper protein
414.845	1.03546	0.161634	1.45114e-08	Psat7g058920	282.105	287.361	246.612	544.57	508.236	620.189	gi|922337453|ref|XP_013446716.1| E3 ubiquitin-protein ligase RGLG2-like protein
78.7968	1.03373	0.477481	0.230771	Psat5g152640	42.7131	94.3887	17.8704	84.66	110.012	123.137	gi|828311476|ref|XP_012571296.1| PREDICTED: cation/H(+) antiporter 15-like
395.281	1.03329	0.182751	1.06804e-06	Psat0s2229g0040	295.018	273.727	208.488	576.603	485.506	532.341	gi|502118661|ref|XP_004496359.1| PREDICTED: probable LRR receptor-like serine/threonine-protein kinase At1g34110
1.11737	1.03227	1.92713		Psat1g208000	0	1.04876	1.19136	1.14405	1.81838	1.50167	gi|502077680|ref|XP_004485714.1| PREDICTED: uncharacterized protein LOC101501207
1.11737	1.03227	1.92713		Psat2g170800	0	1.04876	1.19136	1.14405	1.81838	1.50167	-
1.11737	1.03227	1.92713		Psat4g000400	0	1.04876	1.19136	1.14405	1.81838	1.50167	gi|922326007|ref|XP_013442396.1| P-loop nucleoside triphosphate hydrolase superfamily protein
3.9263	1.03062	1.08827	0.771728	Psat4g012320	1.98665	1.04876	4.76545	6.86433	3.63675	5.25584	-
1.61061	1.03052	1.83043		Psat2g075760	0	3.14629	0	2.28811	2.72756	1.50167	gi|357489323|ref|XP_003614949.1| DUF3049 family protein
774.772	1.03025	0.221378	0.000137419	Psat3g011120	679.436	481.383	365.748	1140.62	1000.11	981.34	gi|347811118|gb|AEP25512.1| putative respiratory burst oxidase-like protein A
5.70942	1.03021	1.11088	0.779904	Psat2g168960	8.93994	2.09753	0	11.4405	7.2735	4.505	gi|357482747|ref|XP_003611660.1| cytochrome P450 family protein
17.3627	1.02969	0.562739	0.367454	Psat4g069200	7.94661	17.829	8.33953	28.6014	18.1838	23.2758	gi|357477021|ref|XP_003608796.1| hypothetical protein MTR_4g102040
4.8279	1.02912	1.00729	0.74155	Psat2g091080	3.97331	2.09753	3.57408	2.28811	7.2735	9.76084	gi|922397463|ref|XP_013465964.1| pre-mRNA-processing 40A-like protein
1.67352	1.02907	1.65057		Psat0s2664g0040	0	2.09753	1.19136	3.43216	1.81838	1.50167	-
2.34273	1.02888	1.59969		Psat0s4106g0080	0	1.04876	3.57408	6.86433	1.81838	0.750834	gi|357464969|ref|XP_003602766.1| plant-specific B3-DNA-binding domain protein
10.215	1.02813	0.90624	0.696622	Psat4g032680	12.9132	0	7.14817	18.3049	10.9103	12.0133	gi|502182696|ref|XP_004516978.1| PREDICTED: myosin-6 isoform X1
97.7801	1.02751	0.335409	0.0351966	Psat5g274960	97.346	54.5357	40.5063	144.151	112.739	137.403	gi|922393577|ref|XP_013465196.1| anaphase-promoting complex subunit 11 RING-H2 finger protein
259.898	1.02702	0.732083	0.568108	Psat1g221560	341.704	115.364	55.994	320.335	426.409	299.583	gi|502121463|ref|XP_004497330.1| PREDICTED: cationic peroxidase 1-like
107.35	1.02664	0.263029	0.00266542	Psat2g190240	79.4661	79.7061	52.4199	131.566	167.291	133.648	gi|40645353|dbj|BAD06522.1| hypothetical protein
32.0776	1.02435	0.385152	0.0920752	Psat1g119000	18.8732	22.024	22.6359	40.0419	49.0961	39.7942	gi|593704266|ref|XP_007152509.1| hypothetical protein PHAVU_004G136300g
150.499	1.02418	0.346416	0.0457149	Psat2g070880	153.966	78.6573	64.3335	188.769	261.846	155.423	gi|357489713|ref|XP_003615144.1| phosphate-responsive 1 family protein
13.7268	1.0239	0.730857	0.569101	Psat5g163000	2.97998	12.5852	11.9136	8.00838	19.0929	27.7809	gi|357460393|ref|XP_003600478.1| chaperonin-like RbcX protein
253.2	1.02376	0.183125	1.51237e-06	Psat2g073600	148.006	188.777	164.408	337.496	311.851	368.659	gi|502165992|ref|XP_004513754.1| PREDICTED: probable trehalose-phosphate phosphatase C
370.56	1.02353	0.191509	5.34696e-06	Psat3g135200	239.392	298.898	194.192	501.096	470.959	518.826	gi|502168857|ref|XP_004514481.1| PREDICTED: protein SSUH2 homolog
482.525	1.02332	0.263812	0.00290248	Psat7g213480	440.044	271.63	241.846	709.314	755.535	476.779	gi|922368107|ref|XP_013456218.1| LRR receptor-like kinase family protein
23.7662	1.02273	0.543883	0.343935	Psat5g258360	12.9132	8.39011	26.2099	25.1692	26.3664	43.5484	gi|357453137|ref|XP_003596845.1| capsanthin/capsorubin synthase
45.5705	1.02234	0.405886	0.123074	Psat0s1926g0080	45.693	25.1703	19.0618	49.1943	72.735	61.5684	gi|502147693|ref|XP_004506879.1| PREDICTED: pleiotropic drug resistance protein 1 isoform X1
371.966	1.02192	0.158	9.9198e-09	Psat5g012800	273.165	240.167	222.785	473.638	500.963	521.079	gi|357466969|ref|XP_003603769.1| DUF668 family protein
15.8496	1.02145	0.646803	0.4851	Psat5g206000	13.9066	3.14629	14.2963	24.0251	25.4573	14.2658	gi|388518269|gb|AFK47196.1| unknown
3.72502	1.02142	1.10137	0.779904	Psat4g020800	3.97331	2.09753	1.19136	5.72027	6.36432	3.00334	gi|357479247|ref|XP_003609909.1| auxin-responsive AUX/IAA family protein
2.17204	1.02009	1.39557		Psat5g064440	1.98665	1.04876	1.19136	4.57622	2.72756	1.50167	gi|922383472|ref|XP_013461957.1| F-box/RNI/FBD-like domain protein
2.17204	1.02009	1.39557		Psat5g150920	1.98665	1.04876	1.19136	4.57622	2.72756	1.50167	-
16.0401	1.01947	0.551233	0.35792	Psat2g081160	13.9066	10.4876	7.14817	22.8811	24.5481	17.2692	gi|502092757|ref|XP_004489766.1| PREDICTED: ATP-dependent 6-phosphofructokinase 5
1.59281	1.01839	1.74084		Psat6g167480	0.993327	1.04876	1.19136	0	1.81838	4.505	gi|922404171|ref|XP_013469215.1| monothiol glutaredoxin-S2 protein
116.615	1.01832	0.403633	0.122251	Psat7g152200	118.206	83.9011	28.5927	146.439	149.107	173.443	gi|357470763|ref|XP_003605666.1| NAC transcription factor-like protein
4.89582	1.01773	1.02858	0.755086	Psat6g111120	2.97998	4.19506	2.38272	12.5846	2.72756	4.505	gi|502116536|ref|XP_004495479.1| PREDICTED: FBD-associated F-box protein At3g52670-like
79.2155	1.01734	0.336547	0.0387736	Psat4g146000	71.5195	51.3894	33.3581	132.71	95.4647	90.8509	gi|357515109|ref|XP_003627843.1| NADPH:quinone oxidoreductase-like protein
357.51	1.01683	0.245622	0.00111438	Psat1g022600	309.918	232.826	165.599	485.079	553.695	397.942	gi|922391084|ref|XP_013463958.1| LRR receptor-like kinase
1.59696	1.01653	2.13108		Psat5g291160	0	3.14629	0	3.43216	0	3.00334	gi|357454549|ref|XP_003597555.1| adenine nucleotide alpha hydrolase-like domain kinase
4.11552	1.01614	1.67686	0.883657	Psat2g061280	6.95329	1.04876	0	14.8727	1.81838	0	gi|115451517|ref|NP_001049359.1| Os03g0213100
2.17094	1.01422	1.74841		Psat0s1735g0160	0	3.14629	1.19136	3.43216	0	5.25584	gi|922376330|ref|XP_003603148.2| hypothetical protein MTR_3g104390
94.8081	1.01391	0.384498	0.0964921	Psat2g166160	93.3727	68.1697	26.2099	123.558	133.651	123.888	gi|357482951|ref|XP_003611762.1| BEST plant protein match is: (TAIR:plant.1) protein
135.998	1.01347	0.224907	0.000259602	Psat2g057200	91.3861	105.925	72.673	178.472	174.564	192.964	gi|502096072|ref|XP_004490617.1| PREDICTED: probable protein phosphatase 2C 25
337.429	1.01251	0.164502	6.34602e-08	Psat7g042720	256.278	204.509	209.68	453.046	440.047	461.012	gi|357520203|ref|XP_003630390.1| DUF668 family protein
107.898	1.01239	0.265237	0.00357051	Psat3g064440	89.3994	73.4135	51.2285	141.863	134.56	156.924	gi|922345647|ref|XP_013449738.1| patatin-like phospholipase
6.64483	1.01209	1.02607	0.756123	Psat5g068200	0.993327	6.29258	5.95681	8.00838	16.3654	2.2525	gi|922382588|ref|XP_013461521.1| transposable element protein
130.957	1.01142	0.293262	0.0120271	Psat7g044440	119.199	74.4622	66.7162	154.447	150.925	219.994	gi|502139781|ref|XP_004503901.1| PREDICTED: NAC domain-containing protein 2-like
13.3547	1.01026	0.83008	0.657393	Psat6g124680	13.9066	3.14629	9.53089	8.00838	37.2767	8.25917	gi|357441067|ref|XP_003590811.1| hypothetical protein MTR_1g075490
56.4212	1.00993	0.301494	0.0160004	Psat0s3198g0080	42.7131	33.5604	35.7408	83.516	70.9167	72.08	gi|357444689|ref|XP_003592622.1| receptor-like kinase
1.51735	1.00987	1.87747		Psat2g104160	2.97998	0	0	1.14405	2.72756	2.2525	gi|922359590|ref|XP_013453723.1| receptor-like kinase
17.5831	1.00933	0.659577	0.508874	Psat0s3016g0280	11.9199	6.29258	16.6791	34.3216	27.2756	9.01001	gi|502098357|ref|XP_004491216.1| PREDICTED: G2/mitotic-specific cyclin S13-7
1.63458	1.00926	1.98901		Psat5g166480	1.98665	0	1.19136	5.72027	0.909188	0	gi|593693396|ref|XP_007147219.1| hypothetical protein PHAVU_006G105700g
1850.5	1.0083	0.241798	0.000998617	Psat5g300680	1730.38	869.425	1086.52	2219.47	2879.4	2317.82	gi|357455125|ref|XP_003597843.1| plant/F18G18-200 protein
1286.71	1.00821	0.194408	1.16906e-05	Psat6g159040	1107.56	770.841	683.841	1820.19	1756.55	1581.26	gi|357442065|ref|XP_003591310.1| ABC transporter B family protein
0.573977	1.0065	3.39727		Psat1g131000	0	0	1.19136	0	0	2.2525	gi|502087648|ref|XP_004488599.1| PREDICTED: uncharacterized protein LOC101498325
7.10069	1.00627	0.819062	0.652071	Psat6g039080	2.97998	4.19506	7.14817	9.15243	6.36432	12.7642	-
1.62513	1.00559	1.55315		Psat5g254720	0.993327	1.04876	1.19136	2.28811	2.72756	1.50167	gi|357476805|ref|XP_003608688.1| Nodule Cysteine-Rich (NCR) secreted peptide
0.550211	1.00527	3.44625		Psat1g031240	0	1.04876	0	0	0	2.2525	gi|922354245|ref|XP_013452937.1| MATE efflux family protein
0.540971	1.0048	3.46567		Psat3g049080	0.993327	0	0	0	0	2.2525	gi|357510423|ref|XP_003625500.1| transmembrane protein
15.8023	1.00397	0.62534	0.472196	Psat4g196560	10.9266	15.7315	4.76545	22.8811	12.7286	27.7809	gi|922332434|ref|XP_013444208.1| LRR receptor-like kinase plant
179.133	1.00241	0.254619	0.00235103	Psat1g034960	160.919	110.12	85.778	260.844	236.389	220.745	gi|357500221|ref|XP_003620399.1| octicosapeptide/phox/Bem1p family protein
166.24	1.00217	0.377828	0.0934906	Psat6g229920	185.752	93.34	52.4199	196.777	253.663	215.489	gi|922408310|ref|XP_013470231.1| MFS transporter
1.02828	1.00191	2.49165		Psat0s1316g0080	1.98665	0	0	3.43216	0	0.750834	gi|20914|emb|CAA38756.1| unknown seed protein
38.6002	1.0019	0.509709	0.308207	Psat3g046040	8.93994	38.8043	29.784	36.6097	53.6421	63.8209	gi|357510545|ref|XP_003625561.1| WRKY family transcription factor
26.6285	1.00154	0.458399	0.224552	Psat4g087640	13.9066	26.2191	13.105	29.7454	40.0043	36.7909	gi|351726792|ref|NP_001235091.1| uncharacterized protein LOC100306697 precursor
5.88058	1.00138	0.842257	0.669609	Psat5g247640	3.97331	4.19506	3.57408	8.00838	7.2735	8.25917	gi|566195169|ref|XP_002316938.2| hypothetical protein POPTR_0011s12800g
4.39161	1.00129	1.15631	0.801821	Psat5g237000	3.97331	0	4.76545	9.15243	5.45513	3.00334	gi|357452015|ref|XP_003596284.1| hypothetical protein MTR_2g075510
5.79323	1.00097	1.06392	0.773216	Psat5g187920	5.95996	4.19506	1.19136	13.7287	8.18269	1.50167	gi|2745902|gb|AAB94773.1| ERS-like ethylene receptor
158.789	1.00074	0.413528	0.148427	Psat3g092680	51.653	153.12	113.179	117.838	308.215	208.732	gi|357509471|ref|XP_003625024.1| fatty acid hydroxylase superfamily protein
56.0014	0.99999	0.427475	0.171601	Psat5g220920	36.7531	31.4629	44.0804	43.4741	120.922	59.3159	gi|388492888|gb|AFK34510.1| unknown
479.536	0.999497	0.702909	0.558729	Psat1g110680	631.756	203.46	123.902	473.638	684.619	759.844	gi|357510949|ref|XP_003625763.1| albumin-2 protein
6.81053	0.999265	1.10856	0.788253	Psat3g051400	8.93994	2.09753	2.38272	14.8727	11.8194	0.750834	gi|502126996|ref|XP_004499522.1| PREDICTED: uncharacterized protein LOC101509306
52.3806	0.999086	0.430417	0.176579	Psat6g106440	32.7798	26.2191	46.4631	49.1943	50.0053	109.622	gi|922395701|ref|XP_003590149.2| transmembrane protein
14.0164	0.998284	0.560067	0.388929	Psat3g136760	8.93994	8.39011	10.7223	20.593	18.1838	17.2692	gi|922344034|ref|XP_013448936.1| L-type lectin-domain receptor kinase S.4
98.6648	0.99804	0.257521	0.00292956	Psat6g211880	77.4795	69.2184	50.0372	140.719	133.651	120.884	gi|922407060|ref|XP_013469916.1| cysteine-rich receptor-kinase-like protein
54.1714	0.997701	0.499406	0.29537	Psat6g174520	67.5462	26.2191	14.2963	70.9314	58.188	87.8476	gi|922363408|ref|XP_003608293.2| Myb/SANT-like DNA-binding domain protein
216.755	0.996892	0.204316	4.98223e-05	Psat6g162480	166.879	136.339	131.05	259.7	270.938	335.623	gi|828304157|ref|XP_012569990.1| PREDICTED: uncharacterized protein LOC101506730
19480.8	0.996837	0.648037	0.50496	Psat3g188640	5737.46	18109	15172	42462.7	23788.9	11614.6	gi|947068886|gb|KRH17777.1| hypothetical protein GLYMA_13G015000
3.77142	0.996664	1.22814	0.819781	Psat0s1242g0120	0.993327	5.24382	1.19136	9.15243	4.54594	1.50167	-
1.07315	0.996422	2.47243		Psat5g185440	0	2.09753	0	3.43216	0.909188	0	-
327.157	0.994643	0.272294	0.00633943	Psat5g150120	294.025	160.461	201.34	337.496	566.424	403.198	gi|122720916|gb|ABM66452.1| expansin
2.59643	0.994207	1.64897		Psat5g170920	2.97998	2.09753	0	6.86433	3.63675	0	gi|922329117|ref|XP_003627563.2| ATP-dependent helicase BRM
3.28678	0.9941	1.14869		Psat0s1683g0040	1.98665	1.04876	3.57408	5.72027	3.63675	3.75417	gi|828301670|ref|XP_012569566.1| PREDICTED: LOW QUALITY PROTEIN: uncharacterized protein LOC101489391
146.121	0.992723	0.326617	0.0372933	Psat5g022440	143.039	61.8771	88.1607	153.303	246.39	183.954	gi|357494159|ref|XP_003617368.1| HXXXD-type acyl-transferase family protein
244.43	0.992568	0.293836	0.0147599	Psat2g058520	213.565	179.339	96.5003	403.851	265.483	307.842	gi|922356808|ref|XP_003615664.2| ubiquinol oxidase 1a
13.9917	0.992096	1.09049	0.785646	Psat6g177600	26.8198	1.04876	0	22.8811	18.1838	15.0167	gi|357442989|ref|XP_003591772.1| hippocampus abundant transcript-like protein
339.272	0.992008	0.172539	6.24826e-07	Psat7g262720	249.325	201.363	229.933	494.231	402.77	458.009	gi|502104605|ref|XP_004492592.1| PREDICTED: pentatricopeptide repeat-containing protein At1g56690
322.941	0.991915	0.168598	3.00563e-07	Psat7g054520	235.418	213.948	197.766	477.071	415.499	397.942	gi|922337621|ref|XP_013446800.1| calmodulin-binding transcription activator
2.83334	0.991718	1.44134		Psat6g083920	0	2.09753	3.57408	8.00838	1.81838	1.50167	gi|922363960|ref|XP_003609574.2| SNF2 family amino-terminal protein
40.227	0.991716	0.398094	0.130034	Psat5g128200	36.7531	22.024	21.4445	64.067	57.2788	39.7942	gi|502129992|ref|XP_004500494.1| PREDICTED: CTD nuclear envelope phosphatase 1 homolog
6.80264	0.991288	0.830827	0.667522	Psat7g018280	6.95329	3.14629	3.57408	5.72027	10.9103	10.5117	gi|357520801|ref|XP_003630689.1| LRR/extensin
1.09098	0.991252	1.96419		Psat0s2696g0200	0	1.04876	1.19136	1.14405	0.909188	2.2525	gi|502123946|ref|XP_004498321.1| PREDICTED: uncharacterized protein LOC101508135
3.65	0.990997	1.26645	0.829978	Psat4g158080	2.97998	4.19506	0	9.15243	1.81838	3.75417	-
6.79889	0.990436	0.996255	0.752905	Psat1g025800	3.97331	7.34135	2.38272	8.00838	1.81838	17.2692	gi|922390975|ref|XP_013463905.1| plant-specific domain TIGR01570 family protein
2.53267	0.990345	1.60017		Psat3g183600	2.97998	2.09753	0	0	6.36432	3.75417	gi|502158017|ref|XP_004510996.1| PREDICTED: SUMO-activating enzyme subunit 2
10.3446	0.989327	0.830665	0.668795	Psat6g086920	1.98665	8.39011	10.7223	8.00838	8.18269	24.7775	gi|502163387|ref|XP_004512824.1| PREDICTED: APO protein 3
138.163	0.988928	0.295866	0.0162555	Psat7g244000	123.173	97.535	55.994	208.218	186.384	157.675	gi|922365297|ref|XP_013454868.1| verticillium wilt resistance-like protein
60.1534	0.988626	0.374119	0.0954421	Psat1g073240	22.8465	56.6332	41.6976	69.7873	96.3739	73.5817	gi|357496399|ref|XP_003618488.1| R2R3-myb transcription factor
52.9797	0.988291	0.345507	0.0578165	Psat6g221440	47.6797	26.2191	32.1668	82.3719	66.3707	63.07	gi|357444533|ref|XP_003592544.1| transmembrane protein
108.62	0.987136	0.317765	0.0315679	Psat1g048400	92.3794	82.8523	42.889	116.694	172.746	144.16	gi|922354747|ref|XP_013453187.1| leucine-rich receptor-like kinase family protein
3.73163	0.986582	1.0547	0.775706	Psat5g112280	2.97998	2.09753	2.38272	5.72027	5.45513	3.75417	gi|502126996|ref|XP_004499522.1| PREDICTED: uncharacterized protein LOC101509306
3.18803	0.986393	1.22647		Psat0s1764g0080	0.993327	3.14629	2.38272	1.14405	5.45513	6.00667	gi|828339352|ref|XP_012567719.1| PREDICTED: cation/H(+) antiporter 4-like
2.72556	0.986276	1.29546		Psat5g251200	1.98665	1.04876	2.38272	6.86433	1.81838	2.2525	gi|922386774|ref|XP_003596679.2| disease resistance protein (TIR-NBS-LRR class)
4.20465	0.985863	1.12575	0.798475	Psat3g176600	4.96663	1.04876	2.38272	4.57622	10.0011	2.2525	gi|828299995|ref|XP_012569267.1| PREDICTED: uncharacterized protein LOC101514112
109.751	0.985454	0.279567	0.00948574	Psat4g090040	76.4862	82.8523	61.9508	120.126	126.377	190.712	gi|502153114|ref|XP_004509221.1| PREDICTED: uncharacterized protein LOC101502801
1.54858	0.985188	1.70534		Psat6g108600	0.993327	2.09753	0	2.28811	0.909188	3.00334	gi|922399953|ref|XP_013467114.1| ethylene receptor
124.299	0.984656	0.422303	0.173956	Psat2g071040	142.046	57.682	50.0372	155.591	234.57	105.868	gi|502180908|ref|XP_004516718.1| PREDICTED: protein EXORDIUM-like
3.64584	0.98421	1.09357	0.788774	Psat6g028360	3.97331	2.09753	1.19136	5.72027	3.63675	5.25584	gi|595967784|ref|XP_007217321.1| hypothetical protein PRUPE_ppa019733mg
7.19088	0.983752	0.904693	0.71685	Psat3g158840	3.97331	1.04876	9.53089	12.5846	10.0011	6.00667	gi|357506763|ref|XP_003623670.1| mediator of RNA polymerase II transcription subunit 33A
7.23297	0.983136	0.851555	0.687639	Psat3g136680	7.94661	4.19506	2.38272	9.15243	5.45513	14.2658	gi|922344034|ref|XP_013448936.1| L-type lectin-domain receptor kinase S.4
35.3497	0.982889	0.614717	0.474974	Psat0s7741g0040	18.8732	29.3654	22.6359	84.66	44.5502	12.0133	-
5.56471	0.982074	1.10989	0.794841	Psat7g015080	8.93994	2.09753	0	10.2965	4.54594	7.50834	gi|922338669|ref|XP_013447324.1| peptide/nitrate transporter plant
7.18229	0.981612	0.895974	0.713194	Psat0s6213g0040	2.97998	3.14629	8.33953	14.8727	10.0011	3.75417	gi|357458483|ref|XP_003599522.1| LRR and NB-ARC domain disease resistance protein
36.8761	0.981453	0.374152	0.0992683	Psat4g187520	26.8198	18.8777	28.5927	54.9146	50.0053	42.0467	gi|922332766|ref|XP_013444374.1| calmodulin-binding family protein
21.404	0.980727	0.547439	0.384232	Psat1g140640	17.8799	5.24382	20.2531	25.1692	29.094	30.7842	gi|357449815|ref|XP_003595184.1| cytokinin oxidase/dehydrogenase-like protein
2.76296	0.980279	1.44398		Psat7g183000	1.98665	0	3.57408	5.72027	4.54594	0.750834	gi|357473419|ref|XP_003606994.1| plant calmodulin-binding-like protein
17.1697	0.980034	0.60742	0.467974	Psat5g012200	11.9199	17.829	4.76545	17.1608	31.8216	19.5217	gi|357467101|ref|XP_003603835.1| syringolide-induced protein 14-1-1
3.11258	0.979529	1.18551		Psat7g075000	2.97998	2.09753	1.19136	2.28811	6.36432	3.75417	-
7.08406	0.979033	1.0351	0.771728	Psat3g062920	6.95329	7.34135	0	4.57622	6.36432	17.2692	gi|922345697|ref|XP_013449763.1| Lipid transfer protein
12.322	0.978873	0.626622	0.493878	Psat3g208000	5.95996	8.39011	10.7223	16.0168	11.8194	21.0233	gi|357492581|ref|XP_003616579.1| fasciclin domain protein
1.59874	0.978851	1.553		Psat4g225040	0.993327	1.04876	1.19136	2.28811	1.81838	2.2525	gi|922331644|ref|XP_013443813.1| AP2 domain class transcription factor
58.9793	0.97819	0.54889	0.389028	Psat0s4925g0080	31.7865	49.2919	38.1236	41.186	158.199	35.2892	gi|357463669|ref|XP_003602116.1| pollen Ole e I family allergen
129.417	0.977744	0.24352	0.00177794	Psat4g128240	85.4261	99.6326	76.2471	184.193	137.287	193.715	gi|357516685|ref|XP_003628631.1| formin-like 2 domain protein
3.52421	0.976876	1.2794	0.834893	Psat5g298840	3.97331	3.14629	0	2.28811	2.72756	9.01001	gi|502080986|ref|XP_004486730.1| PREDICTED: uncharacterized protein LOC101505811 isoform X3
109.688	0.976229	0.344923	0.0621982	Psat7g135040	102.313	78.6573	40.5063	108.685	167.291	160.678	gi|357474975|ref|XP_003607773.1| transmembrane protein
31.5	0.976095	0.772752	0.635697	Psat1g017880	24.8332	28.3166	10.7223	16.0168	10.0011	99.1101	gi|922390536|ref|XP_013463688.1| DUF538 family protein
46.1265	0.975478	0.396387	0.137773	Psat4g130240	47.6797	26.2191	19.0618	56.0587	60.9156	66.8242	gi|502155008|ref|XP_004509927.1| PREDICTED: probable LRR receptor-like serine/threonine-protein kinase At3g47570
1.02807	0.975326	2.40632		Psat7g258320	0	2.09753	0	0	1.81838	2.2525	gi|357468059|ref|XP_003604314.1| UPF0481 plant-like protein
4.55074	0.9747	1.41528	0.862979	Psat7g212480	5.95996	2.09753	1.19136	2.28811	0	15.7675	gi|920680980|gb|KOM27803.1| hypothetical protein LR48_Vigan463s002500
144.836	0.974416	0.228747	0.000706513	Psat1g181240	104.299	111.169	77.4385	180.761	179.11	216.24	gi|922388556|ref|XP_013462808.1| hypothetical protein MTR_2g023010
5.53831	0.974126	1.12956	0.803009	Psat2g048360	8.93994	2.09753	0	10.2965	3.63675	8.25917	gi|119097|sp|P21747.1|EA92_VICFA RecName: Full=Embryonic abundant protein USP92; Flags: Precursor
43.6377	0.973738	0.334446	0.0510616	Psat7g041720	32.7798	31.4629	23.8272	58.3468	59.0972	56.3125	gi|922337857|ref|XP_013446918.1| transmembrane protein
56.5498	0.972796	0.293788	0.0179629	Psat5g131360	38.7397	38.8043	36.9322	77.7957	68.1891	78.8375	gi|357461491|ref|XP_003601027.1| hypothetical protein MTR_3g072180
5.91072	0.972024	1.05961	0.783598	Psat3g185560	0	8.39011	3.57408	9.15243	9.09188	5.25584	-
51.2363	0.971188	0.317614	0.0357473	Psat2g048840	34.7664	34.6092	34.5495	69.7873	56.3697	77.3359	gi|357491611|ref|XP_003616093.1| transmembrane protein
104.889	0.970771	0.333005	0.0506601	Psat0s3469g0040	92.3794	83.9011	35.7408	134.998	133.651	148.665	gi|922380846|ref|XP_013460652.1| plastid movement impaired protein
22.3072	0.970615	0.503211	0.323254	Psat6g029120	11.9199	14.6827	19.0618	19.4489	28.1848	40.545	gi|357436987|ref|XP_003588769.1| G-type lectin S-receptor-like Serine/Threonine-kinase SD2-5
1.58599	0.970024	1.59589		Psat1g018520	0.993327	1.04876	1.19136	1.14405	3.63675	1.50167	gi|922326699|ref|XP_013442742.1| F-box and associated interaction domain protein
525.981	0.969605	0.262292	0.00543651	Psat4g103520	434.084	317.775	314.519	586.9	988.287	514.321	gi|544015|sp|P36907.1|CHIX_PEA RecName: Full=Endochitinase; Flags: Precursor
68.7317	0.969357	0.335746	0.0539746	Psat6g037280	65.5596	39.853	33.3581	106.397	76.3718	90.8509	gi|922398218|ref|XP_013466271.1| receptor-like kinase
7.36608	0.969091	0.798569	0.658114	Psat6g107840	4.96663	4.19506	5.95681	5.72027	9.09188	14.2658	-
225.445	0.968899	0.326946	0.0450335	Psat0s4534g0080	211.579	89.1449	156.068	403.851	225.479	266.546	gi|266731|sp|Q01861.1|PAL1_PEA RecName: Full=Phenylalanine ammonia-lyase 1
1.07823	0.968653	2.14148		Psat1g141760	0	1.04876	1.19136	0	2.72756	1.50167	gi|502147203|ref|XP_004506691.1| PREDICTED: leucine--tRNA ligase
3.2118	0.967872	1.22784		Psat5g007800	0.993327	2.09753	3.57408	1.14405	5.45513	6.00667	gi|357467207|ref|XP_003603888.1| mediator of RNA polymerase II transcription subunit 32
43.7532	0.966494	0.382722	0.121746	Psat3g034400	26.8198	33.5604	28.5927	61.7789	38.1859	73.5817	gi|357510995|ref|XP_003625786.1| peptidoglycan-binding LysM domain protein
61.8597	0.966458	0.348448	0.0713915	Psat5g145040	44.6997	25.1703	55.994	81.2279	92.7372	71.3292	gi|502130073|ref|XP_004500521.1| PREDICTED: cation/H(+) antiporter 15-like
4.70712	0.966066	0.992543	0.761038	Psat7g001080	4.96663	2.09753	2.38272	9.15243	3.63675	6.00667	gi|357521687|ref|XP_003631132.1| white-brown-complex ABC transporter family protein
1727.71	0.965834	0.252098	0.00340334	Psat0s3074g0040	1462.18	1124.27	922.114	3122.12	2117.5	1618.05	gi|84626066|gb|ABC59623.1| putative copper ion-binding laccase
61.2404	0.96555	0.494695	0.314034	Psat1g038640	57.613	52.4382	14.2963	48.0503	80.9177	114.127	gi|118587|sp|P28640.1|DHN2_PEA RecName: Full=Dehydrin DHN2
4.62113	0.965481	1.01098	0.769225	Psat3g072200	3.97331	4.19506	1.19136	5.72027	3.63675	9.01001	gi|922345425|ref|XP_013449629.1| endo polygalacturonase
6.87807	0.965333	0.861173	0.702669	Psat6g088800	4.96663	5.24382	3.57408	13.7287	10.0011	3.75417	gi|502183151|ref|XP_004517074.1| PREDICTED: E3 ubiquitin-protein ligase SINAT5-like
68.6793	0.965271	0.304302	0.0265507	Psat5g204800	59.5996	44.0481	35.7408	77.7957	97.2831	97.6084	gi|830260257|ref|NP_001296651.1| DNA-damage-repair/toleration protein DRT100-like precursor
20.7315	0.964462	0.466523	0.267575	Psat0s7160g0040	11.9199	13.6339	16.6791	28.6014	27.2756	26.2792	gi|502126672|ref|XP_004499395.1| PREDICTED: NAC domain-containing protein 8
9.49635	0.96423	0.704596	0.584625	Psat1g099920	6.95329	4.19506	8.33953	9.15243	11.8194	16.5183	gi|357444879|ref|XP_003592717.1| DUF810 family protein
224.786	0.964016	0.210561	0.000191251	Psat2g139000	159.926	127.949	169.173	296.31	344.582	250.778	gi|266802|sp|P30706.1|PLSB_PEA RecName: Full=Glycerol-3-phosphate acyltransferase
6.23923	0.963288	0.876177	0.711612	Psat1g201920	2.97998	7.34135	2.38272	5.72027	10.0011	9.01001	gi|357446783|ref|XP_003593667.1| NB-ARC domain disease resistance protein
6.32523	0.963143	0.829858	0.685794	Psat4g087360	3.97331	5.24382	3.57408	9.15243	10.0011	6.00667	gi|734423149|gb|KHN42070.1| hypothetical protein glysoja_003810
34.8415	0.963054	0.466047	0.268009	Psat2g167960	22.8465	35.658	11.9136	53.7706	51.8237	33.0367	gi|955345896|ref|XP_014618641.1| PREDICTED: ABC transporter B family member 21-like
3.34178	0.962954	1.30829		Psat3g059800	0	2.09753	4.76545	6.86433	1.81838	4.505	-
6.53825	0.962482	1.04794	0.783115	Psat6g108400	7.94661	5.24382	0	4.57622	15.4562	6.00667	gi|922395711|ref|XP_003590181.2| myb transcription factor
17.2778	0.962399	0.65235	0.534781	Psat1g064600	15.8932	5.24382	14.2963	11.4405	20.0021	36.7909	gi|502148777|ref|XP_004507265.1| PREDICTED: protein GLUTAMINE DUMPER 5-like
106.109	0.962359	0.521982	0.360758	Psat3g157080	63.5729	122.705	29.784	82.3719	88.1912	250.028	gi|595830532|ref|XP_007206094.1| hypothetical protein PRUPE_ppa012937mg
31.8565	0.962307	0.422013	0.190532	Psat2g017320	12.9132	28.3166	23.8272	41.186	39.0951	45.8009	gi|357494187|ref|XP_003617382.1| transcription factor jungbrunnen-like protein
221.155	0.962306	0.284382	0.0145865	Psat3g084880	162.906	191.924	94.1175	344.36	309.124	224.499	gi|357508985|ref|XP_003624781.1| MATE efflux family protein
15.6594	0.961387	0.556545	0.41588	Psat6g156120	12.9132	11.5364	7.14817	26.3132	17.2746	18.7708	gi|922369818|ref|XP_013457073.1| cytochrome P450 family 71 protein
2.11574	0.960685	1.37857		Psat0s2998g0040	0.993327	2.09753	1.19136	3.43216	2.72756	2.2525	gi|502154508|ref|XP_004509724.1| PREDICTED: mitochondrial carnitine/acylcarnitine carrier-like protein
1.63615	0.960002	1.75524		Psat3g125520	0.993327	0	2.38272	1.14405	4.54594	0.750834	gi|657993169|ref|XP_008388854.1| PREDICTED: LOW QUALITY PROTEIN: pyruvate decarboxylase 1
9.95569	0.959395	0.660294	0.545088	Psat7g216800	7.94661	6.29258	5.95681	13.7287	14.547	11.2625	gi|502105563|ref|XP_004492836.1| PREDICTED: probable tyrosine-protein phosphatase At1g05000
127.148	0.959245	0.293423	0.0204344	Psat4g121840	123.173	63.9746	71.4817	178.472	141.833	183.954	gi|502154565|ref|XP_004509745.1| PREDICTED: uncharacterized protein LOC101513104
1.65814	0.957807	1.64906		Psat7g034720	0	1.04876	2.38272	2.28811	2.72756	1.50167	gi|922338071|ref|XP_013447025.1| tubby C 2 protein
3.31648	0.957358	1.34401		Psat3g137280	1.98665	0	4.76545	8.00838	3.63675	1.50167	gi|922343926|ref|XP_013448882.1| laccase/diphenol oxidase family protein
32.5758	0.955935	0.414866	0.182689	Psat2g111360	21.8532	18.8777	26.2099	29.7454	45.4594	53.3092	gi|357454203|ref|XP_003597382.1| haloacid dehalogenase-like hydrolase
2.72382	0.955515	1.44826		Psat1g138000	1.98665	0	3.57408	4.57622	5.45513	0.750834	-
15.235	0.955205	0.75877	0.638404	Psat3g207040	3.97331	8.39011	19.0618	8.00838	35.4583	16.5183	gi|357501519|ref|XP_003621048.1| peptide transporter
320.423	0.954022	0.227906	0.000938629	Psat4g154360	270.185	217.094	166.791	414.148	352.765	501.557	gi|922333776|ref|XP_013444879.1| glycosyltransferase family 90 protein
10.617	0.953885	0.648187	0.536343	Psat6g090320	5.95996	7.34135	8.33953	17.1608	13.6378	11.2625	-
190.064	0.953441	0.195694	5.15367e-05	Psat7g192400	148.006	110.12	129.858	261.988	246.39	244.021	gi|502146255|ref|XP_004506371.1| PREDICTED: serine/threonine-protein kinase-like protein CCR4
7.84063	0.953062	0.74453	0.627146	Psat3g008000	5.95996	4.19506	5.95681	8.00838	10.9103	12.0133	gi|357512261|ref|XP_003626419.1| Myb/SANT-like DNA-binding domain protein
3.94971	0.952538	1.79901	0.902297	Psat0s7775g0040	7.94661	0	0	10.2965	5.45513	0	gi|828339300|ref|XP_012567709.1| PREDICTED: zinc finger BED domain-containing protein RICESLEEPER 2-like
11.5109	0.952323	0.647029	0.536343	Psat4g112600	8.93994	5.24382	9.53089	11.4405	13.6378	20.2725	gi|922329605|ref|XP_003628964.2| membrane-bound transcription factor site 2 protease
8.47309	0.952266	0.737502	0.622209	Psat7g124560	3.97331	7.34135	5.95681	14.8727	8.18269	10.5117	gi|922386882|ref|XP_003597050.2| histone-lysine N-methyltransferase ATXR3
535.863	0.951911	0.313991	0.0380065	Psat1g178960	535.403	294.703	264.482	827.151	856.455	436.985	gi|922388682|ref|XP_013462871.1| WRKY1b transcription factor
142.89	0.951804	0.262858	0.00700379	Psat5g201600	89.3994	130.047	72.673	170.464	180.019	214.738	gi|922378258|ref|XP_013459368.1| LRR receptor-like kinase family protein
41.4054	0.951339	0.382379	0.13073	Psat3g138320	35.7598	25.1703	23.8272	38.8978	65.4615	59.3159	gi|357507757|ref|XP_003624167.1| tyrosine phosphatase family protein
117.304	0.951257	0.410492	0.177794	Psat5g258560	121.186	83.9011	34.5495	129.278	120.922	213.988	gi|357453137|ref|XP_003596845.1| capsanthin/capsorubin synthase
1.57235	0.95117	1.59526		Psat2g085680	0.993327	1.04876	1.19136	2.28811	0.909188	3.00334	-
1.57235	0.95117	1.59526		Psat7g089520	0.993327	1.04876	1.19136	2.28811	0.909188	3.00334	-
2.74581	0.95105	1.30762		Psat0s3226g0080	0.993327	1.04876	3.57408	5.72027	3.63675	1.50167	-
10.6458	0.94942	0.696974	0.587685	Psat0s7497g0040	4.96663	8.39011	8.33953	18.3049	16.3654	7.50834	gi|922369387|ref|XP_013456858.1| phosphatidylinositol-4-phosphate 5-kinase family protein
9.95307	0.949415	0.659863	0.551909	Psat3g126600	7.94661	5.24382	7.14817	13.7287	13.6378	12.0133	gi|965605208|dbj|BAT92384.1| hypothetical protein VIGAN_07108900
298.858	0.948962	0.909609	0.733825	Psat0s1684g0040	431.104	143.681	36.9322	315.759	512.782	352.892	gi|922346925|ref|XP_013450374.1| pectinesterase/pectinesterase inhibitor
167.049	0.948676	0.337359	0.0651579	Psat4g090120	172.839	80.7548	88.1607	168.176	296.395	195.968	gi|922336881|ref|XP_013446430.1| CAP
1.04259	0.948673	2.15182		Psat4g000600	0.993327	0	1.19136	0	1.81838	2.2525	gi|828318893|ref|XP_012572407.1| PREDICTED: uncharacterized protein LOC101506652
1.04259	0.948673	2.15182		Psat7g239040	0.993327	0	1.19136	0	1.81838	2.2525	gi|922392363|ref|XP_013464591.1| RING/FYVE/PHD zinc finger protein
1.04675	0.948095	2.48208		Psat3g043000	0	2.09753	0	3.43216	0	0.750834	-
149.639	0.946988	0.266631	0.00877435	Psat7g159760	110.259	93.34	103.648	169.32	155.471	265.795	gi|356515230|ref|XP_003526304.1| PREDICTED: transcription factor WER-like
44.5076	0.946747	0.526763	0.382321	Psat7g168080	48.673	14.6827	27.4013	81.2279	67.2799	27.7809	gi|922369025|ref|XP_013456677.1| hypothetical protein MTR_4g078770
110.447	0.946269	0.285518	0.0177864	Psat5g060400	103.306	71.3159	51.2285	139.575	141.833	155.423	gi|357464761|ref|XP_003602662.1| amino acid permease
227.547	0.944822	0.27517	0.0125835	Psat7g092240	208.599	159.412	97.6916	313.471	334.581	251.529	gi|922370331|ref|XP_013457329.1| WRKY family transcription factor
4.00889	0.94471	1.19846	0.828237	Psat0s5229g0040	3.97331	4.19506	0	2.28811	9.09188	4.505	-
14.4417	0.943919	0.784926	0.663466	Psat0s1264g0040	21.8532	5.24382	2.38272	11.4405	25.4573	20.2725	gi|357467331|ref|XP_003603950.1| DUF241 domain protein
9.60487	0.94288	0.769695	0.652956	Psat7g041800	11.9199	5.24382	2.38272	10.2965	17.2746	10.5117	gi|357520209|ref|XP_003630393.1| MACPF domain protein
6.74658	0.94287	1.39834	0.865781	Psat5g208000	0	11.5364	2.38272	0	14.547	12.0133	gi|502153079|ref|XP_004509208.1| PREDICTED: uncharacterized protein LOC101497795
8.12271	0.942333	0.893092	0.728697	Psat1g131480	11.9199	1.04876	3.57408	10.2965	13.6378	8.25917	gi|922390087|ref|XP_013463466.1| MAP kinase kinase
4.30015	0.942178	1.11505	0.808504	Psat2g157800	0.993327	2.09753	5.95681	2.28811	5.45513	9.01001	gi|502167774|ref|XP_004514247.1| PREDICTED: probable protein S-acyltransferase 22
98.0355	0.940107	0.259562	0.00698647	Psat1g213800	71.5195	74.4622	54.8026	141.863	138.197	107.369	gi|922385686|ref|XP_003593274.2| wall associated kinase-like protein
17.2858	0.940063	0.564924	0.445076	Psat3g068920	11.9199	8.39011	15.4877	13.7287	30.9124	23.2758	gi|357509939|ref|XP_003625258.1| seed maturation protein
49.9583	0.939502	0.424331	0.213458	Psat1g133280	48.673	34.6092	19.0618	53.7706	91.828	51.8075	gi|502165262|ref|XP_004513497.1| PREDICTED: uncharacterized protein LOC101499138
1.56376	0.939179	1.97256		Psat5g111040	0	3.14629	0	4.57622	0.909188	0.750834	gi|357462291|ref|XP_003601427.1| cytochrome P450 family protein
14.2002	0.939112	0.647766	0.545936	Psat7g027080	14.8999	10.4876	3.57408	21.737	12.7286	21.7742	gi|922338373|ref|XP_013447176.1| plant/K16L22-9 protein
3.19244	0.93846	1.38983		Psat5g196840	2.97998	0	3.57408	4.57622	7.2735	0.750834	gi|208609051|dbj|BAG72148.1| hypothetical protein
15.4981	0.938151	0.734835	0.628422	Psat4g101600	16.8866	13.6339	1.19136	13.7287	27.2756	20.2725	gi|357483611|ref|XP_003612092.1| beta-galactosidase
4.00143	0.938126	1.25213	0.840109	Psat1g203920	5.95996	1.04876	1.19136	1.14405	10.9103	3.75417	gi|6665807|gb|AAF23018.1|AF218806_1 putative ABA-induced guard cell protein
4.50984	0.937976	1.23704	0.837041	Psat0s3213g0040	4.96663	4.19506	0	4.57622	11.8194	1.50167	gi|922324761|ref|XP_013441773.1| F-box/RNI/FBD-like domain protein
0.546906	0.937376	3.49102		Psat1g152400	0.993327	0	0	2.28811	0	0	-
0.546906	0.937376	3.49102		Psat5g184000	0.993327	0	0	2.28811	0	0	gi|922395571|ref|XP_003589616.2| ATP-dependent DNA helicase RecG
0.556145	0.936788	3.47174		Psat0s3382g0040	0	1.04876	0	2.28811	0	0	gi|922380948|ref|XP_013460703.1| NAD(P)-binding rossmann-fold protein
680.103	0.936439	0.179007	9.47363e-06	Psat1g060240	573.15	420.554	406.254	808.846	965.558	906.256	gi|922349997|ref|XP_013450865.1| xyloglucan glycosyltransferase
21.1138	0.936052	0.851402	0.711612	Psat3g161400	35.7598	6.29258	1.19136	20.593	41.8226	21.0233	gi|828333366|ref|XP_004513513.2| PREDICTED: polygalacturonase-like
5.8606	0.935725	0.877309	0.724271	Psat2g078240	1.98665	4.19506	5.95681	9.15243	6.36432	7.50834	gi|920704247|gb|KOM47472.1| hypothetical protein LR48_Vigan07g117600
68.6456	0.935382	0.291127	0.0237347	Psat6g038400	57.613	42.9993	40.5063	94.9565	78.1902	97.6084	gi|502124161|ref|XP_004498411.1| PREDICTED: probable receptor-like protein kinase At1g67000 isoform X1
[truncated: 25,304 more rows]
